# Supplementary material for: Competition for iron shapes metabolic antagonism between Bacillus subtilis and Pseudomonas marginalis
Source: ISME J. 2024 Jan 10;18(1):wrad001. doi: 10.1093/ismejo/wrad001 (PMC10811728; doi:10.1093/ismejo/wrad001)
Supplement: Dataset_S1_wrad001 [file dataset_s1_wrad001.xlsx]

## Sheet: bs_mtvswt
locus_tag	baseMean	log2FoldChange	lfcSE	stat	pvalue	padj	seqnames	type	ID	Name	gene	product	change	seed_ortholog	evalue	score	eggNOG_OGs	max_annot_lvl	COG_category	Description	gene_emap	GOs	EC	KEGG_ko	KEGG_Pathway	KEGG_Module	KEGG_Reaction	KEGG_rclass	BRITE	KEGG_TC	CAZy	BiGG_Reaction	PFAMs
B4U62_00095	471.537	3.30738	0.949129	3.48465	0.000492775	0.00200908	NA	NA	NA	NA	NA	NA	up	NA	NA	NA	NA	NA	NA	NA	NA	NA	NA	NA	NA	NA	NA	NA	NA	NA	NA	NA	NA
B4U62_00110	1268.76	-2.34095	0.369788	-6.33053	2.44327e-10	3.20292e-09	CP020102.1	CDS	cds-AQZ88929.1	AQZ88929.1	yaaH	germination protein	down	224308.BSU00160	3.13e-277	761	COG1388@1|root,COG3858@1|root,COG1388@2|Bacteria,COG3858@2|Bacteria,1TQK2@1239|Firmicutes,4HBJC@91061|Bacilli,1ZBQC@1386|Bacillus	91061|Bacilli	M	Glycoside Hydrolase Family	yaaH	-	-	ko:K06306	-	-	-	-	ko00000	-	-	-	Glyco_hydro_18,LysM
B4U62_00275	653.059	-4.35349	0.380747	-11.4341	2.82578e-30	3.06287e-28	CP020102.1	CDS	cds-AQZ88956.1	AQZ88956.1	yabG	sporulation-specific protease YabG	down	224308.BSU00430	3.7e-200	555	28HCB@1|root,2Z7P7@2|Bacteria,1TNZK@1239|Firmicutes,4HBET@91061|Bacilli,1ZCTC@1386|Bacillus	91061|Bacilli	S	peptidase	yabG	GO:0005575,GO:0005618,GO:0005623,GO:0030312,GO:0031160,GO:0043591,GO:0043593,GO:0044426,GO:0044462,GO:0044464,GO:0071944	-	ko:K06436	-	-	-	-	ko00000	-	-	-	Peptidase_U57
B4U62_00390	750.989	-2.61598	0.224859	-11.6339	2.77213e-31	3.51981e-29	CP020102.1	CDS	cds-AQZ88977.1	AQZ88977.1	spoIIE	stage II sporulation protein E	down	224308.BSU00640	0	1556	COG2208@1|root,COG2208@2|Bacteria,1TQ92@1239|Firmicutes,4HB0X@91061|Bacilli,1ZAYZ@1386|Bacillus	91061|Bacilli	KT	stage II sporulation protein E	spoIIE	GO:0005575,GO:0005623,GO:0042601,GO:0042763,GO:0044464	3.1.3.16	ko:K06382	-	-	-	-	ko00000,ko01000	-	-	-	SpoIIE
B4U62_00965	13.7799	2.99747	0.627084	4.78002	1.75277e-06	1.27485e-05	NA	NA	NA	NA	NA	NA	up	NA	NA	NA	NA	NA	NA	NA	NA	NA	NA	NA	NA	NA	NA	NA	NA	NA	NA	NA	NA
B4U62_01060	726.455	-2.49258	0.277111	-8.99488	2.36488e-19	8.91229e-18	CP020102.1	CDS	cds-AQZ89079.1	AQZ89079.1	ybbC	hypothetical protein	down	224308.BSU01650	3.6e-306	833	COG3876@1|root,COG3876@2|Bacteria,1VRMG@1239|Firmicutes,4HA8F@91061|Bacilli,1ZBF3@1386|Bacillus	91061|Bacilli	S	protein conserved in bacteria	ybbC	-	-	-	-	-	-	-	-	-	-	-	DUF1343
B4U62_01065	397.891	-3.14804	0.339132	-9.28262	1.65361e-20	6.98448e-19	CP020102.1	CDS	cds-AQZ89080.1	AQZ89080.1	ybbD	beta-hexosaminidase	down	224308.BSU01660	0	1244	COG1472@1|root,COG1472@2|Bacteria,1TP63@1239|Firmicutes,4HBDB@91061|Bacilli,1ZCGR@1386|Bacillus	91061|Bacilli	G	Belongs to the glycosyl hydrolase 3 family	ybbD	-	3.2.1.52	ko:K01207	ko00520,ko00531,ko01100,ko01501,map00520,map00531,map01100,map01501	M00628	R00022,R05963,R07809,R07810,R10831	RC00049	ko00000,ko00001,ko00002,ko01000	-	-	-	Big_2,Glyco_hydro_3,Glyco_hydro_3_C,Gram_pos_anchor,SLH
B4U62_01070	354.057	-3.00472	0.33555	-8.95461	3.40942e-19	1.26262e-17	CP020102.1	CDS	cds-AQZ89081.1	AQZ89081.1	ybbE	penicillin binding protein PBP4B	down	224308.BSU01670	0	884	COG1680@1|root,COG1680@2|Bacteria,1U828@1239|Firmicutes,4HA0Q@91061|Bacilli,1ZBJ0@1386|Bacillus	91061|Bacilli	V	Belongs to the UPF0214 family	ybbE	-	3.4.16.4	ko:K21469	ko00550,map00550	-	-	-	ko00000,ko00001,ko01000,ko01002,ko01011	-	-	-	Beta-lactamase
B4U62_01075	289.279	-2.94785	0.357701	-8.24111	1.70616e-16	4.89174e-15	CP020102.1	CDS	cds-AQZ89082.1	AQZ89082.1	ybbF	PTS sugar transporter subunit IIC	down	224308.BSU01680	7.29e-304	831	COG1263@1|root,COG1264@1|root,COG1263@2|Bacteria,COG1264@2|Bacteria,1TP5X@1239|Firmicutes,4H9KS@91061|Bacilli,1ZE6P@1386|Bacillus	91061|Bacilli	G	phosphotransferase system	ybbF	GO:0003674,GO:0003824,GO:0005215,GO:0005575,GO:0005623,GO:0005886,GO:0006810,GO:0008150,GO:0008643,GO:0009401,GO:0015144,GO:0016020,GO:0016740,GO:0016772,GO:0016773,GO:0022804,GO:0022857,GO:0034219,GO:0044464,GO:0051179,GO:0051234,GO:0055085,GO:0071702,GO:0071944,GO:0090563,GO:0090588	2.7.1.211	ko:K02808,ko:K02809,ko:K02810	ko00500,ko02060,map00500,map02060	M00269	R00811	RC00017,RC03206	ko00000,ko00001,ko00002,ko01000,ko02000	4.A.1.2.1,4.A.1.2.10,4.A.1.2.12,4.A.1.2.9	-	-	PTS_EIIA_1,PTS_EIIB,PTS_EIIC
B4U62_01080	113.571	-3.06318	0.443231	-6.91102	4.81178e-12	8.06927e-11	CP020102.1	CDS	cds-AQZ89083.1	AQZ89083.1	ybbH	MurR/RpiR family transcriptional regulator	down	224308.BSU01690	3.82e-194	539	COG1737@1|root,COG1737@2|Bacteria,1TPIX@1239|Firmicutes,4HBJA@91061|Bacilli,1ZQ09@1386|Bacillus	91061|Bacilli	K	transcriptional	ybbH	GO:0003674,GO:0003700,GO:0005575,GO:0005622,GO:0005623,GO:0005737,GO:0005829,GO:0006355,GO:0008150,GO:0009889,GO:0010468,GO:0010556,GO:0019219,GO:0019222,GO:0031323,GO:0031326,GO:0044424,GO:0044444,GO:0044464,GO:0050789,GO:0050794,GO:0051171,GO:0051252,GO:0060255,GO:0065007,GO:0080090,GO:0140110,GO:1903506,GO:2000112,GO:2001141	-	-	-	-	-	-	-	-	-	-	HTH_6,SIS
B4U62_01415	357.149	2.2948	0.27897	8.22596	1.93637e-16	5.44635e-15	CP020102.1	CDS	cds-AQZ89142.1	AQZ89142.1	ybfP	AraC family transcriptional regulator	up	224308.BSU02320	5.14e-214	590	COG2207@1|root,COG2207@2|Bacteria,1TQKE@1239|Firmicutes,4HAA2@91061|Bacilli,1ZD9Q@1386|Bacillus	91061|Bacilli	K	Transcriptional regulator	ybfP	GO:0003674,GO:0003824,GO:0006081,GO:0006082,GO:0006089,GO:0008150,GO:0008152,GO:0009056,GO:0009058,GO:0009438,GO:0009987,GO:0016053,GO:0016829,GO:0016835,GO:0016836,GO:0019172,GO:0019243,GO:0019249,GO:0019752,GO:0032787,GO:0042180,GO:0042182,GO:0043436,GO:0044237,GO:0044248,GO:0044249,GO:0044281,GO:0044282,GO:0044283,GO:0046185,GO:0046394,GO:0051596,GO:0061727,GO:0071704,GO:0072330,GO:1901575,GO:…	-	ko:K13653	-	-	-	-	ko00000,ko03000	-	-	-	GyrI-like,HTH_18
B4U62_01495	26.3374	-3.15694	0.6445	-4.89828	9.66801e-07	7.40769e-06	CP020102.1	CDS	cds-AQZ89157.1	AQZ89157.1	ycbC	5-dehydro-4-deoxyglucarate dehydratase	down	224308.BSU02460	4.1e-222	612	COG0329@1|root,COG0329@2|Bacteria,1UHED@1239|Firmicutes,4HAUA@91061|Bacilli,1ZASZ@1386|Bacillus	91061|Bacilli	EM	5-dehydro-4-deoxyglucarate dehydratase activity	ycbC	-	4.2.1.41	ko:K01707	ko00053,ko01100,map00053,map01100	-	R02279	RC00678	ko00000,ko00001,ko01000	-	-	-	DHDPS
B4U62_01500	27.6679	-3.40305	0.650688	-5.22992	1.69585e-07	1.45209e-06	CP020102.1	CDS	cds-AQZ89158.1	AQZ89158.1	ycbD	aldehyde dehydrogenase family protein	down	224308.BSU02470	0	951	COG1012@1|root,COG1012@2|Bacteria,1TP4S@1239|Firmicutes,4H9MF@91061|Bacilli,1ZAXK@1386|Bacillus	91061|Bacilli	C	Catalyzes the oxidation of malonate semialdehyde (MSA) and methylmalonate semialdehyde (MMSA) into acetyl-CoA and propanoyl-CoA, respectively	ycbD	-	-	ko:K22187	ko00040,map00040	-	R11768	RC00080	ko00000,ko00001,ko01000	-	-	-	Aldedh
B4U62_01510	4.43195	-4.71684	1.47808	-3.1912	0.00141683	0.0050011	CP020102.1	CDS	cds-AQZ89160.1	AQZ89160.1	gudD	glucarate dehydratase	down	224308.BSU02490	0	926	COG4948@1|root,COG4948@2|Bacteria,1TUWS@1239|Firmicutes,4HCCY@91061|Bacilli,1ZE3M@1386|Bacillus	91061|Bacilli	M	Belongs to the mandelate racemase muconate lactonizing enzyme family	gudD	-	4.2.1.40	ko:K01706	ko00053,ko01100,map00053,map01100	-	R02752,R08056	RC00543	ko00000,ko00001,ko01000	-	-	-	MR_MLE_C,MR_MLE_N
B4U62_01565	105.772	-2.73855	0.461708	-5.93134	3.00478e-09	3.43271e-08	CP020102.1	CDS	cds-AQZ89170.1	AQZ89170.1	cwlJ	cell wall hydrolase CwlJ	down	224308.BSU02600	1.82e-102	296	COG3773@1|root,COG3773@2|Bacteria,1V3QK@1239|Firmicutes,4HH00@91061|Bacilli,1ZGB9@1386|Bacillus	91061|Bacilli	M	Cell wall	cwlJ	-	3.5.1.28	ko:K01449	-	-	R04112	RC00064,RC00141	ko00000,ko01000	-	-	-	Hydrolase_2
B4U62_01700	6756.19	2.3325	0.376579	6.19391	5.86899e-10	7.36773e-09	CP020102.1	CDS	cds-AQZ89194.1	AQZ89194.1	adcA	zinc uptake system-binding-protein ZnuA	up	224308.BSU02850	1.95e-221	611	COG0803@1|root,COG0803@2|Bacteria,1TPG7@1239|Firmicutes,4H9UN@91061|Bacilli,1ZC2Z@1386|Bacillus	91061|Bacilli	P	Belongs to the bacterial solute-binding protein 9 family	adcA	-	-	ko:K09815	ko02010,map02010	M00242	-	-	ko00000,ko00001,ko00002,ko02000	3.A.1.15.3,3.A.1.15.5	-	-	ZinT,ZnuA
B4U62_01800	2384.21	-2.09009	0.379592	-5.50614	3.66786e-08	3.50537e-07	CP020102.1	CDS	cds-AQZ89212.1	AQZ89212.1	amyE	alpha-amylase	down	224308.BSU03040	0	1340	COG0366@1|root,COG0366@2|Bacteria,1TQSE@1239|Firmicutes,4HEGR@91061|Bacilli	91061|Bacilli	G	alpha-amylase	amyE	-	3.2.1.1	ko:K01176	ko00500,ko01100,ko04973,map00500,map01100,map04973	-	R02108,R02112,R11262	-	ko00000,ko00001,ko01000	-	GH13	-	Alpha-amylase,CBM26,CBM_20,G5
B4U62_01955	244.516	2.22668	0.350823	6.34701	2.1954e-10	2.89507e-09	CP020102.1	CDS	cds-AQZ89241.1	AQZ89241.1	yciA	GTP cyclohydrolase I FolE2	up	224308.BSU03340	1.05e-222	613	COG1469@1|root,COG1469@2|Bacteria,1TTA1@1239|Firmicutes,4H9P4@91061|Bacilli,1ZBW2@1386|Bacillus	91061|Bacilli	S	Converts GTP to 7,8-dihydroneopterin triphosphate	folE2	-	3.5.4.16	ko:K09007	ko00790,ko01100,map00790,map01100	M00126	R00428,R04639,R05046,R05048	RC00263,RC00294,RC00323,RC00945,RC01188	ko00000,ko00001,ko00002,ko01000	-	-	-	GCHY-1
B4U62_01960	65.1793	2.12817	0.376593	5.6511	1.5942e-08	1.6324e-07	CP020102.1	CDS	cds-AQZ89242.1	AQZ89242.1	yciB	L'D-transpeptidase	up	224308.BSU03350	2.56e-141	398	COG1376@1|root,COG1376@2|Bacteria,1V4KP@1239|Firmicutes,4HIBF@91061|Bacilli	91061|Bacilli	M	ErfK YbiS YcfS YnhG	-	-	-	-	-	-	-	-	-	-	-	-	YkuD
B4U62_01965	93.4997	3.78188	0.541942	6.97838	2.98602e-12	5.24314e-11	CP020102.1	CDS	cds-AQZ89243.1	AQZ89243.1	yczL	hypothetical protein	up	NA	NA	NA	NA	NA	NA	NA	NA	NA	NA	NA	NA	NA	NA	NA	NA	NA	NA	NA	NA
B4U62_02130	411.715	-2.14835	0.256903	-8.3625	6.14023e-17	1.84373e-15	CP020102.1	CDS	cds-AQZ89275.1	AQZ89275.1	yclG	hypothetical protein	down	224308.BSU03680	0	1068	COG5434@1|root,COG5434@2|Bacteria,1V161@1239|Firmicutes,4HUBB@91061|Bacilli,1ZDR3@1386|Bacillus	91061|Bacilli	M	Pectate lyase superfamily protein	yclG	-	-	-	-	-	-	-	-	-	-	-	Beta_helix,Pectate_lyase_3
B4U62_02185	8875.38	-5.02588	0.577654	-8.7005	3.30417e-18	1.12952e-16	CP020102.1	CDS	cds-AQZ89286.1	AQZ89286.1	yczM	sporulation protein YjcZ	down	NA	NA	NA	NA	NA	NA	NA	NA	NA	NA	NA	NA	NA	NA	NA	NA	NA	NA	NA	NA
B4U62_02190	11857.7	-5.38761	0.361364	-14.9091	2.87567e-50	7.98719e-48	CP020102.1	CDS	cds-AQZ89287.1	AQZ89287.1	yczN	sporulation protein YjcZ	down	NA	NA	NA	NA	NA	NA	NA	NA	NA	NA	NA	NA	NA	NA	NA	NA	NA	NA	NA	NA
B4U62_02495	7512.98	-3.70018	0.356977	-10.3653	3.56645e-25	2.33363e-23	CP020102.1	CDS	cds-AQZ89341.1	AQZ89341.1	mntH	divalent metal cation transporter	down	224308.BSU04360	3.9e-286	784	COG1914@1|root,COG1914@2|Bacteria,1TPT1@1239|Firmicutes,4HAEA@91061|Bacilli,1ZCHH@1386|Bacillus	91061|Bacilli	P	H( )-stimulated, divalent metal cation uptake system	mntH	-	-	ko:K03322	-	-	-	-	ko00000,ko02000	2.A.55.2.6,2.A.55.3	-	iYO844.BSU04360	Nramp
B4U62_02550	940.087	-2.70803	0.462983	-5.8491	4.94242e-09	5.50479e-08	CP020102.1	CDS	cds-AQZ89351.1	AQZ89351.1	dctP	C4-dicarboxylate transporter	down	224308.BSU04470	4.43e-290	793	COG1301@1|root,COG1301@2|Bacteria,1TPME@1239|Firmicutes,4H9T7@91061|Bacilli,1ZBKK@1386|Bacillus	91061|Bacilli	U	Belongs to the dicarboxylate amino acid cation symporter (DAACS) (TC 2.A.23) family	dctA	-	-	ko:K03309,ko:K11102,ko:K11103	ko02020,map02020	-	-	-	ko00000,ko00001,ko02000	2.A.23,2.A.23.1.1,2.A.23.1.2,2.A.23.1.3,2.A.23.1.6,2.A.23.1.7	-	iYO844.BSU10220	SDF
B4U62_02570	16178.3	2.14581	0.2296	9.34585	9.11539e-21	3.93289e-19	CP020102.1	CDS	cds-AQZ89355.1	AQZ89355.1	ydbL	hypothetical protein	up	224308.BSU04510	2.67e-69	209	29RJA@1|root,30CND@2|Bacteria,1UA4S@1239|Firmicutes,4IKF0@91061|Bacilli,1ZGT1@1386|Bacillus	91061|Bacilli	-	-	ydbL	-	-	-	-	-	-	-	-	-	-	-	-
B4U62_02585	498.811	2.22683	0.497859	4.47282	7.71942e-06	4.90774e-05	CP020102.1	CDS	cds-AQZ89358.1	AQZ89358.1	NA	hypothetical protein	up	NA	NA	NA	NA	NA	NA	NA	NA	NA	NA	NA	NA	NA	NA	NA	NA	NA	NA	NA	NA
B4U62_02665	15.0183	-2.36429	0.788373	-2.99895	0.00270912	0.00867388	CP020102.1	CDS	cds-AQZ89371.1	AQZ89371.1	rsbS	RsbT antagonist protein RsbS	down	224308.BSU04680	5.17e-74	222	COG1366@1|root,COG1366@2|Bacteria,1V7FB@1239|Firmicutes,4HIQ6@91061|Bacilli,1ZGH2@1386|Bacillus	91061|Bacilli	T	antagonist	rsbS	-	-	ko:K17762	-	-	-	-	ko00000,ko03021	-	-	-	STAS
B4U62_02730	117.49	2.18696	0.596871	3.66404	0.00024827	0.00109239	NA	NA	NA	NA	NA	NA	up	NA	NA	NA	NA	NA	NA	NA	NA	NA	NA	NA	NA	NA	NA	NA	NA	NA	NA	NA	NA
B4U62_02755	392.316	2.05623	0.579898	3.54586	0.000391337	0.00164376	NA	NA	NA	NA	NA	NA	up	NA	NA	NA	NA	NA	NA	NA	NA	NA	NA	NA	NA	NA	NA	NA	NA	NA	NA	NA	NA
B4U62_02780	4.26365	-4.19295	1.33517	-3.14038	0.00168727	0.00579949	CP020102.1	CDS	cds-AQZ89385.1	AQZ89385.1	sacV	excisionase	down	720555.BATR1942_21145	6.31e-24	92	2A77Z@1|root,30W4A@2|Bacteria,1U2X1@1239|Firmicutes,4HS8I@91061|Bacilli	91061|Bacilli	-	-	-	-	-	-	-	-	-	-	-	-	-	-	-
B4U62_02785	14.6408	-2.31863	0.60281	-3.84637	0.00011988	0.00057223	CP020102.1	CDS	cds-AQZ89386.1	AQZ89386.1	ydzL	hypothetical protein	down	224308.BSU04839	5.52e-55	171	2B24P@1|root,31UMU@2|Bacteria,1UCZ6@1239|Firmicutes,4IPF5@91061|Bacilli,1ZPU2@1386|Bacillus	91061|Bacilli	-	-	-	-	-	-	-	-	-	-	-	-	-	-	-
B4U62_02790	90.9572	-2.23878	0.43033	-5.20246	1.96668e-07	1.66158e-06	CP020102.1	CDS	cds-AQZ89387.1	AQZ89387.1	ydcO	hypothetical protein	down	NA	NA	NA	NA	NA	NA	NA	NA	NA	NA	NA	NA	NA	NA	NA	NA	NA	NA	NA	NA
B4U62_02795	83.5516	-5.95842	0.781794	-7.62147	2.50811e-14	5.51785e-13	CP020102.1	CDS	cds-AQZ89388.1	AQZ89388.1	ydcP	hypothetical protein	down	720555.BATR1942_21160	1.84e-83	246	28NIV@1|root,2ZBK5@2|Bacteria,1V1U5@1239|Firmicutes,4HG1A@91061|Bacilli,1ZMW6@1386|Bacillus	91061|Bacilli	S	Bacterial protein of unknown function (DUF961)	-	-	-	-	-	-	-	-	-	-	-	-	DUF961
B4U62_02800	49.0481	-6.12874	1.21879	-5.02855	4.94191e-07	3.92878e-06	CP020102.1	CDS	cds-AQZ89389.1	AQZ89389.1	ydcQ	Ftsk domain-containing protein YdcQ	down	224308.BSU04860	0	943	COG1674@1|root,COG1674@2|Bacteria,1TPHE@1239|Firmicutes,4HB44@91061|Bacilli,1ZBR1@1386|Bacillus	91061|Bacilli	D	Ftsk spoiiie family protein	ydcQ	-	-	ko:K03466	-	-	-	-	ko00000,ko03036	3.A.12	-	-	FtsK_SpoIIIE
B4U62_02805	60.6943	-4.7378	0.724575	-6.53872	6.20475e-11	8.83779e-10	CP020102.1	CDS	cds-AQZ89390.1	AQZ89390.1	ydcR	DNA relaxase NicK	down	224308.BSU04870	2.62e-263	720	COG2946@1|root,COG2946@2|Bacteria,1UHNT@1239|Firmicutes,4HVQS@91061|Bacilli,1ZGST@1386|Bacillus	91061|Bacilli	L	Replication initiation factor	nicK	-	-	ko:K07467	-	-	-	-	ko00000	-	-	-	HTH_3,Rep_trans
B4U62_02810	12.8893	-5.14163	1.02249	-5.02856	4.94181e-07	3.92878e-06	CP020102.1	CDS	cds-AQZ89391.1	AQZ89391.1	ydcS	hypothetical protein	down	NA	NA	NA	NA	NA	NA	NA	NA	NA	NA	NA	NA	NA	NA	NA	NA	NA	NA	NA	NA
B4U62_02825	31.2733	-5.66323	0.981753	-5.76849	7.99853e-09	8.54458e-08	CP020102.1	CDS	cds-AQZ89394.1	AQZ89394.1	yddB	conjugal transfer protein	down	224308.BSU04910	2.19e-231	639	2BYEF@1|root,32R38@2|Bacteria,1V6NJ@1239|Firmicutes,4HK05@91061|Bacilli,1ZI7T@1386|Bacillus	91061|Bacilli	S	Conjugative transposon protein TcpC	yddB	-	-	-	-	-	-	-	-	-	-	-	TpcC
B4U62_02835	8.96728	-2.22805	0.680947	-3.27198	0.00106797	0.00389659	CP020102.1	CDS	cds-AQZ89396.1	AQZ89396.1	yddD	conjugal transfer protein	down	224308.BSU04930	7.8e-124	352	2BPVZ@1|root,32IPP@2|Bacteria,1V96Y@1239|Firmicutes,4HIW5@91061|Bacilli,1ZMZV@1386|Bacillus	91061|Bacilli	S	TcpE family	yddD	-	-	-	-	-	-	-	-	-	-	-	TcpE
B4U62_02840	45.5007	-2.24461	0.408052	-5.50079	3.78092e-08	3.59026e-07	CP020102.1	CDS	cds-AQZ89397.1	AQZ89397.1	yddE	hypothetical protein	down	224308.BSU04940	0	1570	COG0433@1|root,COG0433@2|Bacteria,1TPVQ@1239|Firmicutes,4HDZ5@91061|Bacilli,1ZQE8@1386|Bacillus	91061|Bacilli	S	AAA-like domain	yddE	GO:0000746,GO:0005575,GO:0005623,GO:0008150,GO:0009291,GO:0009292,GO:0009987,GO:0044464,GO:0044764,GO:0051704,GO:0060187	-	-	-	-	-	-	-	-	-	-	AAA_10
B4U62_02850	16.8884	-3.35271	0.630547	-5.31715	1.05403e-07	9.2939e-07	CP020102.1	CDS	cds-AQZ89399.1	AQZ89399.1	yddG	hypothetical protein	down	224308.BSU04960	0	1406	COG5644@1|root,COG5644@2|Bacteria,1TQPB@1239|Firmicutes,4HBX3@91061|Bacilli,1ZG38@1386|Bacillus	91061|Bacilli	S	maturation of SSU-rRNA	yddG	-	-	-	-	-	-	-	-	-	-	-	-
B4U62_02855	5.59099	-3.26248	1.09969	-2.96671	0.00301	0.00947289	CP020102.1	CDS	cds-AQZ89400.1	AQZ89400.1	yddH	endopeptidase	down	224308.BSU04970	4.74e-243	667	COG0741@1|root,COG0791@1|root,COG0741@2|Bacteria,COG0791@2|Bacteria,1TP24@1239|Firmicutes,4HBUX@91061|Bacilli,1ZG51@1386|Bacillus	91061|Bacilli	M	Lysozyme-like	yddH	GO:0003674,GO:0003796,GO:0003824,GO:0004175,GO:0004553,GO:0006508,GO:0006807,GO:0008150,GO:0008152,GO:0008233,GO:0016787,GO:0016798,GO:0019538,GO:0043170,GO:0044238,GO:0061783,GO:0070011,GO:0071704,GO:0140096,GO:1901564	-	-	-	-	-	-	-	-	-	-	Lysozyme_like,NLPC_P60
B4U62_02930	246.713	2.61299	0.359398	7.27046	3.58254e-13	7.01357e-12	CP020102.1	CDS	cds-AQZ89414.1	AQZ89414.1	ydzN	hypothetical protein	up	NA	NA	NA	NA	NA	NA	NA	NA	NA	NA	NA	NA	NA	NA	NA	NA	NA	NA	NA	NA
B4U62_03050	14.0314	2.537	0.699273	3.62805	0.000285572	0.00123574	CP020102.1	CDS	cds-AQZ89435.1	AQZ89435.1	ydzO	hypothetical protein	up	NA	NA	NA	NA	NA	NA	NA	NA	NA	NA	NA	NA	NA	NA	NA	NA	NA	NA	NA	NA
B4U62_03140	1021.93	2.32012	0.399319	5.81018	6.24055e-09	6.77942e-08	CP020102.1	CDS	cds-AQZ89451.1	AQZ89451.1	ydfM	cation-efflux pump	up	224308.BSU05470	3.15e-200	556	COG0053@1|root,COG0053@2|Bacteria,1TSGY@1239|Firmicutes,4H9WP@91061|Bacilli,1ZAPN@1386|Bacillus	91061|Bacilli	P	Belongs to the cation diffusion facilitator (CDF) transporter (TC 2.A.4) family	ydfM	-	-	-	-	-	-	-	-	-	-	-	Cation_efflux,ZT_dimer
B4U62_03165	77.2635	-2.10854	0.466146	-4.52334	6.08712e-06	3.94908e-05	CP020102.1	CDS	cds-AQZ89456.1	AQZ89456.1	ydzH	spore germination protein	down	224308.BSU05560	2.4e-21	86.3	2EQG8@1|root,33I29@2|Bacteria,1VMF2@1239|Firmicutes,4IAND@91061|Bacilli,1ZJ0K@1386|Bacillus	91061|Bacilli	S	Spore germination protein gerPA/gerPF	ydgA	-	-	-	-	-	-	-	-	-	-	-	gerPA
B4U62_03170	378.434	-3.60948	0.462941	-7.79685	6.34704e-15	1.50033e-13	CP020102.1	CDS	cds-AQZ89457.1	AQZ89457.1	ydzR	germination protein	down	NA	NA	NA	NA	NA	NA	NA	NA	NA	NA	NA	NA	NA	NA	NA	NA	NA	NA	NA	NA
B4U62_03190	18.9528	-4.47545	1.26314	-3.54312	0.000395419	0.00165777	CP020102.1	CDS	cds-AQZ89461.1	AQZ89461.1	ydgA	spore germination protein	down	224308.BSU05560	2.74e-50	159	2EQG8@1|root,33I29@2|Bacteria,1VMF2@1239|Firmicutes,4IAND@91061|Bacilli,1ZJ0K@1386|Bacillus	91061|Bacilli	S	Spore germination protein gerPA/gerPF	ydgA	-	-	-	-	-	-	-	-	-	-	-	gerPA
B4U62_03195	139.07	-3.40891	0.661303	-5.15484	2.53846e-07	2.1165e-06	CP020102.1	CDS	cds-AQZ89462.1	AQZ89462.1	ydgB	spore germination protein	down	224308.BSU05570	2.19e-56	175	2EQG8@1|root,33IXY@2|Bacteria,1W1ME@1239|Firmicutes,4I0CE@91061|Bacilli,1ZJH9@1386|Bacillus	91061|Bacilli	S	Spore germination protein gerPA/gerPF	ydgB	-	-	-	-	-	-	-	-	-	-	-	gerPA
B4U62_03280	312.462	-2.08762	0.276436	-7.55191	4.28922e-14	9.12024e-13	CP020102.1	CDS	cds-AQZ89479.1	AQZ89479.1	phoB	alkaline phosphatase	down	224308.BSU05740	0	904	COG1785@1|root,COG1785@2|Bacteria,1TQCI@1239|Firmicutes,4HA27@91061|Bacilli,1ZB3J@1386|Bacillus	91061|Bacilli	P	Belongs to the alkaline phosphatase family	phoB	-	3.1.3.1	ko:K01077	ko00730,ko00790,ko01100,ko02020,map00730,map00790,map01100,map02020	M00126	R02135,R04620	RC00017	ko00000,ko00001,ko00002,ko00537,ko01000,ko04147	-	-	-	Alk_phosphatase
B4U62_03325	39.8367	-2.08341	0.513891	-4.05419	5.03086e-05	0.000262408	CP020102.1	CDS	cds-AQZ89487.1	AQZ89487.1	gmuC	oligo-beta-mannoside permease IIC component	down	224308.BSU05830	4.58e-305	833	COG1455@1|root,COG1455@2|Bacteria,1TP8D@1239|Firmicutes,4H9W2@91061|Bacilli,1ZBJ7@1386|Bacillus	91061|Bacilli	G	The phosphoenolpyruvate-dependent sugar phosphotransferase system (PTS), a major carbohydrate active - transport system, catalyzes the phosphorylation of incoming sugar substrates concomitant with their translocation across the cell membrane	celB	-	-	ko:K02761	ko00500,ko02060,map00500,map02060	M00275	R11170,R11172	RC00017,RC03206	ko00000,ko00001,ko00002,ko02000	4.A.3.2	-	-	PTS_EIIC
B4U62_03390	28.1395	2.56559	0.559292	4.58722	4.49197e-06	3.02459e-05	NA	NA	NA	NA	NA	NA	up	NA	NA	NA	NA	NA	NA	NA	NA	NA	NA	NA	NA	NA	NA	NA	NA	NA	NA	NA	NA
B4U62_03620	675.273	-2.23976	0.32829	-6.8225	8.94687e-12	1.42509e-10	CP020102.1	CDS	cds-AQZ89534.1	AQZ89534.1	cotA	spore coat protein A	down	224308.BSU06300	0	1077	COG2132@1|root,COG2132@2|Bacteria,1TQSU@1239|Firmicutes,4HDD6@91061|Bacilli,1ZD48@1386|Bacillus	91061|Bacilli	Q	multicopper oxidases	cotA	GO:0003674,GO:0003824,GO:0008150,GO:0008152,GO:0016491,GO:0016679,GO:0016682,GO:0016722,GO:0052716,GO:0055114	1.16.3.3	ko:K06324	-	-	-	-	ko00000,ko01000	-	-	-	Cu-oxidase,Cu-oxidase_2,Cu-oxidase_3
B4U62_03635	1022.89	2.35068	0.236234	9.95066	2.50506e-23	1.37438e-21	CP020102.1	CDS	cds-AQZ89537.1	AQZ89537.1	yeaB	transporter	up	224308.BSU06320	6.13e-199	552	COG0053@1|root,COG0053@2|Bacteria,1TSGY@1239|Firmicutes,4H9WP@91061|Bacilli,1ZAPN@1386|Bacillus	91061|Bacilli	P	Belongs to the cation diffusion facilitator (CDF) transporter (TC 2.A.4) family	yeaB	-	-	-	-	-	-	-	-	-	-	-	Cation_efflux,ZT_dimer
B4U62_03915	428.302	-2.82182	0.348504	-8.09695	5.63553e-16	1.48191e-14	CP020102.1	CDS	cds-AQZ89589.1	AQZ89589.1	yeeK	spore coat protein YeeK	down	NA	NA	NA	NA	NA	NA	NA	NA	NA	NA	NA	NA	NA	NA	NA	NA	NA	NA	NA	NA
B4U62_03935	72.0829	-7.38675	1.23214	-5.99508	2.03391e-09	2.36615e-08	CP020102.1	CDS	cds-AQZ89593.1	AQZ89593.1	cotJA	protein CotJA	down	224308.BSU06890	3.8e-60	184	2E85N@1|root,332J6@2|Bacteria,1VFSE@1239|Firmicutes,4HNIY@91061|Bacilli,1ZISW@1386|Bacillus	91061|Bacilli	S	Spore coat associated protein JA (CotJA)	cotJA	-	-	ko:K06332	-	-	-	-	ko00000	-	-	-	CotJA
B4U62_03940	99.7888	-4.72102	0.80144	-5.89067	3.84638e-09	4.3165e-08	CP020102.1	CDS	cds-AQZ89594.1	AQZ89594.1	cotJB	protein CotJB	down	224308.BSU06900	2.31e-61	187	2E34J@1|root,32Y4N@2|Bacteria,1VESM@1239|Firmicutes,4HKID@91061|Bacilli,1ZI8X@1386|Bacillus	91061|Bacilli	S	CotJB protein	cotJB	-	-	ko:K06333	-	-	-	-	ko00000	-	-	-	CotJB
B4U62_03945	294.987	-7.30034	0.901899	-8.0944	5.7545e-16	1.4955e-14	CP020102.1	CDS	cds-AQZ89595.1	AQZ89595.1	cotJC	protein CotJC	down	224308.BSU06910	1.04e-133	379	COG3546@1|root,COG3546@2|Bacteria,1TQVQ@1239|Firmicutes,4HA34@91061|Bacilli,1ZQQY@1386|Bacillus	91061|Bacilli	P	Spore Coat	cotJC	-	-	ko:K06334	-	-	-	-	ko00000	-	-	-	Mn_catalase
B4U62_04075	1269.44	-4.47655	0.435824	-10.2715	9.47411e-25	5.84763e-23	CP020102.1	CDS	cds-AQZ89620.1	AQZ89620.1	NA	hypothetical protein	down	1051501.AYTL01000011_gene123	9.79e-45	152	2C860@1|root,32RKH@2|Bacteria,1VATE@1239|Firmicutes,4HMZP@91061|Bacilli,1ZHVD@1386|Bacillus	91061|Bacilli	-	-	-	-	-	-	-	-	-	-	-	-	-	-	-
B4U62_04125	161.578	-8.48517	1.22562	-6.92317	4.4164e-12	7.43427e-11	CP020102.1	CDS	cds-AQZ89628.1	AQZ89628.1	yfnH	glucose-1-phosphate cytidylyltransferase	down	224308.BSU07270	2.15e-190	527	COG1208@1|root,COG1208@2|Bacteria,1TT1F@1239|Firmicutes,4HUVJ@91061|Bacilli,1ZQJC@1386|Bacillus	91061|Bacilli	JM	Nucleotidyl transferase	yfnH	-	2.7.7.33	ko:K00978	ko00500,ko00520,ko01100,map00500,map00520,map01100	-	R00956	RC00002	ko00000,ko00001,ko01000	-	-	-	NTP_transferase
B4U62_04130	179.431	-3.70831	0.54066	-6.85886	6.94118e-12	1.1217e-10	CP020102.1	CDS	cds-AQZ89629.2	AQZ89629.2	yfnG	sugar dehydratase	down	224308.BSU07280	4.27e-221	610	COG0451@1|root,COG0451@2|Bacteria,1VP6I@1239|Firmicutes,4ISWU@91061|Bacilli,1ZFBK@1386|Bacillus	91061|Bacilli	M	dehydratase	yfnG	-	4.2.1.45,4.2.1.46	ko:K01709,ko:K01710	ko00520,ko00521,ko00523,ko00525,ko01055,ko01130,map00520,map00521,map00523,map00525,map01055,map01130	M00793	R02426,R06513	RC00402	ko00000,ko00001,ko00002,ko01000	-	-	-	Epimerase,GDP_Man_Dehyd
B4U62_04135	241.768	-2.94251	0.474743	-6.19811	5.71467e-10	7.19433e-09	CP020102.1	CDS	cds-AQZ89630.1	AQZ89630.1	yfnF	hypothetical protein	down	224308.BSU07290	5.66e-231	634	COG1442@1|root,COG1442@2|Bacteria,1VS6N@1239|Firmicutes,4HUAY@91061|Bacilli,1ZRVS@1386|Bacillus	91061|Bacilli	M	Nucleotide-diphospho-sugar transferase	yfnF	-	-	-	-	-	-	-	-	-	-	-	Nucleotid_trans
B4U62_04330	503.441	2.03519	0.400883	5.07677	3.83899e-07	3.12463e-06	CP020102.1	CDS	cds-AQZ89669.1	AQZ89669.1	yflI	hypothetical protein	up	224308.BSU07670	6.9e-27	98.2	29SE6@1|root,30DIX@2|Bacteria,1UBC7@1239|Firmicutes,4IMR3@91061|Bacilli,1ZKN8@1386|Bacillus	91061|Bacilli	-	-	yflI	-	-	-	-	-	-	-	-	-	-	-	-
B4U62_04375	7.33672	-3.64724	1.17091	-3.11488	0.00184023	0.00625493	CP020102.1	CDS	cds-AQZ89678.1	AQZ89678.1	yfkS	hypothetical protein	down	NA	NA	NA	NA	NA	NA	NA	NA	NA	NA	NA	NA	NA	NA	NA	NA	NA	NA	NA	NA
B4U62_04380	120.236	-2.59758	0.489778	-5.3036	1.13543e-07	9.97208e-07	CP020102.1	CDS	cds-AQZ89679.1	AQZ89679.1	yfkR	spore gernimation protein	down	224308.BSU07780	2.28e-271	743	2DBJR@1|root,2Z9N7@2|Bacteria,1TRSN@1239|Firmicutes,4HCDI@91061|Bacilli,1ZDF7@1386|Bacillus	91061|Bacilli	S	spore germination	yfkR	-	-	ko:K06297,ko:K06308	-	-	-	-	ko00000	-	-	-	Spore_GerAC
B4U62_04385	101.864	-2.01327	0.475359	-4.23525	2.28296e-05	0.000130741	CP020102.1	CDS	cds-AQZ89680.1	AQZ89680.1	yfkQ	spore germination protein	down	224308.BSU07790	0	984	COG0697@1|root,COG0697@2|Bacteria,1TP7K@1239|Firmicutes,4HAH1@91061|Bacilli,1ZBEF@1386|Bacillus	91061|Bacilli	EG	Spore germination protein	yfkQ	-	-	ko:K06295,ko:K06307	-	-	-	-	ko00000	-	-	-	GerA
B4U62_04390	304.359	-3.19142	0.407295	-7.83564	4.66453e-15	1.13274e-13	CP020102.1	CDS	cds-AQZ89681.1	AQZ89681.1	treP	PTS trehalose EIIBC component	down	224308.BSU07800	0	896	COG1263@1|root,COG1264@1|root,COG1263@2|Bacteria,COG1264@2|Bacteria,1TP5X@1239|Firmicutes,4HA0I@91061|Bacilli,1ZB5X@1386|Bacillus	91061|Bacilli	G	phosphotransferase system	treP	GO:0003674,GO:0003824,GO:0005215,GO:0005575,GO:0005623,GO:0005886,GO:0006810,GO:0008150,GO:0008643,GO:0009401,GO:0015144,GO:0015766,GO:0015771,GO:0015772,GO:0016020,GO:0016740,GO:0016772,GO:0016773,GO:0022804,GO:0022857,GO:0034219,GO:0044464,GO:0051179,GO:0051234,GO:0055085,GO:0071702,GO:0071944,GO:0090563,GO:0090589	2.7.1.201	ko:K02818,ko:K02819	ko00500,ko02060,map00500,map02060	M00270	R02780	RC00017,RC03206	ko00000,ko00001,ko00002,ko01000,ko02000	4.A.1.2.13,4.A.1.2.4,4.A.1.2.8	-	iYO844.BSU07800	PTS_EIIA_1,PTS_EIIB,PTS_EIIC
B4U62_04395	144.687	-2.9698	0.502989	-5.9043	3.5414e-09	3.99441e-08	CP020102.1	CDS	cds-AQZ89682.1	AQZ89682.1	treA	alpha-glucosidase	down	224308.BSU07810	0	1187	COG0366@1|root,COG0366@2|Bacteria,1TP53@1239|Firmicutes,4HA1G@91061|Bacilli,1ZASC@1386|Bacillus	91061|Bacilli	G	COG0366 Glycosidases	treC	-	3.2.1.93	ko:K01226	ko00500,map00500	-	R00837,R06113	RC00049	ko00000,ko00001,ko01000	-	GH13	-	Alpha-amylase,DUF3459,Malt_amylase_C
B4U62_04525	774.755	-2.33481	0.420281	-5.55535	2.77062e-08	2.68835e-07	CP020102.1	CDS	cds-AQZ89708.1	AQZ89708.1	acoB	acetoin:2'6-dichlorophenolindophenol oxidoreductase subunit beta	down	224308.BSU08070	2.75e-244	671	COG0022@1|root,COG0022@2|Bacteria,1TP3J@1239|Firmicutes,4HAP6@91061|Bacilli,1ZE4V@1386|Bacillus	91061|Bacilli	C	COG0022 Pyruvate 2-oxoglutarate dehydrogenase complex, dehydrogenase (E1) component, eukaryotic type, beta subunit	acoB	-	-	ko:K21417	-	-	-	-	ko00000,ko01000	-	-	-	Transket_pyr,Transketolase_C
B4U62_04530	2150.14	-2.20599	0.382651	-5.76502	8.16477e-09	8.68044e-08	CP020102.1	CDS	cds-AQZ89709.1	AQZ89709.1	acoC	dihydrolipoyllysine-residue acetyltransferase component of acetoin cleaving system	down	224308.BSU08080	4.19e-265	728	COG0508@1|root,COG0508@2|Bacteria,1TR5N@1239|Firmicutes,4HDFT@91061|Bacilli,1ZB6D@1386|Bacillus	91061|Bacilli	C	Dihydrolipoamide acetyltransferase component of pyruvate dehydrogenase complex	acoC	-	2.3.1.12	ko:K00627	ko00010,ko00020,ko00620,ko01100,ko01110,ko01120,ko01130,ko01200,map00010,map00020,map00620,map01100,map01110,map01120,map01130,map01200	M00307	R00209,R02569	RC00004,RC02742,RC02857	br01601,ko00000,ko00001,ko00002,ko01000	-	-	-	2-oxoacid_dh,Biotin_lipoyl,E3_binding
B4U62_04850	13171.8	-2.50608	0.234891	-10.6691	1.41929e-26	1.05852e-24	CP020102.1	CDS	cds-AQZ89771.1	AQZ89771.1	perR	transcriptional repressor	down	224308.BSU08730	2.37e-104	301	COG0735@1|root,COG0735@2|Bacteria,1V400@1239|Firmicutes,4HHF8@91061|Bacilli,1ZFKE@1386|Bacillus	91061|Bacilli	P	Belongs to the Fur family	perR	GO:0000976,GO:0001067,GO:0001130,GO:0001216,GO:0001217,GO:0003674,GO:0003676,GO:0003677,GO:0003690,GO:0003700,GO:0005488,GO:0005575,GO:0006355,GO:0008150,GO:0009889,GO:0009890,GO:0009891,GO:0009892,GO:0009893,GO:0010468,GO:0010556,GO:0010557,GO:0010558,GO:0010604,GO:0010605,GO:0010628,GO:0010629,GO:0019219,GO:0019222,GO:0031323,GO:0031324,GO:0031325,GO:0031326,GO:0031327,GO:0031328,GO:0032991,GO:…	-	ko:K09825	-	-	-	-	ko00000,ko03000	-	-	-	FUR
B4U62_04905	28.1395	2.56559	0.559292	4.58722	4.49197e-06	3.02459e-05	NA	NA	NA	NA	NA	NA	up	NA	NA	NA	NA	NA	NA	NA	NA	NA	NA	NA	NA	NA	NA	NA	NA	NA	NA	NA	NA
B4U62_04995	8030.8	-3.26758	0.609005	-5.36545	8.07469e-08	7.30344e-07	CP020102.1	CDS	cds-AQZ89781.1	AQZ89781.1	katA	Vegetative catalase	down	224308.BSU08820	0	999	COG0753@1|root,COG0753@2|Bacteria,1TPPV@1239|Firmicutes,4H9XQ@91061|Bacilli,1ZB44@1386|Bacillus	91061|Bacilli	P	serves to protect cells from the toxic effects of hydrogen peroxide	katA	GO:0000302,GO:0003674,GO:0003824,GO:0004096,GO:0004601,GO:0005488,GO:0005575,GO:0005622,GO:0005623,GO:0005737,GO:0006950,GO:0006979,GO:0008150,GO:0008152,GO:0009056,GO:0009636,GO:0009987,GO:0010035,GO:0016209,GO:0016491,GO:0016684,GO:0016999,GO:0017001,GO:0017144,GO:0020037,GO:0042221,GO:0042493,GO:0042542,GO:0042737,GO:0042743,GO:0042744,GO:0044237,GO:0044248,GO:0044424,GO:0044464,GO:0046677,GO:…	1.11.1.6	ko:K03781	ko00380,ko00630,ko01110,ko01130,ko01200,ko04011,ko04016,ko04068,ko04146,ko04211,ko04212,ko04213,ko05014,map00380,map00630,map01110,map01130,map01200,map04011,map04016,map04068,map04146,map04211,map04212,map04213,map05014	M00532	R00009,R00602,R02670	RC00034,RC00767,RC02141,RC02755	ko00000,ko00001,ko00002,ko01000	-	-	-	Catalase,Catalase-rel
B4U62_05065	66.8423	-2.48575	0.564619	-4.40252	1.07e-05	6.52273e-05	CP020102.1	CDS	cds-AQZ89791.1	AQZ89791.1	yhbD	hypothetical protein	down	224308.BSU08940	1.74e-163	458	COG0789@1|root,COG0789@2|Bacteria,1UYCQ@1239|Firmicutes,4HI3I@91061|Bacilli,1ZEDR@1386|Bacillus	91061|Bacilli	K	Protein of unknown function (DUF4004)	yhbD	-	-	-	-	-	-	-	-	-	-	-	DUF4004
B4U62_05070	25.8147	-3.82597	0.921145	-4.15349	3.27441e-05	0.000179206	CP020102.1	CDS	cds-AQZ89792.1	AQZ89792.1	yhbE	hypothetical protein	down	224308.BSU08950	2.29e-96	288	COG1664@1|root,COG1664@2|Bacteria,1V6E6@1239|Firmicutes,4HHZU@91061|Bacilli,1ZQYV@1386|Bacillus	91061|Bacilli	M	COG1664 Integral membrane protein CcmA involved in cell shape determination	yhbE	-	-	-	-	-	-	-	-	-	-	-	Bactofilin
B4U62_05080	792.584	-3.87901	0.297406	-13.0428	6.98578e-39	1.34977e-36	CP020102.1	CDS	cds-AQZ89794.1	AQZ89794.1	prkA	protein PrkA	down	224308.BSU08970	0	1227	COG2766@1|root,COG2766@2|Bacteria,1TRTW@1239|Firmicutes,4HA8A@91061|Bacilli,1ZBM9@1386|Bacillus	91061|Bacilli	T	Ser protein kinase	prkA	-	-	ko:K07180	-	-	-	-	ko00000	-	-	-	AAA_PrkA,PrkA
B4U62_05145	7743.52	2.30669	0.441164	5.22864	1.70757e-07	1.45932e-06	CP020102.1	CDS	cds-AQZ89807.1	AQZ89807.1	cspB	cold-shock protein CspB	up	224308.BSU09100	1.91e-42	138	COG1278@1|root,COG1278@2|Bacteria,1VEE0@1239|Firmicutes,4HNJC@91061|Bacilli,1ZHTU@1386|Bacillus	91061|Bacilli	K	Cold-shock protein	cspB	GO:0003674,GO:0003676,GO:0003677,GO:0005488,GO:0005575,GO:0005622,GO:0005623,GO:0005737,GO:0006355,GO:0006950,GO:0008150,GO:0009266,GO:0009409,GO:0009628,GO:0009889,GO:0010468,GO:0010556,GO:0019219,GO:0019222,GO:0031323,GO:0031326,GO:0044424,GO:0044464,GO:0050789,GO:0050794,GO:0050896,GO:0051171,GO:0051252,GO:0060255,GO:0065007,GO:0080090,GO:0097159,GO:1901363,GO:1903506,GO:2000112,GO:2001141	-	ko:K03704	-	-	-	-	ko00000,ko03000	-	-	-	CSD
B4U62_05180	2091.89	-6.21509	0.528896	-11.7511	6.97291e-32	9.68362e-30	CP020102.1	CDS	cds-AQZ89814.1	AQZ89814.1	yhcO	hypothetical protein	down	224308.BSU09165	8e-227	625	2AJCZ@1|root,319YD@2|Bacteria,1V9QT@1239|Firmicutes,4IIN1@91061|Bacilli,1ZDEB@1386|Bacillus	91061|Bacilli	-	-	yhcP	-	-	-	-	-	-	-	-	-	-	-	-
B4U62_05270	324.697	-2.20782	0.33163	-6.65749	2.78545e-11	4.15387e-10	CP020102.1	CDS	cds-AQZ89832.1	AQZ89832.1	yhdB	hypothetical protein	down	224308.BSU09350	1.65e-51	162	2E2U4@1|root,32XW8@2|Bacteria,1VAT9@1239|Firmicutes,4HN53@91061|Bacilli,1ZHZK@1386|Bacillus	91061|Bacilli	S	YhdB-like protein	yhdB	-	-	-	-	-	-	-	-	-	-	-	YhdB
B4U62_05475	439.763	-2.72911	0.322013	-8.47517	2.3473e-17	7.45102e-16	CP020102.1	CDS	cds-AQZ89871.1	AQZ89871.1	yheD	endospore coat protein	down	224308.BSU09770	0	927	COG0189@1|root,COG0189@2|Bacteria,1TSWS@1239|Firmicutes,4HCJA@91061|Bacilli,1ZAR6@1386|Bacillus	91061|Bacilli	HJ	YheC/D like ATP-grasp	yheD	GO:0005575,GO:0005623,GO:0042601,GO:0042763,GO:0044464	-	-	-	-	-	-	-	-	-	-	ATPgrasp_YheCD
B4U62_05480	303.434	-2.92841	0.358467	-8.16925	3.10317e-16	8.51265e-15	CP020102.1	CDS	cds-AQZ89872.1	AQZ89872.1	yheC	endospore coat protein	down	224308.BSU09780	3.37e-276	753	COG0189@1|root,COG0189@2|Bacteria,1U4ME@1239|Firmicutes,4HFD2@91061|Bacilli,1ZBNP@1386|Bacillus	91061|Bacilli	HJ	YheC/D like ATP-grasp	yheC	-	-	-	-	-	-	-	-	-	-	-	ATPgrasp_YheCD
B4U62_05510	463.836	-3.09672	0.310683	-9.96745	2.11586e-23	1.17536e-21	CP020102.1	CDS	cds-AQZ89878.1	AQZ89878.1	yhaU	K+/H+ antiporter YhaU	down	224308.BSU09850	1.85e-267	735	COG0475@1|root,COG0475@2|Bacteria,1TS32@1239|Firmicutes,4HC99@91061|Bacilli,1ZBQT@1386|Bacillus	91061|Bacilli	P	COG0475 Kef-type K transport systems, membrane components	yhaU	-	-	ko:K03455	-	-	-	-	ko00000	2.A.37	-	iYO844.BSU09850	Na_H_Exchanger
B4U62_05515	138.752	-2.91499	0.35782	-8.14652	3.7454e-16	1.00876e-14	CP020102.1	CDS	cds-AQZ89879.1	AQZ89879.1	khtT	K+/H+ antiporter subunit KhtT	down	224308.BSU09860	9.24e-114	326	COG0490@1|root,COG0490@2|Bacteria,1V544@1239|Firmicutes,4HIGC@91061|Bacilli,1ZR77@1386|Bacillus	91061|Bacilli	P	regulatory, ligand-binding protein related to C-terminal domains of K channels	-	-	-	ko:K07228	-	-	-	-	ko00000	-	-	-	TrkA_C
B4U62_05570	1691.77	-6.30908	0.64133	-9.83749	7.76232e-23	3.87592e-21	CP020102.1	CDS	cds-AQZ89889.1	AQZ89889.1	yhzE	sporulation protein YjcZ	down	NA	NA	NA	NA	NA	NA	NA	NA	NA	NA	NA	NA	NA	NA	NA	NA	NA	NA	NA	NA
B4U62_05575	462.933	-5.10268	0.745698	-6.84282	7.76493e-12	1.24575e-10	CP020102.1	CDS	cds-AQZ89890.1	AQZ89890.1	yjcZ	sporulation protein YjcZ	down	NA	NA	NA	NA	NA	NA	NA	NA	NA	NA	NA	NA	NA	NA	NA	NA	NA	NA	NA	NA
B4U62_05695	4563.9	-2.24748	0.232697	-9.65838	4.52972e-22	2.18805e-20	CP020102.1	CDS	cds-AQZ89913.1	AQZ89913.1	yhfC	YhfC family intramembrane metalloprotease	down	224308.BSU10180	1.61e-178	498	COG4377@1|root,COG4377@2|Bacteria,1V3UF@1239|Firmicutes,4HEYB@91061|Bacilli,1ZGJV@1386|Bacillus	91061|Bacilli	S	Putative membrane peptidase family (DUF2324)	yhfC	-	-	-	-	-	-	-	-	-	-	-	DUF2324
B4U62_05700	68962	-7.77861	0.305644	-25.4499	7.07065e-143	3.1422e-139	CP020102.1	CDS	cds-AQZ89914.1	AQZ89914.1	NA	hypothetical protein	down	NA	NA	NA	NA	NA	NA	NA	NA	NA	NA	NA	NA	NA	NA	NA	NA	NA	NA	NA	NA
B4U62_05720	29.9407	-2.17474	0.412425	-5.27306	1.3417e-07	1.16684e-06	CP020102.1	CDS	cds-AQZ89918.1	AQZ89918.1	yhfH	YhfH family protein	down	224308.BSU10230	3.61e-29	103	2C2JF@1|root,33CZ0@2|Bacteria,1VN4G@1239|Firmicutes,4HR1T@91061|Bacilli,1ZK0S@1386|Bacillus	91061|Bacilli	S	YhfH-like protein	yhfH	-	-	-	-	-	-	-	-	-	-	-	YhfH
B4U62_05755	7805.4	-5.27349	0.467081	-11.2903	1.46545e-29	1.41575e-27	CP020102.1	CDS	cds-AQZ89925.1	AQZ89925.1	aprE	subtilisin E	down	224308.BSU10300	4.17e-261	717	COG1404@1|root,COG1404@2|Bacteria,1TQ2M@1239|Firmicutes,4HBYC@91061|Bacilli,1ZPV5@1386|Bacillus	91061|Bacilli	O	Belongs to the peptidase S8 family	aprE	GO:0003674,GO:0003824,GO:0004175,GO:0004252,GO:0005575,GO:0005576,GO:0006508,GO:0006807,GO:0008150,GO:0008152,GO:0008233,GO:0008236,GO:0016787,GO:0017171,GO:0019538,GO:0030193,GO:0030195,GO:0032101,GO:0032102,GO:0042730,GO:0043170,GO:0044238,GO:0048519,GO:0048583,GO:0048585,GO:0050789,GO:0050818,GO:0050819,GO:0050878,GO:0051239,GO:0051241,GO:0061041,GO:0061045,GO:0065007,GO:0065008,GO:0070011,GO:…	3.4.21.62	ko:K01342,ko:K13277	ko02024,map02024	-	-	-	ko00000,ko00001,ko01000,ko01002,ko03110	-	-	-	Inhibitor_I9,Peptidase_S8,SLH
B4U62_05910	203.902	-3.51944	0.507471	-6.93525	4.05501e-12	6.87803e-11	CP020102.1	CDS	cds-AQZ89956.1	AQZ89956.1	yhjR	rubrerythrin family protein	down	224308.BSU10610	2.67e-101	293	COG1633@1|root,COG1633@2|Bacteria,1V9AF@1239|Firmicutes,4HIP7@91061|Bacilli,1ZGFE@1386|Bacillus	91061|Bacilli	S	Rubrerythrin	yhjR	-	-	-	-	-	-	-	-	-	-	-	DUF2202,Rubrerythrin
B4U62_05940	268.272	-3.93676	0.595663	-6.60905	3.86804e-11	5.63592e-10	CP020102.1	CDS	cds-AQZ89962.2	AQZ89962.2	gerPF	germination protein GerPF	down	224308.BSU10670	5.32e-43	140	2DP0U@1|root,3302E@2|Bacteria,1VHZ7@1239|Firmicutes,4HNJQ@91061|Bacilli,1ZIWY@1386|Bacillus	91061|Bacilli	S	Spore germination protein gerPA/gerPF	gerPF	-	-	ko:K06299,ko:K06304	-	-	-	-	ko00000	-	-	-	gerPA
B4U62_05945	298	-2.94143	0.42364	-6.94322	3.83252e-12	6.52556e-11	CP020102.1	CDS	cds-AQZ89963.1	AQZ89963.1	gerPE	germination protein GerPE	down	224308.BSU10680	4.08e-88	259	2EEB8@1|root,3385J@2|Bacteria,1VM15@1239|Firmicutes,4HPJI@91061|Bacilli,1ZJ91@1386|Bacillus	91061|Bacilli	S	Spore germination protein GerPE	gerPE	-	-	ko:K06303	-	-	-	-	ko00000	-	-	-	GerPE
B4U62_05955	232.541	-3.55946	0.389782	-9.13192	6.7296e-20	2.67021e-18	CP020102.1	CDS	cds-AQZ89965.1	AQZ89965.1	gerPC	germination protein GerPC	down	224308.BSU10700	8.23e-93	276	2EBJR@1|root,335K6@2|Bacteria,1VF1J@1239|Firmicutes,4HNKG@91061|Bacilli,1ZI2K@1386|Bacillus	91061|Bacilli	S	Spore germination protein	gerPC	-	-	ko:K06301	-	-	-	-	ko00000	-	-	-	GerPC
B4U62_05960	52.6304	-3.88566	0.90773	-4.28063	1.86364e-05	0.00010812	CP020102.1	CDS	cds-AQZ89966.1	AQZ89966.1	gerPB	germination protein	down	224308.BSU10710	2e-47	152	2EBHF@1|root,335HY@2|Bacteria,1VHMW@1239|Firmicutes,4HPZZ@91061|Bacilli,1ZIW2@1386|Bacillus	91061|Bacilli	S	cell differentiation	gerPB	-	-	ko:K06300	-	-	-	-	ko00000	-	-	-	GerPB
B4U62_05965	125.086	-2.99451	0.521518	-5.7419	9.362e-09	9.83564e-08	CP020102.1	CDS	cds-AQZ89967.1	AQZ89967.1	gerPA	germination protein GerPA	down	224308.BSU10720	1.82e-45	146	2DPJX@1|root,332FH@2|Bacteria,1VF9T@1239|Firmicutes,4HPCA@91061|Bacilli,1ZIV2@1386|Bacillus	91061|Bacilli	S	Spore germination protein	gerPA	GO:0000003,GO:0008150,GO:0009847,GO:0019954,GO:0030436,GO:0032502,GO:0043934	-	ko:K06299	-	-	-	-	ko00000	-	-	-	gerPA
B4U62_06060	576.007	-3.93302	0.417331	-9.42422	4.33323e-21	1.90662e-19	CP020102.1	CDS	cds-AQZ89984.1	AQZ89984.1	yisZ	adenylyl-sulfate kinase	down	224308.BSU10910	4.06e-145	408	COG0529@1|root,COG0529@2|Bacteria,1TQXK@1239|Firmicutes,4HB96@91061|Bacilli,1ZBCZ@1386|Bacillus	91061|Bacilli	P	Catalyzes the synthesis of activated sulfate	cysC	GO:0003674,GO:0003824,GO:0004020,GO:0006793,GO:0006796,GO:0008150,GO:0008152,GO:0009987,GO:0016301,GO:0016310,GO:0016740,GO:0016772,GO:0016773,GO:0044237	2.7.1.25	ko:K00860	ko00230,ko00920,ko01100,ko01120,map00230,map00920,map01100,map01120	M00176	R00509,R04928	RC00002,RC00078	ko00000,ko00001,ko00002,ko01000	-	-	-	APS_kinase
B4U62_06065	332.892	-4.02769	0.46283	-8.70231	3.25203e-18	1.12574e-16	CP020102.1	CDS	cds-AQZ89985.1	AQZ89985.1	sat	sulfate adenylyltransferase	down	224308.BSU10920	3.94e-295	803	COG2046@1|root,COG2046@2|Bacteria,1TR4C@1239|Firmicutes,4HC20@91061|Bacilli,1ZCB4@1386|Bacillus	91061|Bacilli	P	Belongs to the sulfate adenylyltransferase family	sat	-	2.7.7.4	ko:K00958	ko00230,ko00261,ko00450,ko00920,ko01100,ko01120,ko01130,map00230,map00261,map00450,map00920,map01100,map01120,map01130	M00176,M00596	R00529,R04929	RC02809,RC02889	ko00000,ko00001,ko00002,ko01000	-	-	-	ATP-sulfurylase,PUA_2
B4U62_06070	119.453	-3.65159	0.526655	-6.93355	4.10407e-12	6.93478e-11	CP020102.1	CDS	cds-AQZ89986.1	AQZ89986.1	yitB	phosphoadenosine phosphosulfate reductase	down	224308.BSU10930	2.73e-184	510	COG0175@1|root,COG0175@2|Bacteria,1TSMI@1239|Firmicutes,4HA9E@91061|Bacilli,1ZCBJ@1386|Bacillus	91061|Bacilli	EH	Belongs to the PAPS reductase family. CysH subfamily	cysH	GO:0003674,GO:0003824,GO:0004604,GO:0005575,GO:0005622,GO:0005623,GO:0005737,GO:0008150,GO:0008152,GO:0016491,GO:0016667,GO:0016671,GO:0044424,GO:0044464,GO:0055114	1.8.4.10,1.8.4.8	ko:K00390	ko00920,ko01100,ko01120,map00920,map01100,map01120	M00176	R02021	RC00007,RC02862	ko00000,ko00001,ko00002,ko01000	-	-	iYO844.BSU15570	PAPS_reduct
B4U62_06075	50.1959	-6.754	1.26258	-5.34936	8.82634e-08	7.9241e-07	CP020102.1	CDS	cds-AQZ89987.1	AQZ89987.1	yitC	2-phosphosulfolactate phosphatase	down	224308.BSU10940	1.34e-162	455	COG2045@1|root,COG2045@2|Bacteria,1TTEV@1239|Firmicutes,4HGDY@91061|Bacilli,1ZFKP@1386|Bacillus	91061|Bacilli	H	Belongs to the ComB family	-	GO:0003674,GO:0003824,GO:0016829,GO:0016830,GO:0016831,GO:0050545	3.1.3.71	ko:K05979	ko00680,ko01120,map00680,map01120	M00358	R05789	RC00428	ko00000,ko00001,ko00002,ko01000	-	-	-	2-ph_phosp
B4U62_06080	62.4737	-4.04492	0.971802	-4.16228	3.15081e-05	0.000173294	CP020102.1	CDS	cds-AQZ89988.1	AQZ89988.1	yitD	phosphosulfolactate synthase	down	224308.BSU10950	4.31e-180	501	COG1809@1|root,COG1809@2|Bacteria,1V20V@1239|Firmicutes,4HDSM@91061|Bacilli,1ZEWC@1386|Bacillus	91061|Bacilli	S	synthase	yitD	-	4.4.1.19	ko:K08097	ko00680,ko01120,map00680,map01120	M00358	R07476	RC01799	ko00000,ko00001,ko00002,ko01000	-	-	-	ComA
B4U62_06125	867.842	-4.27743	0.508613	-8.40998	4.10068e-17	1.25679e-15	CP020102.1	CDS	cds-AQZ89997.1	AQZ89997.1	yitM	hypothetical protein	down	224308.BSU11040	1.69e-121	348	29TCH@1|root,30EJM@2|Bacteria,1UCNB@1239|Firmicutes,4IP4F@91061|Bacilli,1ZPD0@1386|Bacillus	91061|Bacilli	-	-	-	-	-	-	-	-	-	-	-	-	-	-	-
B4U62_06130	66.0032	-3.83247	0.353979	-10.8268	2.56953e-27	2.19596e-25	CP020102.1	CDS	cds-AQZ89998.1	AQZ89998.1	yitO	hypothetical protein	down	224308.BSU11055	1.42e-218	603	28UJT@1|root,2ZGQB@2|Bacteria,1VNVF@1239|Firmicutes,4HRVJ@91061|Bacilli,1ZM9H@1386|Bacillus	91061|Bacilli	-	-	-	-	-	-	-	-	-	-	-	-	-	-	-
B4U62_06210	99.7925	-2.79197	0.607133	-4.5986	4.2533e-06	2.89016e-05	CP020102.1	CDS	cds-AQZ90012.1	AQZ90012.1	argC	N-acetyl-gamma-glutamyl-phosphate reductase	down	224308.BSU11190	1.82e-255	699	COG0002@1|root,COG0002@2|Bacteria,1TPVI@1239|Firmicutes,4H9YD@91061|Bacilli,1ZBHP@1386|Bacillus	91061|Bacilli	E	Catalyzes the NADPH-dependent reduction of N-acetyl-5- glutamyl phosphate to yield N-acetyl-L-glutamate 5-semialdehyde	argC	GO:0003674,GO:0003824,GO:0003942,GO:0006082,GO:0006520,GO:0006525,GO:0006526,GO:0006807,GO:0008150,GO:0008152,GO:0008652,GO:0009058,GO:0009064,GO:0009084,GO:0009987,GO:0016053,GO:0016491,GO:0016620,GO:0016903,GO:0019752,GO:0043436,GO:0044237,GO:0044238,GO:0044249,GO:0044281,GO:0044283,GO:0046394,GO:0055114,GO:0071704,GO:1901564,GO:1901566,GO:1901576,GO:1901605,GO:1901607	1.2.1.38	ko:K00145	ko00220,ko01100,ko01110,ko01130,ko01210,ko01230,map00220,map01100,map01110,map01130,map01210,map01230	M00028,M00845	R03443	RC00684	ko00000,ko00001,ko00002,ko01000	-	-	iYO844.BSU11190	Semialdhyde_dh,Semialdhyde_dhC
B4U62_06215	49.7538	-2.74762	0.40367	-6.80661	9.9926e-12	1.57472e-10	CP020102.1	CDS	cds-AQZ90013.1	AQZ90013.1	argJ	bifunctional glutamate N-acetyltransferase/amino-acid N-acetyltransferase	down	224308.BSU11200	7.4e-295	804	COG1364@1|root,COG1364@2|Bacteria,1TPBP@1239|Firmicutes,4H9TQ@91061|Bacilli,1ZAU3@1386|Bacillus	91061|Bacilli	E	Catalyzes two activities which are involved in the cyclic version of arginine biosynthesis the synthesis of N- acetylglutamate from glutamate and acetyl-CoA as the acetyl donor, and of ornithine by transacetylation between N(2)-acetylornithine and glutamate	argJ	GO:0003674,GO:0003824,GO:0004042,GO:0004358,GO:0006082,GO:0006520,GO:0006525,GO:0006526,GO:0006591,GO:0006592,GO:0006807,GO:0008080,GO:0008150,GO:0008152,GO:0008652,GO:0009058,GO:0009064,GO:0009084,GO:0009987,GO:0016053,GO:0016407,GO:0016410,GO:0016740,GO:0016746,GO:0016747,GO:0019752,GO:0043436,GO:0044237,GO:0044238,GO:0044249,GO:0044281,GO:0044283,GO:0046394,GO:0071704,GO:1901564,GO:1901566,GO:…	2.3.1.1,2.3.1.35	ko:K00620	ko00220,ko01100,ko01110,ko01130,ko01210,ko01230,map00220,map01100,map01110,map01130,map01210,map01230	M00028	R00259,R02282	RC00004,RC00064	ko00000,ko00001,ko00002,ko01000	-	-	-	ArgJ
B4U62_06220	12.1028	-6.13278	1.32575	-4.62589	3.73e-06	2.56596e-05	CP020102.1	CDS	cds-AQZ90014.1	AQZ90014.1	argB	acetylglutamate kinase	down	224308.BSU11210	5.4e-177	494	COG0548@1|root,COG0548@2|Bacteria,1TP0N@1239|Firmicutes,4HH91@91061|Bacilli,1ZF3H@1386|Bacillus	91061|Bacilli	E	Belongs to the acetylglutamate kinase family. ArgB subfamily	argB	GO:0003674,GO:0003824,GO:0003991,GO:0005488,GO:0006082,GO:0006520,GO:0006525,GO:0006526,GO:0006793,GO:0006796,GO:0006807,GO:0008150,GO:0008152,GO:0008652,GO:0009058,GO:0009064,GO:0009084,GO:0009987,GO:0016053,GO:0016301,GO:0016310,GO:0016597,GO:0016740,GO:0016772,GO:0016774,GO:0019752,GO:0031406,GO:0034618,GO:0036094,GO:0043167,GO:0043168,GO:0043169,GO:0043177,GO:0043436,GO:0044237,GO:0044238,GO:…	2.7.2.8	ko:K00930	ko00220,ko01100,ko01110,ko01130,ko01210,ko01230,map00220,map01100,map01110,map01130,map01210,map01230	M00028	R02649	RC00002,RC00043	ko00000,ko00001,ko00002,ko01000	-	-	-	AA_kinase
B4U62_06225	40.1699	-4.02004	0.513881	-7.82291	5.16175e-15	1.23993e-13	CP020102.1	CDS	cds-AQZ90015.1	AQZ90015.1	argD	aspartate aminotransferase family protein	down	224308.BSU11220	1.69e-278	761	COG4992@1|root,COG4992@2|Bacteria,1TP9S@1239|Firmicutes,4H9VZ@91061|Bacilli,1ZC2Y@1386|Bacillus	91061|Bacilli	E	acetylornithine aminotransferase	argD	GO:0003674,GO:0003824,GO:0003992,GO:0005488,GO:0005515,GO:0006082,GO:0006520,GO:0006525,GO:0006526,GO:0006807,GO:0008144,GO:0008150,GO:0008152,GO:0008483,GO:0008652,GO:0009058,GO:0009064,GO:0009084,GO:0009987,GO:0016053,GO:0016740,GO:0016769,GO:0019752,GO:0019842,GO:0030170,GO:0036094,GO:0042802,GO:0043167,GO:0043168,GO:0043436,GO:0044237,GO:0044238,GO:0044249,GO:0044281,GO:0044283,GO:0046394,GO:…	2.6.1.11,2.6.1.17	ko:K00821	ko00220,ko00300,ko01100,ko01110,ko01120,ko01130,ko01210,ko01230,map00220,map00300,map01100,map01110,map01120,map01130,map01210,map01230	M00016,M00028,M00845	R02283,R04475	RC00006,RC00062	ko00000,ko00001,ko00002,ko01000,ko01007	-	-	-	Aminotran_3
B4U62_06235	213.778	-2.91862	0.31762	-9.18903	3.96401e-20	1.60146e-18	CP020102.1	CDS	cds-AQZ90017.1	AQZ90017.1	carB	carbamoyl-phosphate synthase arginine-specific large chain	down	224308.BSU11240	0	2007	COG0458@1|root,COG0458@2|Bacteria,1TPID@1239|Firmicutes,4HABE@91061|Bacilli,1ZPZA@1386|Bacillus	91061|Bacilli	EF	Carbamoyl-phosphate synthetase ammonia chain	carB	GO:0000050,GO:0003674,GO:0003824,GO:0004087,GO:0004088,GO:0005575,GO:0005622,GO:0005623,GO:0005737,GO:0006082,GO:0006520,GO:0006525,GO:0006526,GO:0006807,GO:0008150,GO:0008152,GO:0008652,GO:0009058,GO:0009064,GO:0009084,GO:0009987,GO:0016053,GO:0016874,GO:0016879,GO:0016884,GO:0019627,GO:0019752,GO:0034641,GO:0043436,GO:0043603,GO:0043604,GO:0044237,GO:0044238,GO:0044249,GO:0044271,GO:0044281,GO:…	6.3.5.5	ko:K01955	ko00240,ko00250,ko01100,map00240,map00250,map01100	M00051	R00256,R00575,R01395,R10948,R10949	RC00002,RC00010,RC00043,RC02750,RC02798,RC03314	ko00000,ko00001,ko00002,ko01000	-	-	-	CPSase_L_D2,CPSase_L_D3,MGS
B4U62_06255	1203.68	-2.00727	0.228105	-8.79978	1.37085e-18	4.91294e-17	CP020102.1	CDS	cds-AQZ90021.1	AQZ90021.1	yjaU	hypothetical protein	down	224308.BSU11280	2.42e-182	506	COG2267@1|root,COG2267@2|Bacteria,1UZM1@1239|Firmicutes,4HFJW@91061|Bacilli,1ZD5F@1386|Bacillus	91061|Bacilli	I	carboxylic ester hydrolase activity	yjaU	-	-	-	-	-	-	-	-	-	-	-	Hydrolase_4
B4U62_06420	102.597	2.13561	0.622191	3.43241	0.000598251	0.00237597	CP020102.1	CDS	cds-AQZ90052.1	AQZ90052.1	yjbL	hypothetical protein	up	224308.BSU11590	1.87e-81	241	2E3PJ@1|root,32YMN@2|Bacteria,1VGBJ@1239|Firmicutes,4HNU4@91061|Bacilli,1ZIVU@1386|Bacillus	91061|Bacilli	S	Belongs to the UPF0738 family	yjbL	-	-	-	-	-	-	-	-	-	-	-	-
B4U62_06490	156.655	-5.15549	0.675371	-7.63357	2.28348e-14	5.07389e-13	CP020102.1	CDS	cds-AQZ90064.1	AQZ90064.1	cotO	spore coat protein O	down	224308.BSU11730	1.52e-108	318	2EECC@1|root,3386N@2|Bacteria,1VFWU@1239|Firmicutes,4HQI6@91061|Bacilli,1ZDKY@1386|Bacillus	91061|Bacilli	S	Spore coat protein	yjbX	GO:0005575,GO:0005618,GO:0005623,GO:0030312,GO:0031160,GO:0044464,GO:0071944	-	-	-	-	-	-	-	-	-	-	Spore_coat_CotO
B4U62_06495	5819.9	-8.46511	0.578337	-14.637	1.63102e-48	3.81488e-46	CP020102.1	CDS	cds-AQZ90065.1	AQZ90065.1	cotZ	spore coat protein Z	down	224308.BSU11740	4.57e-108	310	28Q17@1|root,2ZCJP@2|Bacteria,1V1H6@1239|Firmicutes,4HGUD@91061|Bacilli,1ZESU@1386|Bacillus	91061|Bacilli	S	Spore coat protein	cotZ	-	-	ko:K06344	-	-	-	-	ko00000	-	-	-	Spore-coat_CotZ
B4U62_06500	13805.5	-6.4777	0.413648	-15.6599	2.84199e-55	1.14816e-52	CP020102.1	CDS	cds-AQZ90066.1	AQZ90066.1	cotY	spore coat protein Y	down	224308.BSU11750	3.12e-124	352	29X3J@1|root,30ISA@2|Bacteria,1V4YJ@1239|Firmicutes,4HHNC@91061|Bacilli,1ZDHZ@1386|Bacillus	91061|Bacilli	S	Spore coat protein Z	cotY	-	-	ko:K06343	-	-	-	-	ko00000	-	-	-	Spore-coat_CotZ
B4U62_06505	22838.7	-8.09692	0.352768	-22.9525	1.38988e-116	3.08831e-113	CP020102.1	CDS	cds-AQZ90067.1	AQZ90067.1	cotX	spore coat protein X	down	224308.BSU11760	3.55e-110	318	2CFVW@1|root,32S2K@2|Bacteria,1VBNQ@1239|Firmicutes,4HMD7@91061|Bacilli,1ZGPY@1386|Bacillus	91061|Bacilli	S	Spore Coat Protein X and V domain	cotX	-	-	ko:K06342	-	-	-	-	ko00000	-	-	-	Coat_X
B4U62_06510	1847.5	-8.44683	0.791754	-10.6685	1.42914e-26	1.05852e-24	CP020102.1	CDS	cds-AQZ90068.1	AQZ90068.1	cotW	spore coat protein W	down	224308.BSU11770	1.08e-54	172	2ARSC@1|root,31H3P@2|Bacteria,1UAGS@1239|Firmicutes,4IKV7@91061|Bacilli,1ZHSG@1386|Bacillus	91061|Bacilli	-	-	cotW	-	-	ko:K06341	-	-	-	-	ko00000	-	-	-	-
B4U62_06515	31852.4	-9.21388	0.448256	-20.5549	6.95059e-94	6.17768e-91	CP020102.1	CDS	cds-AQZ90069.1	AQZ90069.1	cotV	spore coat protein V	down	224308.BSU11780	1.44e-72	219	29RIB@1|root,30CMA@2|Bacteria,1UA32@1239|Firmicutes,4IKCH@91061|Bacilli,1ZGFD@1386|Bacillus	91061|Bacilli	S	Spore Coat Protein X and V domain	cotV	-	-	ko:K06340	-	-	-	-	ko00000	-	-	-	Coat_X
B4U62_06520	293.794	-3.38194	0.417747	-8.09567	5.69518e-16	1.48879e-14	CP020102.1	CDS	cds-AQZ90070.1	AQZ90070.1	yjcA	sporulation protein YjcA	down	224308.BSU11790	8.69e-76	226	2CDF4@1|root,32RXN@2|Bacteria,1VACE@1239|Firmicutes,4HKM4@91061|Bacilli,1ZHZZ@1386|Bacillus	91061|Bacilli	S	Protein of unknown function (DUF1360)	yjcA	-	-	-	-	-	-	-	-	-	-	-	DUF1360
B4U62_06525	95.5392	-5.70259	1.23686	-4.61055	4.01613e-06	2.75003e-05	CP020102.1	CDS	cds-AQZ90071.1	AQZ90071.1	yjzK	hypothetical protein	down	NA	NA	NA	NA	NA	NA	NA	NA	NA	NA	NA	NA	NA	NA	NA	NA	NA	NA	NA	NA
B4U62_06530	415.955	-8.53921	1.22894	-6.94842	3.69402e-12	6.33831e-11	CP020102.1	CDS	cds-AQZ90072.1	AQZ90072.1	yjcZ	sporulation protein YjcZ	down	NA	NA	NA	NA	NA	NA	NA	NA	NA	NA	NA	NA	NA	NA	NA	NA	NA	NA	NA	NA
B4U62_06535	3095.26	-8.67737	0.694063	-12.5023	7.25315e-36	1.19381e-33	CP020102.1	CDS	cds-AQZ90073.1	AQZ90073.1	spoVIF	sporulation-specific transcription factor SpoVIF	down	224308.BSU11810	1.88e-52	165	2E36V@1|root,32Y6J@2|Bacteria,1VFDU@1239|Firmicutes,4HY6K@91061|Bacilli,1ZHWX@1386|Bacillus	91061|Bacilli	S	Stage VI sporulation protein F	spoVIF	-	-	-	-	-	-	-	-	-	-	-	SpoVIF
B4U62_06595	1191.21	2.13794	0.444122	4.81386	1.48041e-06	1.08206e-05	CP020102.1	CDS	cds-AQZ90081.1	AQZ90081.1	yjcM	hypothetical protein	up	224308.BSU11910	3.75e-269	739	2DHU9@1|root,300Z5@2|Bacteria,1W055@1239|Firmicutes,4IPY9@91061|Bacilli	91061|Bacilli	S	Putative amidase domain	-	-	-	-	-	-	-	-	-	-	-	-	Amidase_6
B4U62_06675	938.629	-2.59273	0.287559	-9.01633	1.945e-19	7.51615e-18	CP020102.1	CDS	cds-AQZ90096.1	AQZ90096.1	yjdH	hypothetical protein	down	NA	NA	NA	NA	NA	NA	NA	NA	NA	NA	NA	NA	NA	NA	NA	NA	NA	NA	NA	NA
B4U62_06705	1384.32	-4.62068	0.35648	-12.962	2.01011e-38	3.72206e-36	CP020102.1	CDS	cds-AQZ90101.1	AQZ90101.1	cotT	spore coat protein	down	NA	NA	NA	NA	NA	NA	NA	NA	NA	NA	NA	NA	NA	NA	NA	NA	NA	NA	NA	NA
B4U62_06710	326.793	2.3543	0.254093	9.26553	1.94119e-20	8.06231e-19	CP020102.1	CDS	cds-AQZ90102.1	AQZ90102.1	yjeA	peptidoglycan-N-acetylmuramic acid deacetylase PdaC	up	224308.BSU12100	0	910	COG0726@1|root,COG0726@2|Bacteria,1V6DN@1239|Firmicutes,4HEPH@91061|Bacilli,1ZC54@1386|Bacillus	91061|Bacilli	G	Polysaccharide deacetylase	yjeA	GO:0005575,GO:0016020	3.5.1.104	ko:K22278	-	-	-	-	ko00000,ko01000	-	-	-	DUF3298,DUF4163,Polysacc_deac_1
B4U62_06715	526.638	-2.89577	0.268499	-10.7851	4.04987e-27	3.2723e-25	CP020102.1	CDS	cds-AQZ90103.1	AQZ90103.1	yjfA	hypothetical protein	down	224308.BSU12110	6.36e-108	311	2DT08@1|root,33I4U@2|Bacteria,1W0PN@1239|Firmicutes,4HYRZ@91061|Bacilli,1ZMTC@1386|Bacillus	91061|Bacilli	S	Protein of unknown function (DUF2690)	-	-	-	-	-	-	-	-	-	-	-	-	DUF2690
B4U62_06775	110.401	-2.64481	0.313849	-8.42701	3.54611e-17	1.10202e-15	CP020102.1	CDS	cds-AQZ90115.1	AQZ90115.1	yjzI	hypothetical protein	down	224308.BSU12229	1.11e-41	136	28XHF@1|root,2ZJEU@2|Bacteria,1W6IS@1239|Firmicutes,4HZXN@91061|Bacilli,1ZJZF@1386|Bacillus	91061|Bacilli	-	-	-	-	-	-	-	-	-	-	-	-	-	-	-
B4U62_06825	18.4172	-5.78748	1.31611	-4.39742	1.09544e-05	6.65957e-05	CP020102.1	CDS	cds-AQZ90124.1	AQZ90124.1	yjmC	ureidoglycolate dehydrogenase	down	224308.BSU12320	2.87e-248	681	COG2055@1|root,COG2055@2|Bacteria,1TR0Z@1239|Firmicutes,4HB6X@91061|Bacilli,1ZB9H@1386|Bacillus	91061|Bacilli	C	Belongs to the LDH2 MDH2 oxidoreductase family	allD	-	1.1.1.350	ko:K00073	ko00230,ko01120,map00230,map01120	-	R02935,R02936	RC00169	ko00000,ko00001,ko01000	-	-	-	Ldh_2
B4U62_06830	12.6457	-5.95956	1.3588	-4.3859	1.15509e-05	6.98396e-05	CP020102.1	CDS	cds-AQZ90125.1	AQZ90125.1	yjmD	alcohol dehydrogenase	down	224308.BSU12330	1.6e-246	676	COG1063@1|root,COG1063@2|Bacteria,1TS6I@1239|Firmicutes,4HBDT@91061|Bacilli,1ZCJC@1386|Bacillus	91061|Bacilli	E	Alcohol dehydrogenase GroES-like domain	yjmD	-	1.1.1.380	ko:K08322	ko00040,ko01100,map00040,map01100	-	R10848	RC00085	ko00000,ko00001,ko01000	-	-	iYO844.BSU12330	ADH_N,ADH_zinc_N
B4U62_06840	10.5278	-2.5706	0.813421	-3.16024	0.0015764	0.00552052	CP020102.1	CDS	cds-AQZ90127.1	AQZ90127.1	yjmF	oxidoreductase	down	224308.BSU12350	1.34e-196	545	COG1028@1|root,COG1028@2|Bacteria,1TQ3V@1239|Firmicutes,4HBSW@91061|Bacilli,1ZBI3@1386|Bacillus	91061|Bacilli	IQ	Belongs to the short-chain dehydrogenases reductases (SDR) family	yjmF	-	-	-	-	-	-	-	-	-	-	-	adh_short,adh_short_C2
B4U62_06880	30417.4	-2.02082	0.371025	-5.44659	5.13434e-08	4.78344e-07	CP020102.1	CDS	cds-AQZ90134.1	AQZ90134.1	rapA	transcriptional regulator	down	224308.BSU12430	1.49e-273	748	COG0457@1|root,COG0457@2|Bacteria,1UUXQ@1239|Firmicutes,4I402@91061|Bacilli,1ZDKN@1386|Bacillus	91061|Bacilli	S	Response regulator aspartate phosphatase	rapA	-	-	ko:K06359,ko:K06360,ko:K06367	ko02024,map02024	-	-	-	ko00000,ko00001,ko01000	-	-	-	TPR_12,TPR_16
B4U62_06945	3.07668	-4.39501	1.41899	-3.09729	0.00195301	0.0065652	CP020102.1	CDS	cds-AQZ90147.1	AQZ90147.1	xkdD	phage-like element PBSX protein XkdD	down	NA	NA	NA	NA	NA	NA	NA	NA	NA	NA	NA	NA	NA	NA	NA	NA	NA	NA	NA	NA
B4U62_06985	8.18409	-2.08755	0.67038	-3.11397	0.00184585	0.00626659	CP020102.1	CDS	cds-AQZ90154.1	AQZ90154.1	ykzL	hypothetical protein	down	224308.BSU12619	2.06e-85	251	2ESBD@1|root,33JW4@2|Bacteria,1VP51@1239|Firmicutes,4HYYW@91061|Bacilli	91061|Bacilli	S	Protein of unknown function (DUF3199)	yqbG	-	-	-	-	-	-	-	-	-	-	-	DUF3199
B4U62_07170	53.4436	-2.3899	0.486746	-4.90996	9.10944e-07	7.06498e-06	CP020102.1	CDS	cds-AQZ90191.1	AQZ90191.1	dppD	dipeptide transport ATP-binding protein DppD	down	224308.BSU12950	6.22e-242	664	COG0444@1|root,COG0444@2|Bacteria,1TP6E@1239|Firmicutes,4HA4E@91061|Bacilli,1ZB72@1386|Bacillus	91061|Bacilli	P	Belongs to the ABC transporter superfamily	dppD	GO:0005575,GO:0005623,GO:0005886,GO:0016020,GO:0044464,GO:0071944	-	ko:K02031,ko:K15583,ko:K16202	ko01501,ko02010,ko02024,map01501,map02010,map02024	M00239,M00439,M00566	-	-	ko00000,ko00001,ko00002,ko02000	3.A.1.5,3.A.1.5.1,3.A.1.5.18,3.A.1.5.19,3.A.1.5.2,3.A.1.5.25	-	-	ABC_tran,oligo_HPY
B4U62_07185	28.8777	-2.02817	0.502201	-4.03857	5.37774e-05	0.000277247	CP020102.1	CDS	cds-AQZ90193.1	AQZ90193.1	ykfB	dipeptide epimerase	down	224308.BSU12980	1.24e-259	712	COG4948@1|root,COG4948@2|Bacteria,1TQMS@1239|Firmicutes,4HCY5@91061|Bacilli,1ZC5Y@1386|Bacillus	91061|Bacilli	M	Belongs to the mandelate racemase muconate lactonizing enzyme family	ykfB	-	5.1.1.20	ko:K19802	-	-	R10938	RC03309	ko00000,ko01000	-	-	-	MR_MLE_C,MR_MLE_N
B4U62_07190	39.5454	-3.13623	0.547551	-5.72774	1.0178e-08	1.06176e-07	CP020102.1	CDS	cds-AQZ90194.1	AQZ90194.1	ykfC	gamma-D-glutamyl-L-lysine endopeptidase	down	224308.BSU12990	2.56e-219	604	COG0791@1|root,COG0791@2|Bacteria,1TSZ0@1239|Firmicutes,4HBUM@91061|Bacilli,1ZD7T@1386|Bacillus	91061|Bacilli	M	COG0791 Cell wall-associated hydrolases (invasion-associated proteins)	ykfC	-	3.4.14.13	ko:K20742	-	-	-	-	ko00000,ko01000,ko01002	-	-	-	NLPC_P60
B4U62_07295	2997.19	-2.33865	0.333603	-7.01029	2.3782e-12	4.22748e-11	CP020102.1	CDS	cds-AQZ90213.1	AQZ90213.1	ispA	major intracellular serine protease	down	224308.BSU13190	3.66e-226	623	COG1404@1|root,COG1404@2|Bacteria,1TPZ5@1239|Firmicutes,4HA5F@91061|Bacilli,1ZPUP@1386|Bacillus	91061|Bacilli	O	Belongs to the peptidase S8 family	isp	-	-	ko:K13275	-	-	-	-	ko00000,ko01000,ko01002,ko03110	-	-	-	Peptidase_S8
B4U62_07320	602.208	2.30374	0.268365	8.58437	9.13322e-18	3.02896e-16	CP020102.1	CDS	cds-AQZ90218.1	AQZ90218.1	thiU	thiamine-binding protein	up	224308.BSU13240	7.28e-144	405	28NV2@1|root,2ZBT9@2|Bacteria,1TQQC@1239|Firmicutes,4HCCT@91061|Bacilli,1ZFNS@1386|Bacillus	91061|Bacilli	S	YKOF-related Family	ykoF	-	-	-	-	-	-	-	-	-	-	-	Ykof
B4U62_07370	4.53597	3.4732	0.957141	3.62872	0.000284826	0.00123489	CP020102.1	CDS	cds-AQZ90228.1	AQZ90228.1	ykoL	stress response protein YkoL	up	224308.BSU13330	3.04e-36	122	29SC8@1|root,30DGU@2|Bacteria,1UB9W@1239|Firmicutes,4IMNN@91061|Bacilli,1ZKHJ@1386|Bacillus	91061|Bacilli	-	-	ykoL	-	-	-	-	-	-	-	-	-	-	-	Fur_reg_FbpA
B4U62_07385	89.7846	-2.62412	0.535053	-4.9044	9.37113e-07	7.24266e-06	CP020102.1	CDS	cds-AQZ93042.1	AQZ93042.1	ykoP	hypothetical protein	down	224308.BSU13360	2.48e-129	367	COG0726@1|root,COG0726@2|Bacteria,1V6E9@1239|Firmicutes,4HIR9@91061|Bacilli,1ZHR8@1386|Bacillus	91061|Bacilli	G	polysaccharide deacetylase	ykoP	-	-	-	-	-	-	-	-	-	-	-	-
B4U62_07560	6384.68	-3.94768	0.415635	-9.49796	2.14049e-21	9.70647e-20	CP020102.1	CDS	cds-AQZ90263.1	AQZ90263.1	clpE	ATP-dependent Clp protease ATP-binding subunit	down	224308.BSU13700	0	1335	COG0542@1|root,COG0542@2|Bacteria,1TPMU@1239|Firmicutes,4HA0V@91061|Bacilli,1ZBTK@1386|Bacillus	91061|Bacilli	O	Belongs to the ClpA ClpB family	clpE	GO:0005575,GO:0005623,GO:0005886,GO:0016020,GO:0044464,GO:0071944	-	ko:K03697,ko:K04086	-	-	-	-	ko00000,ko03110	-	-	-	AAA,AAA_2,ClpB_D2-small,UVR
B4U62_07625	423.31	2.07094	0.49794	4.15902	3.19609e-05	0.000175351	CP020102.1	CDS	cds-AQZ90275.1	AQZ90275.1	ykvS	DUF2187 domain-containing protein	up	1051501.AYTL01000027_gene966	2.22e-34	117	COG4873@1|root,COG4873@2|Bacteria,1VF7M@1239|Firmicutes,4HPMH@91061|Bacilli,1ZIXH@1386|Bacillus	91061|Bacilli	S	protein conserved in bacteria	ykvS	-	-	-	-	-	-	-	-	-	-	-	DUF2187
B4U62_07640	144.632	-2.14058	0.282838	-7.56824	3.78326e-14	8.16156e-13	CP020102.1	CDS	cds-AQZ90278.1	AQZ90278.1	ykvU	sporulation protein YkvU	down	224308.BSU13830	1.12e-302	827	COG2244@1|root,COG2244@2|Bacteria,1VRYZ@1239|Firmicutes,4HV8Z@91061|Bacilli,1ZCGG@1386|Bacillus	91061|Bacilli	S	COG2244 Membrane protein involved in the export of O-antigen and teichoic acid	ykvU	-	-	-	-	-	-	-	-	-	-	-	MatE,Polysacc_synt,Polysacc_synt_C
B4U62_07650	421.5	-2.50646	0.464185	-5.3997	6.67541e-08	6.1166e-07	CP020102.1	CDS	cds-AQZ90280.1	AQZ90280.1	zosA	zinc-transporting ATPase	down	224308.BSU13850	0	1195	COG2217@1|root,COG2217@2|Bacteria,1TQ07@1239|Firmicutes,4H9SP@91061|Bacilli,1ZAPS@1386|Bacillus	91061|Bacilli	P	COG2217 Cation transport ATPase	zosA	-	3.6.3.3,3.6.3.5	ko:K01534	-	-	-	-	ko00000,ko01000	3.A.3.6	-	-	E1-E2_ATPase,Hydrolase
B4U62_07655	58.7366	2.80012	0.497707	5.62604	1.84389e-08	1.8539e-07	CP020102.1	CDS	cds-AQZ90281.1	AQZ90281.1	NA	hypothetical protein	up	1423321.AS29_22035	1.18e-13	65.9	2BH4M@1|root,32B5K@2|Bacteria,1UB74@1239|Firmicutes,4IMJU@91061|Bacilli,1ZKBC@1386|Bacillus	91061|Bacilli	-	-	-	-	-	-	-	-	-	-	-	-	-	-	-
B4U62_07865	312.05	-3.18407	0.306078	-10.4028	2.4079e-25	1.62132e-23	CP020102.1	CDS	cds-AQZ90319.1	AQZ90319.1	yknT	sporulation protein cse15	down	224308.BSU14250	1.47e-201	561	29RCT@1|root,30CEZ@2|Bacteria,1U9S5@1239|Firmicutes,4IJYN@91061|Bacilli,1ZEMZ@1386|Bacillus	91061|Bacilli	-	-	yknT	-	-	ko:K06437	-	-	-	-	ko00000	-	-	-	-
B4U62_07950	733.751	2.70133	0.217127	12.4412	1.56095e-35	2.47745e-33	CP020102.1	CDS	cds-AQZ90336.1	AQZ90336.1	ykoA	hypothetical protein	up	224308.BSU14420	3.15e-51	162	29RS7@1|root,30CVY@2|Bacteria,1UAG3@1239|Firmicutes,4IKUG@91061|Bacilli,1ZHMP@1386|Bacillus	91061|Bacilli	-	-	ykoA	-	-	-	-	-	-	-	-	-	-	-	-
B4U62_08025	925.992	-4.33195	0.54119	-8.00449	1.19965e-15	3.02913e-14	CP020102.1	CDS	cds-AQZ90350.1	AQZ90350.1	ykzV	sporulation protein YjcZ	down	224308.BSU14569	2.24e-19	79.3	2DRND@1|root,33CCV@2|Bacteria,1VNPA@1239|Firmicutes	1239|Firmicutes	S	Protein of unknown function (Tiny_TM_bacill)	-	-	-	-	-	-	-	-	-	-	-	-	Tiny_TM_bacill
B4U62_08095	4539.81	-3.97913	0.513668	-7.7465	9.44601e-15	2.18637e-13	CP020102.1	CDS	cds-AQZ90362.1	AQZ90362.1	yktD	SAM-dependent methyltransferase	down	224308.BSU14690	1.28e-223	615	COG3315@1|root,COG3315@2|Bacteria,1TSGJ@1239|Firmicutes,4HCZS@91061|Bacilli,1ZDGN@1386|Bacillus	91061|Bacilli	Q	Exhibits S-adenosyl-L-methionine-dependent methyltransferase activity	-	-	-	-	-	-	-	-	-	-	-	-	LCM
B4U62_08100	1859.25	-3.03708	0.26166	-11.607	3.79906e-31	4.68973e-29	CP020102.1	CDS	cds-AQZ90363.1	AQZ90363.1	nprE	bacillolysin	down	224308.BSU14700	0	1013	COG3227@1|root,COG3227@2|Bacteria,1TP08@1239|Firmicutes,4H9S6@91061|Bacilli,1ZCEP@1386|Bacillus	91061|Bacilli	E	Peptidase M4	mpl	GO:0005575,GO:0005576	3.4.24.28,3.4.24.29	ko:K01400,ko:K01401,ko:K19351	ko01503,ko05150,map01503,map05150	-	-	-	ko00000,ko00001,ko01000,ko01002	-	-	-	FTP,PepSY,Peptidase_M4,Peptidase_M4_C
B4U62_08145	30.5522	2.87312	0.428254	6.70891	1.96081e-11	2.96389e-10	CP020102.1	CDS	cds-AQZ90371.1	AQZ90371.1	ylaI	hypothetical protein	up	224308.BSU14790	1.61e-44	144	COG4896@1|root,COG4896@2|Bacteria,1VFMW@1239|Firmicutes,4HNPM@91061|Bacilli,1ZIXV@1386|Bacillus	91061|Bacilli	S	protein conserved in bacteria	ylaI	-	-	-	-	-	-	-	-	-	-	-	DUF2197
B4U62_08155	246.113	-2.07714	0.307979	-6.7444	1.53657e-11	2.36281e-10	CP020102.1	CDS	cds-AQZ90373.1	AQZ90373.1	ylaK	hypothetical protein	down	224308.BSU14810	1.41e-305	860	COG1875@1|root,COG1875@2|Bacteria,1UHTD@1239|Firmicutes,4HA4V@91061|Bacilli,1ZDIF@1386|Bacillus	91061|Bacilli	T	ATPase related to phosphate starvation-inducible protein PhoH	ylaK	-	-	ko:K07175	-	-	-	-	ko00000	-	-	-	PIN_4,PhoH
B4U62_08235	199.366	-4.5898	0.600701	-7.64074	2.15971e-14	4.84735e-13	CP020102.1	CDS	cds-AQZ90389.1	AQZ90389.1	ylbD	hypothetical protein	down	224308.BSU14970	9.28e-89	260	2DV4S@1|root,32UYM@2|Bacteria,1VA7R@1239|Firmicutes,4HMUX@91061|Bacilli,1ZI1G@1386|Bacillus	91061|Bacilli	S	Putative coat protein	ylbD	-	-	-	-	-	-	-	-	-	-	-	YlbD_coat
B4U62_08240	59.5753	-3.21078	0.723883	-4.43549	9.18626e-06	5.73367e-05	CP020102.1	CDS	cds-AQZ90390.1	AQZ90390.1	ylbE	hypothetical protein	down	224308.BSU14980	1.73e-48	154	2ED1C@1|root,336YB@2|Bacteria,1VJ46@1239|Firmicutes,4HPWX@91061|Bacilli,1ZJ6S@1386|Bacillus	91061|Bacilli	S	YlbE-like protein	ylbE	-	-	-	-	-	-	-	-	-	-	-	YlbE
B4U62_08410	150.379	-3.32319	0.439492	-7.56142	3.98695e-14	8.55942e-13	CP020102.1	CDS	cds-AQZ93056.1	AQZ93056.1	spoIIGA	sporulation sigma-E factor-processing peptidase	down	224308.BSU15310	6.04e-220	607	29ECG@1|root,301AF@2|Bacteria,1UY4W@1239|Firmicutes,4HDX6@91061|Bacilli,1ZAV2@1386|Bacillus	91061|Bacilli	M	aspartic protease that is responsible for the proteolytic cleavage of the RNA polymerase sigma E factor (SigE spoIIGB) to yield the active peptide in the mother cell during sporulation. Responds to a signal from the forespore that is triggered by the extracellular signal protein SpoIIR	spoIIGA	GO:0003674,GO:0003824,GO:0004175,GO:0004190,GO:0005488,GO:0005515,GO:0005575,GO:0005623,GO:0005886,GO:0005887,GO:0006508,GO:0006807,GO:0008150,GO:0008152,GO:0008233,GO:0016020,GO:0016021,GO:0016787,GO:0019538,GO:0031224,GO:0031226,GO:0043170,GO:0043621,GO:0044238,GO:0044425,GO:0044459,GO:0044464,GO:0070001,GO:0070011,GO:0071704,GO:0071944,GO:0140096,GO:1901564	-	ko:K06383	-	-	-	-	ko00000,ko01000,ko01002	-	-	-	Peptidase_U4
B4U62_08415	81.2298	-2.52569	0.34779	-7.26211	3.81108e-13	7.39583e-12	CP020102.1	CDS	cds-AQZ90422.1	AQZ90422.1	sigE	RNA polymerase sigma-E factor	down	224308.BSU15320	1.48e-160	451	COG1191@1|root,COG1191@2|Bacteria,1TP3T@1239|Firmicutes,4H9PG@91061|Bacilli,1ZBKD@1386|Bacillus	91061|Bacilli	K	sigma factors are initiation factors that promote the attachment of RNA polymerase to specific initiation sites and are then released	sigE	GO:0000003,GO:0000988,GO:0000990,GO:0003674,GO:0003676,GO:0003677,GO:0005488,GO:0005575,GO:0005622,GO:0005623,GO:0005737,GO:0005829,GO:0005886,GO:0006139,GO:0006351,GO:0006352,GO:0006355,GO:0006725,GO:0006807,GO:0008150,GO:0008152,GO:0009058,GO:0009059,GO:0009889,GO:0009987,GO:0010467,GO:0010468,GO:0010556,GO:0016020,GO:0016070,GO:0016987,GO:0018130,GO:0019219,GO:0019222,GO:0019438,GO:0019954,GO:…	-	ko:K03091	-	-	-	-	ko00000,ko03021	-	-	-	Sigma70_r2,Sigma70_r4
B4U62_08530	61.1631	-2.01013	0.604936	-3.32288	0.000890939	0.00335537	CP020102.1	CDS	cds-AQZ90443.1	AQZ90443.1	pyrF	orotidine 5'-phosphate decarboxylase	down	224308.BSU15550	6.56e-164	459	COG0284@1|root,COG0284@2|Bacteria,1TPPH@1239|Firmicutes,4HAJ2@91061|Bacilli,1ZB1I@1386|Bacillus	91061|Bacilli	F	Catalyzes the decarboxylation of orotidine 5'- monophosphate (OMP) to uridine 5'-monophosphate (UMP)	pyrF	GO:0003674,GO:0003824,GO:0004590,GO:0005488,GO:0005515,GO:0005575,GO:0005622,GO:0005623,GO:0005737,GO:0005829,GO:0006139,GO:0006206,GO:0006207,GO:0006220,GO:0006221,GO:0006725,GO:0006753,GO:0006793,GO:0006796,GO:0006807,GO:0008150,GO:0008152,GO:0009058,GO:0009112,GO:0009117,GO:0009165,GO:0009218,GO:0009220,GO:0009259,GO:0009260,GO:0009987,GO:0016829,GO:0016830,GO:0016831,GO:0018130,GO:0019438,GO:…	4.1.1.23	ko:K01591	ko00240,ko01100,map00240,map01100	M00051	R00965	RC00409	ko00000,ko00001,ko00002,ko01000	-	-	-	OMPdecase
B4U62_08660	36.4184	-2.88857	0.913917	-3.16065	0.0015742	0.00551714	CP020102.1	CDS	cds-AQZ90469.1	AQZ90469.1	spoVM	stage V sporulation protein M	down	NA	NA	NA	NA	NA	NA	NA	NA	NA	NA	NA	NA	NA	NA	NA	NA	NA	NA	NA	NA
B4U62_08845	470.228	2.3369	0.182977	12.7715	2.36425e-37	4.20269e-35	CP020102.1	CDS	cds-AQZ90506.1	AQZ90506.1	flgB	flagellar basal body rod protein FlgB	up	224308.BSU16180	4.64e-83	246	COG1815@1|root,COG1815@2|Bacteria,1VIK5@1239|Firmicutes,4HX5S@91061|Bacilli,1ZQN0@1386|Bacillus	91061|Bacilli	N	Structural component of flagellum, the bacterial motility apparatus. Part of the rod structure of flagellar basal body	flgB	GO:0001539,GO:0005575,GO:0005623,GO:0006928,GO:0008150,GO:0009288,GO:0009424,GO:0009987,GO:0040011,GO:0042995,GO:0043226,GO:0043228,GO:0044422,GO:0044461,GO:0044463,GO:0044464,GO:0048870,GO:0051179,GO:0051674,GO:0071973,GO:0071978,GO:0097588	-	ko:K02387	ko02040,map02040	-	-	-	ko00000,ko00001,ko02035	-	-	-	Flg_bb_rod
B4U62_09120	140.301	-2.4804	0.383895	-6.46115	1.03912e-10	1.43412e-09	CP020102.1	CDS	cds-AQZ90560.1	AQZ90560.1	ymxH	YlmC/YmxH family sporulation protein	down	224308.BSU16720	1.53e-56	175	COG1873@1|root,COG1873@2|Bacteria,1VEJW@1239|Firmicutes,4HPFQ@91061|Bacilli,1ZI6Z@1386|Bacillus	91061|Bacilli	S	YlmC YmxH family	ymxH	-	-	-	-	-	-	-	-	-	-	-	PRC
B4U62_09125	444.428	-5.30565	0.531038	-9.9911	1.66718e-23	9.49863e-22	CP020102.1	CDS	cds-AQZ90561.1	AQZ90561.1	spoVFA	dipicolinate synthase subunit A	down	224308.BSU16730	5.3e-208	575	COG1052@1|root,COG1052@2|Bacteria,1UI1W@1239|Firmicutes,4HA71@91061|Bacilli,1ZAZJ@1386|Bacillus	91061|Bacilli	CH	Dipicolinate synthase subunit A	dpaA	GO:0003674,GO:0003824,GO:0005575,GO:0005622,GO:0005623,GO:0005737,GO:0005829,GO:0008150,GO:0008152,GO:0016491,GO:0016614,GO:0016616,GO:0016618,GO:0030267,GO:0044424,GO:0044444,GO:0044464,GO:0055114	-	ko:K06410	-	-	-	-	ko00000	-	-	iYO844.BSU16730	2-Hacid_dh_C,AlaDh_PNT_C,DpaA_N
B4U62_09265	479.19	-4.0728	0.362382	-11.239	2.6246e-29	2.48164e-27	CP020102.1	CDS	cds-AQZ90588.1	AQZ90588.1	cotE	spore coat protein E	down	1051501.AYTL01000027_gene1290	1.74e-119	342	2BYGR@1|root,2ZIKA@2|Bacteria,1V30V@1239|Firmicutes,4HFX6@91061|Bacilli,1ZE20@1386|Bacillus	91061|Bacilli	S	Spore coat protein	cotE	GO:0003674,GO:0005488,GO:0005515,GO:0042802	-	ko:K06328	-	-	-	-	ko00000	-	-	-	CotE
B4U62_09385	3736.02	-3.30845	0.298109	-11.0981	1.28117e-28	1.18615e-26	CP020102.1	CDS	cds-AQZ90610.1	AQZ90610.1	aprX	serine protease	down	224308.BSU17260	0	890	COG1404@1|root,COG1404@2|Bacteria,1TQRU@1239|Firmicutes,4HAZA@91061|Bacilli,1ZAZK@1386|Bacillus	91061|Bacilli	O	Belongs to the peptidase S8 family	aprX	-	-	ko:K17734	-	-	-	-	ko00000,ko01000,ko01002	-	-	-	Peptidase_S8
B4U62_09410	2449.23	-8.93985	0.844275	-10.5888	3.35889e-26	2.36935e-24	CP020102.1	CDS	cds-AQZ90615.1	AQZ90615.1	ymaG	hypothetical protein	down	NA	NA	NA	NA	NA	NA	NA	NA	NA	NA	NA	NA	NA	NA	NA	NA	NA	NA	NA	NA
B4U62_09460	1509.14	-3.03913	0.315225	-9.64114	5.35875e-22	2.53344e-20	CP020102.1	CDS	cds-AQZ90625.1	AQZ90625.1	cwlC	N-acetylmuramoyl-L-alanine amidase	down	224308.BSU17410	1.72e-151	429	COG0860@1|root,COG0860@2|Bacteria,1V3MD@1239|Firmicutes,4HHD1@91061|Bacilli,1ZBPF@1386|Bacillus	91061|Bacilli	M	n-acetylmuramoyl-L-alanine amidase	cwlC	GO:0003674,GO:0003824,GO:0005575,GO:0005623,GO:0008745,GO:0016787,GO:0016810,GO:0016811,GO:0030288,GO:0030313,GO:0031975,GO:0042597,GO:0044464,GO:0061783	3.5.1.28	ko:K01448	ko01503,map01503	M00727	R04112	RC00064,RC00141	ko00000,ko00001,ko00002,ko01000,ko01011,ko03036	-	-	-	Amidase_3,SPOR
B4U62_09470	153.045	-3.298	0.413989	-7.96641	1.63346e-15	4.05535e-14	CP020102.1	CDS	cds-AQZ90627.1	AQZ90627.1	spoVK	stage V sporulation protein K	down	224308.BSU17420	2.29e-226	624	COG0464@1|root,COG0464@2|Bacteria,1TPQZ@1239|Firmicutes,4HCQK@91061|Bacilli,1ZBII@1386|Bacillus	91061|Bacilli	O	stage V sporulation protein K	spoVK	-	-	ko:K06413	-	-	-	-	ko00000	-	-	-	AAA
B4U62_09565	51.5763	-2.42023	0.370257	-6.53662	6.29244e-11	8.93406e-10	CP020102.1	CDS	cds-AQZ90645.1	AQZ90645.1	xylA	xylose isomerase	down	224308.BSU17600	0	908	COG2115@1|root,COG2115@2|Bacteria,1TQW2@1239|Firmicutes,4H9WG@91061|Bacilli,1ZE2B@1386|Bacillus	91061|Bacilli	G	Belongs to the xylose isomerase family	xylA	GO:0003674,GO:0003824,GO:0005575,GO:0005622,GO:0005623,GO:0005737,GO:0005975,GO:0005996,GO:0008150,GO:0008152,GO:0009045,GO:0009056,GO:0016052,GO:0016853,GO:0016860,GO:0016861,GO:0019321,GO:0019323,GO:0042732,GO:0042843,GO:0044238,GO:0044281,GO:0044282,GO:0044424,GO:0044464,GO:0046365,GO:0071704,GO:1901575	5.3.1.5	ko:K01805	ko00040,ko00051,ko01100,map00040,map00051,map01100	-	R00878,R01432	RC00376,RC00516	ko00000,ko00001,ko01000	-	-	-	AP_endonuc_2
B4U62_09605	2275.46	-2.26444	0.35403	-6.39617	1.5932e-10	2.15859e-09	CP020102.1	CDS	cds-AQZ90652.1	AQZ90652.1	cotU	hypothetical protein	down	NA	NA	NA	NA	NA	NA	NA	NA	NA	NA	NA	NA	NA	NA	NA	NA	NA	NA	NA	NA
B4U62_09775	1224.44	-4.79892	0.424681	-11.3001	1.3114e-29	1.29508e-27	CP020102.1	CDS	cds-AQZ90684.1	AQZ90684.1	cotM	spore coat protein M	down	224308.BSU17970	5e-92	268	COG0071@1|root,COG0071@2|Bacteria,1UB14@1239|Firmicutes,4IME0@91061|Bacilli,1ZJX9@1386|Bacillus	91061|Bacilli	O	Spore coat protein	cotM	-	-	ko:K06335	-	-	-	-	ko00000	-	-	-	-
B4U62_09790	22329.1	-2.7174	0.29711	-9.14612	5.90126e-20	2.36263e-18	CP020102.1	CDS	cds-AQZ90686.1	AQZ90686.1	citB	aconitate hydratase	down	224308.BSU18000	0	1820	COG1048@1|root,COG1048@2|Bacteria,1VTMM@1239|Firmicutes,4HB5N@91061|Bacilli,1ZART@1386|Bacillus	91061|Bacilli	C	Catalyzes the isomerization of citrate to isocitrate via cis-aconitate	citB	GO:0003674,GO:0003676,GO:0003723,GO:0003729,GO:0003730,GO:0003824,GO:0003994,GO:0005488,GO:0006082,GO:0006091,GO:0006099,GO:0006101,GO:0006629,GO:0006631,GO:0008150,GO:0008152,GO:0009060,GO:0009987,GO:0015980,GO:0016829,GO:0016835,GO:0016836,GO:0016999,GO:0017144,GO:0019541,GO:0019679,GO:0019752,GO:0032787,GO:0043436,GO:0043937,GO:0044237,GO:0044238,GO:0044255,GO:0044281,GO:0045333,GO:0046459,GO:…	4.2.1.3	ko:K01681	ko00020,ko00630,ko00720,ko01100,ko01110,ko01120,ko01130,ko01200,ko01210,ko01230,map00020,map00630,map00720,map01100,map01110,map01120,map01130,map01200,map01210,map01230	M00009,M00010,M00012,M00173,M00740	R01324,R01325,R01900	RC00497,RC00498,RC00618	br01601,ko00000,ko00001,ko00002,ko01000	-	-	iSB619.SA_RS06730	Aconitase,Aconitase_C
B4U62_09795	702.376	-2.25754	0.295694	-7.63472	2.26305e-14	5.05376e-13	CP020102.1	CDS	cds-AQZ90687.1	AQZ90687.1	yneN	thioredoxin	down	224308.BSU18010	3.74e-120	343	COG0526@1|root,COG0526@2|Bacteria,1VAPY@1239|Firmicutes,4HJN1@91061|Bacilli,1ZG2C@1386|Bacillus	91061|Bacilli	CO	alkyl hydroperoxide reductase Thiol specific antioxidant Mal allergen	yneN	-	-	-	-	-	-	-	-	-	-	-	AhpC-TSA
B4U62_09910	49.5773	-3.69381	0.714695	-5.16837	2.36148e-07	1.97263e-06	CP020102.1	CDS	cds-AQZ90710.1	AQZ90710.1	yngF	enoyl-CoA hydratase	down	224308.BSU18220	1.48e-175	490	COG1024@1|root,COG1024@2|Bacteria,1TQ89@1239|Firmicutes,4HCH3@91061|Bacilli,1ZAXG@1386|Bacillus	91061|Bacilli	I	Belongs to the enoyl-CoA hydratase isomerase family	yngF	GO:0003674,GO:0003824,GO:0004300,GO:0006082,GO:0006629,GO:0006631,GO:0006635,GO:0008150,GO:0008152,GO:0009056,GO:0009062,GO:0009987,GO:0016042,GO:0016054,GO:0016829,GO:0016835,GO:0016836,GO:0019395,GO:0019752,GO:0030258,GO:0032787,GO:0034440,GO:0043436,GO:0044237,GO:0044238,GO:0044242,GO:0044248,GO:0044255,GO:0044281,GO:0044282,GO:0046395,GO:0055114,GO:0071704,GO:0072329,GO:1901575	-	-	-	-	-	-	-	-	-	-	ECH_1
B4U62_09915	32.3472	-3.02947	0.664676	-4.55781	5.1689e-06	3.43368e-05	CP020102.1	CDS	cds-AQZ90711.1	AQZ90711.1	yngG	hydroxymethylglutaryl-CoA lyase	down	224308.BSU18230	7.02e-214	590	COG0119@1|root,COG0119@2|Bacteria,1TQG3@1239|Firmicutes,4HA1U@91061|Bacilli,1ZC18@1386|Bacillus	91061|Bacilli	E	Hydroxymethylglutaryl-CoA lyase	yngG	GO:0003674,GO:0003824,GO:0004419,GO:0005488,GO:0016829,GO:0016830,GO:0016833,GO:0043167,GO:0043169,GO:0046872	4.1.3.4	ko:K01640	ko00072,ko00280,ko00281,ko00650,ko01100,ko04146,map00072,map00280,map00281,map00650,map01100,map04146	M00036,M00088	R01360,R08090	RC00502,RC00503,RC01118,RC01946	ko00000,ko00001,ko00002,ko01000	-	-	-	HMGL-like
B4U62_09925	123.356	-3.49431	0.480269	-7.27574	3.44517e-13	6.77448e-12	CP020102.1	CDS	cds-AQZ90713.1	AQZ90713.1	yngH	biotin carboxylase 2	down	224308.BSU18240	0	870	COG0439@1|root,COG0439@2|Bacteria,1TP16@1239|Firmicutes,4HA40@91061|Bacilli,1ZBTG@1386|Bacillus	91061|Bacilli	I	Biotin carboxylase	yngH	-	6.3.4.14,6.4.1.2	ko:K01961	ko00061,ko00620,ko00640,ko00720,ko01100,ko01110,ko01120,ko01130,ko01200,ko01212,map00061,map00620,map00640,map00720,map01100,map01110,map01120,map01130,map01200,map01212	M00082,M00376	R00742,R04385	RC00040,RC00253,RC00367	ko00000,ko00001,ko00002,ko01000	-	-	-	Biotin_carb_C,Biotin_carb_N,CPSase_L_D2
B4U62_09930	253.412	-2.41001	0.355074	-6.78733	1.14231e-11	1.77497e-10	CP020102.1	CDS	cds-AQZ90714.1	AQZ90714.1	yngI	AMP-binding protein	down	224308.BSU18250	0	1116	COG0318@1|root,COG0318@2|Bacteria,1TPSX@1239|Firmicutes,4HAHB@91061|Bacilli,1ZPZR@1386|Bacillus	91061|Bacilli	IQ	COG0318 Acyl-CoA synthetases (AMP-forming) AMP-acid ligases II	yngI	-	-	ko:K00666	-	-	-	-	ko00000,ko01000,ko01004	-	-	-	AMP-binding,AMP-binding_C
B4U62_09935	236.043	-3.37124	0.312051	-10.8035	3.31357e-27	2.72694e-25	CP020102.1	CDS	cds-AQZ90715.1	AQZ90715.1	yngJ	acyl-CoA dehydrogenase	down	224308.BSU18260	3.76e-268	734	COG1960@1|root,COG1960@2|Bacteria,1TP57@1239|Firmicutes,4HAWZ@91061|Bacilli,1ZCGC@1386|Bacillus	91061|Bacilli	I	acyl-CoA dehydrogenase	yngJ	-	1.3.8.1	ko:K00248	ko00071,ko00280,ko00650,ko01100,ko01110,ko01120,ko01200,ko01212,map00071,map00280,map00650,map01100,map01110,map01120,map01200,map01212	-	R01175,R01178,R02661,R03172,R04751	RC00052,RC00068,RC00076,RC00120,RC00148	ko00000,ko00001,ko01000	-	-	-	Acyl-CoA_dh_1,Acyl-CoA_dh_M,Acyl-CoA_dh_N
B4U62_10260	67.5398	2.37065	0.391672	6.05265	1.42483e-09	1.71025e-08	CP020102.1	CDS	cds-AQZ90778.1	AQZ90778.1	yozV	hypothetical protein	up	224308.BSU18849	6.27e-51	160	COG2314@1|root,COG2314@2|Bacteria,1VM6J@1239|Firmicutes,4IREZ@91061|Bacilli	91061|Bacilli	S	TM2 domain	-	-	-	-	-	-	-	-	-	-	-	-	TM2
B4U62_10395	8.5966	-2.41654	0.781299	-3.09298	0.00198158	0.00664113	CP020102.1	CDS	cds-AQZ90800.1	AQZ90800.1	yobS	TetR family transcriptional regulator	down	224308.BSU19070	9.22e-129	366	COG1309@1|root,COG1309@2|Bacteria,1V1DM@1239|Firmicutes,4HG0Y@91061|Bacilli,1ZCT7@1386|Bacillus	91061|Bacilli	K	Transcriptional regulator	yobS	GO:0000976,GO:0001067,GO:0003674,GO:0003676,GO:0003677,GO:0003690,GO:0003700,GO:0005488,GO:0005575,GO:0005622,GO:0005623,GO:0005737,GO:0005829,GO:0006355,GO:0008150,GO:0009889,GO:0010468,GO:0010556,GO:0019219,GO:0019222,GO:0031323,GO:0031326,GO:0043565,GO:0044212,GO:0044424,GO:0044444,GO:0044464,GO:0050789,GO:0050794,GO:0051171,GO:0051252,GO:0060255,GO:0065007,GO:0080090,GO:0097159,GO:0140110,GO:…	-	-	-	-	-	-	-	-	-	-	TetR_N,WHG
B4U62_10415	516.679	-3.4181	0.443737	-7.703	1.3291e-14	3.06038e-13	CP020102.1	CDS	cds-AQZ90804.1	AQZ90804.1	yobW	protein csk22	down	224308.BSU19110	7.69e-123	350	2DUZZ@1|root,32UY8@2|Bacteria,1VAX8@1239|Firmicutes,4HMKW@91061|Bacilli,1ZF86@1386|Bacillus	91061|Bacilli	-	-	yobW	-	-	-	-	-	-	-	-	-	-	-	DUF1453
B4U62_10525	513.114	2.15238	0.386221	5.57293	2.50497e-08	2.44661e-07	CP020102.1	CDS	cds-AQZ90825.1	AQZ90825.1	yozC	hypothetical protein	up	224308.BSU19300	1.91e-42	138	2E3WX@1|root,32YU3@2|Bacteria,1VFHJ@1239|Firmicutes,4HPQ5@91061|Bacilli,1ZITX@1386|Bacillus	91061|Bacilli	-	-	yozC	-	-	-	-	-	-	-	-	-	-	-	-
B4U62_10625	360.892	-6.39569	0.763625	-8.37544	5.50202e-17	1.67473e-15	CP020102.1	CDS	cds-AQZ90844.1	AQZ90844.1	gerT	germination protein GerT	down	224308.BSU19490	7.43e-107	308	2DR1M@1|root,339SJ@2|Bacteria,1VMD6@1239|Firmicutes,4HRV5@91061|Bacilli,1ZGEB@1386|Bacillus	91061|Bacilli	S	COG0071 Molecular chaperone (small heat shock protein)	yozR	-	-	-	-	-	-	-	-	-	-	-	CS
B4U62_10630	412.411	-3.69474	0.4942	-7.47621	7.64981e-14	1.60357e-12	CP020102.1	CDS	cds-AQZ90845.1	AQZ90845.1	yojB	hypothetical protein	down	1178540.BA70_14055	1.95e-14	68.6	2B7QS@1|root,320WV@2|Bacteria,1UAN7@1239|Firmicutes,4IM0U@91061|Bacilli,1ZIN1@1386|Bacillus	91061|Bacilli	-	-	-	-	-	-	-	-	-	-	-	-	-	-	-
B4U62_10680	454.34	-3.83541	0.466563	-8.22056	2.02548e-16	5.66116e-15	CP020102.1	CDS	cds-AQZ90855.1	AQZ90855.1	yodH	methyltransferase	down	224308.BSU19600	1.83e-167	468	COG0500@1|root,COG2226@2|Bacteria,1V4RW@1239|Firmicutes,4HIF0@91061|Bacilli,1ZE3P@1386|Bacillus	91061|Bacilli	Q	Methyltransferase	yodH	GO:0003674,GO:0003824,GO:0005575,GO:0005622,GO:0005623,GO:0005737,GO:0008150,GO:0008152,GO:0008168,GO:0008757,GO:0016740,GO:0016741,GO:0032259,GO:0044424,GO:0044464	-	-	-	-	-	-	-	-	-	-	Methyltransf_11,Methyltransf_25,Methyltransf_31
B4U62_10725	364.684	-3.15859	0.438604	-7.20148	5.95645e-13	1.1264e-11	CP020102.1	CDS	cds-AQZ90864.1	AQZ90864.1	yodN	hypothetical protein	down	224308.BSU19670	3.84e-161	451	2ESB9@1|root,33JW0@2|Bacteria,1VMVV@1239|Firmicutes,4HSTZ@91061|Bacilli,1ZD8X@1386|Bacillus	91061|Bacilli	-	-	yodN	-	-	-	-	-	-	-	-	-	-	-	-
B4U62_10755	54.628	-2.15564	0.536606	-4.01717	5.89019e-05	0.000300528	CP020102.1	CDS	cds-AQZ90870.1	AQZ90870.1	yodQ	acetylornithine deacetylase	down	224308.BSU19710	0	895	COG0624@1|root,COG0624@2|Bacteria,1TQS9@1239|Firmicutes,4HDHW@91061|Bacilli,1ZBDC@1386|Bacillus	91061|Bacilli	E	Acetylornithine deacetylase	yodQ	-	3.5.1.16,3.5.1.18	ko:K01438,ko:K01439	ko00220,ko00300,ko01100,ko01110,ko01120,ko01130,ko01210,ko01230,map00220,map00300,map01100,map01110,map01120,map01130,map01210,map01230	M00016,M00028,M00845	R00669,R02734,R09107	RC00064,RC00090,RC00300	ko00000,ko00001,ko00002,ko01000	-	-	-	M20_dimer,Peptidase_M20,Peptidase_M28
B4U62_10760	13.6796	-5.86573	1.33852	-4.38225	1.1746e-05	7.09226e-05	CP020102.1	CDS	cds-AQZ90871.1	AQZ90871.1	yodR	CoA transferase subunit beta	down	224308.BSU19720	9.44e-153	429	COG2057@1|root,COG2057@2|Bacteria,1TNY5@1239|Firmicutes,4HBFR@91061|Bacilli,1ZB4Q@1386|Bacillus	91061|Bacilli	I	COG2057 Acyl CoA acetate 3-ketoacid CoA transferase, beta subunit	atoA	-	2.8.3.8,2.8.3.9	ko:K01035	ko00310,ko00627,ko00640,ko00650,ko01100,ko01120,ko02020,map00310,map00627,map00640,map00650,map01100,map01120,map02020	-	R01179,R01359,R01365,R07832	RC00012,RC00014	ko00000,ko00001,ko01000	-	-	-	CoA_trans
B4U62_10770	199.957	-5.12862	0.671075	-7.6424	2.13214e-14	4.80977e-13	CP020102.1	CDS	cds-AQZ90873.1	AQZ90873.1	yodT	aspartate aminotransferase family protein	down	224308.BSU19740	0	866	COG0161@1|root,COG0161@2|Bacteria,1TP9N@1239|Firmicutes,4HD8E@91061|Bacilli,1ZAWS@1386|Bacillus	91061|Bacilli	H	Belongs to the class-III pyridoxal-phosphate-dependent aminotransferase family	yodT	-	-	-	-	-	-	-	-	-	-	-	Aminotran_3
B4U62_10790	3222.42	-7.14662	0.462129	-15.4645	6.01966e-54	2.22928e-51	CP020102.1	CDS	cds-AQZ90877.1	AQZ90877.1	cgeC	protein CgeC	down	224308.BSU19770	4.32e-59	183	29RRN@1|root,30CVA@2|Bacteria,1UAEY@1239|Firmicutes,4IKT8@91061|Bacilli,1ZHGH@1386|Bacillus	91061|Bacilli	-	-	cgeC	-	-	ko:K06321	-	-	-	-	ko00000	-	-	-	-
B4U62_10795	6813.87	-8.59543	0.5586	-15.3875	1.98676e-53	6.79168e-51	CP020102.1	CDS	cds-AQZ90878.1	AQZ90878.1	cgeA	protein CgeA	down	224308.BSU19780	5.57e-86	253	29RIJ@1|root,30CMI@2|Bacteria,1UA3F@1239|Firmicutes,4IKD5@91061|Bacilli,1ZGHQ@1386|Bacillus	91061|Bacilli	-	-	cgeA	-	-	ko:K06319	-	-	-	-	ko00000	-	-	-	-
B4U62_10800	15650.1	-5.06947	0.307981	-16.4604	7.06745e-61	3.14077e-58	CP020102.1	CDS	cds-AQZ90879.1	AQZ90879.1	cgeB	protein CgeB	down	224308.BSU19790	2.95e-240	659	COG4641@1|root,COG4641@2|Bacteria,1TQNB@1239|Firmicutes,4HBH5@91061|Bacilli,1ZF3Y@1386|Bacillus	91061|Bacilli	S	Spore maturation protein	cgeB	-	-	ko:K06320	-	-	-	-	ko00000	-	-	-	DUF3880,Glyco_trans_1_2
B4U62_10810	557.313	-2.53716	0.291833	-8.69387	3.50306e-18	1.18837e-16	CP020102.1	CDS	cds-AQZ90881.1	AQZ90881.1	NA	capsule biosynthesis protein CapD	down	326423.RBAM_019650	1.13e-82	246	COG1086@1|root,COG1086@2|Bacteria,1TR3W@1239|Firmicutes,4HAER@91061|Bacilli,1ZB9K@1386|Bacillus	91061|Bacilli	GM	Polysaccharide biosynthesis protein	-	-	-	ko:K19421	-	-	-	-	ko00000	-	-	-	CoA_binding_3,Polysacc_synt_2
B4U62_10840	10.0964	-3.09448	0.827288	-3.74052	0.000183642	0.000831913	CP020102.1	CDS	cds-AQZ90887.1	AQZ90887.1	yotI	hypothetical protein	down	NA	NA	NA	NA	NA	NA	NA	NA	NA	NA	NA	NA	NA	NA	NA	NA	NA	NA	NA	NA
B4U62_10870	3.43266	-4.92827	1.40215	-3.51478	0.000440111	0.00181433	CP020102.1	CDS	cds-AQZ90891.1	AQZ90891.1	yotC	hypothetical protein	down	NA	NA	NA	NA	NA	NA	NA	NA	NA	NA	NA	NA	NA	NA	NA	NA	NA	NA	NA	NA
B4U62_10895	3.40112	-4.82474	1.37553	-3.50755	0.000452258	0.00186096	CP020102.1	CDS	cds-AQZ90896.1	AQZ90896.1	yosV	hypothetical protein	down	NA	NA	NA	NA	NA	NA	NA	NA	NA	NA	NA	NA	NA	NA	NA	NA	NA	NA	NA	NA
B4U62_10915	5.86143	-2.75801	0.863825	-3.19279	0.00140903	0.00497753	CP020102.1	CDS	cds-AQZ90900.1	AQZ90900.1	yosS	SPBc2 prophage-derived deoxyuridine 5'-triphosphate nucleotidohydrolase YosS	down	224308.BSU20020	3.02e-101	293	COG0756@1|root,COG0756@2|Bacteria,1V5PP@1239|Firmicutes,4HHFX@91061|Bacilli,1ZGRC@1386|Bacillus	91061|Bacilli	F	Deoxyuridine 5'-triphosphate	yncF	GO:0000287,GO:0003674,GO:0003824,GO:0004170,GO:0005488,GO:0006139,GO:0006220,GO:0006221,GO:0006226,GO:0006244,GO:0006725,GO:0006753,GO:0006793,GO:0006796,GO:0006807,GO:0008150,GO:0008152,GO:0009056,GO:0009058,GO:0009117,GO:0009123,GO:0009124,GO:0009129,GO:0009130,GO:0009141,GO:0009143,GO:0009147,GO:0009149,GO:0009157,GO:0009162,GO:0009165,GO:0009166,GO:0009176,GO:0009177,GO:0009200,GO:0009204,GO:…	3.6.1.23	ko:K01520	ko00240,ko00983,ko01100,map00240,map00983,map01100	M00053	R02100,R11896	RC00002	ko00000,ko00001,ko00002,ko01000,ko03400	-	-	iYO844.BSU17660	dUTPase
B4U62_10930	53.3037	-5.48199	0.754524	-7.2655	3.71665e-13	7.24421e-12	CP020102.1	CDS	cds-AQZ90903.1	AQZ90903.1	yosQ	SPBc2 prophage-derived HNH homing endonuclease YosQ	down	224308.BSU20050	3.73e-126	358	2DR9Y@1|root,33AUY@2|Bacteria,1UBBA@1239|Firmicutes,4IMQ7@91061|Bacilli,1ZKKS@1386|Bacillus	91061|Bacilli	L	HNH endonuclease	-	-	-	-	-	-	-	-	-	-	-	-	HNH_3
B4U62_10955	3.62037	-4.75824	1.39553	-3.40962	0.000650523	0.00255608	CP020102.1	CDS	cds-AQZ90907.1	AQZ90907.1	yosL	hypothetical protein	down	NA	NA	NA	NA	NA	NA	NA	NA	NA	NA	NA	NA	NA	NA	NA	NA	NA	NA	NA	NA
B4U62_11010	456.993	-3.25497	0.695712	-4.67862	2.88805e-06	2.02437e-05	CP020102.1	CDS	cds-AQZ90918.1	AQZ90918.1	yosA	sporulation protein YjcZ	down	NA	NA	NA	NA	NA	NA	NA	NA	NA	NA	NA	NA	NA	NA	NA	NA	NA	NA	NA	NA
B4U62_11030	12.5485	-3.20386	0.93696	-3.41942	0.000627542	0.00247453	CP020102.1	CDS	cds-AQZ90922.1	AQZ90922.1	yorW	hypothetical protein	down	NA	NA	NA	NA	NA	NA	NA	NA	NA	NA	NA	NA	NA	NA	NA	NA	NA	NA	NA	NA
B4U62_11055	8.1392	-3.81951	1.14057	-3.34877	0.000811715	0.00310703	CP020102.1	CDS	cds-AQZ90927.1	AQZ90927.1	yorR	hypothetical protein	down	224308.BSU20280	3.92e-115	330	COG0125@1|root,COG0125@2|Bacteria	2|Bacteria	F	dTDP biosynthetic process	tmk	GO:0003674,GO:0003824,GO:0004798,GO:0005575,GO:0005622,GO:0005623,GO:0005737,GO:0006139,GO:0006220,GO:0006221,GO:0006227,GO:0006233,GO:0006235,GO:0006725,GO:0006753,GO:0006793,GO:0006796,GO:0006807,GO:0008150,GO:0008152,GO:0009041,GO:0009058,GO:0009117,GO:0009123,GO:0009132,GO:0009133,GO:0009138,GO:0009139,GO:0009141,GO:0009142,GO:0009147,GO:0009148,GO:0009165,GO:0009186,GO:0009189,GO:0009196,GO:…	2.1.1.45,2.7.4.9	ko:K00560,ko:K00943	ko00240,ko00670,ko01100,ko01523,map00240,map00670,map01100,map01523	M00053	R02094,R02098,R02101	RC00002,RC00219,RC00332	ko00000,ko00001,ko00002,ko01000	-	-	-	AAA_18,AAA_33,Thymidylate_kin
B4U62_11110	33.2943	-2.38421	0.426242	-5.59355	2.22472e-08	2.20684e-07	CP020102.1	CDS	cds-AQZ90937.1	AQZ90937.1	yorG	hypothetical protein	down	224308.BSU20390	6.35e-229	630	COG2887@1|root,COG2887@2|Bacteria,1V18T@1239|Firmicutes,4HS00@91061|Bacilli	91061|Bacilli	L	AAA domain	-	-	-	-	-	-	-	-	-	-	-	-	AAA_24
B4U62_11200	6.31351	-2.47687	0.769105	-3.22046	0.00127985	0.00455377	CP020102.1	CDS	cds-AQZ90955.1	AQZ90955.1	yoqN	hypothetical protein	down	NA	NA	NA	NA	NA	NA	NA	NA	NA	NA	NA	NA	NA	NA	NA	NA	NA	NA	NA	NA
B4U62_11235	1.93578	-4.99248	1.56327	-3.19362	0.001405	0.00497119	CP020102.1	CDS	cds-AQZ90962.1	AQZ90962.1	yoqG	hypothetical protein	down	NA	NA	NA	NA	NA	NA	NA	NA	NA	NA	NA	NA	NA	NA	NA	NA	NA	NA	NA	NA
B4U62_11285	10.0983	-4.42015	0.970932	-4.55248	5.30168e-06	3.50978e-05	CP020102.1	CDS	cds-AQZ90972.1	AQZ90972.1	yopW	hypothetical protein	down	NA	NA	NA	NA	NA	NA	NA	NA	NA	NA	NA	NA	NA	NA	NA	NA	NA	NA	NA	NA
B4U62_11295	173.993	2.03384	0.30592	6.64828	2.96545e-11	4.39281e-10	CP020102.1	CDS	cds-AQZ90974.1	AQZ90974.1	yopU	hypothetical protein	up	NA	NA	NA	NA	NA	NA	NA	NA	NA	NA	NA	NA	NA	NA	NA	NA	NA	NA	NA	NA
B4U62_11305	3559.88	2.81394	0.287625	9.78336	1.32729e-22	6.55388e-21	CP020102.1	CDS	cds-AQZ90976.1	AQZ90976.1	yopS	transcriptional regulator	up	224308.BSU20780	4.78e-46	148	COG3655@1|root,COG3655@2|Bacteria	2|Bacteria	K	Transcriptional regulator	-	-	-	ko:K07727	-	-	-	-	ko00000,ko03000	-	-	-	HTH_19,HTH_26,HTH_3
B4U62_11365	5.31579	-5.19224	1.35007	-3.8459	0.000120113	0.000572352	CP020102.1	CDS	cds-AQZ90988.1	AQZ90988.1	yopG	hypothetical protein	down	NA	NA	NA	NA	NA	NA	NA	NA	NA	NA	NA	NA	NA	NA	NA	NA	NA	NA	NA	NA
B4U62_11375	67.3804	-2.12414	0.404735	-5.24823	1.53565e-07	1.32e-06	CP020102.1	CDS	cds-AQZ90990.1	AQZ90990.1	yopE	hypothetical protein	down	NA	NA	NA	NA	NA	NA	NA	NA	NA	NA	NA	NA	NA	NA	NA	NA	NA	NA	NA	NA
B4U62_11500	23.4154	-2.12927	0.444512	-4.79012	1.66681e-06	1.2163e-05	CP020102.1	CDS	cds-AQZ91015.1	AQZ91015.1	yonC	hypothetical protein	down	224308.BSU21140	1.24e-122	350	29SQE@1|root,30DW9@2|Bacteria,1UBTT@1239|Firmicutes,4IN92@91061|Bacilli,1ZN22@1386|Bacillus	91061|Bacilli	-	-	-	-	-	-	-	-	-	-	-	-	-	-	-
B4U62_11505	66.9023	-2.01042	0.348109	-5.77527	7.68317e-09	8.22747e-08	CP020102.1	CDS	cds-AQZ91016.1	AQZ91016.1	yonB	hypothetical protein	down	224308.BSU21150	5.93e-237	652	29SKI@1|root,30DRU@2|Bacteria,1UBM9@1239|Firmicutes,4IN1J@91061|Bacilli,1ZMIW@1386|Bacillus	91061|Bacilli	-	-	-	-	-	-	-	-	-	-	-	-	-	-	-
B4U62_11510	28.7887	-2.17033	0.387244	-5.60456	2.08785e-08	2.07571e-07	CP020102.1	CDS	cds-AQZ91017.1	AQZ91017.1	yonA	hypothetical protein	down	224308.BSU21160	1.62e-105	305	2BFNE@1|root,329GT@2|Bacteria,1UBVU@1239|Firmicutes,4INBE@91061|Bacilli,1ZN6Q@1386|Bacillus	91061|Bacilli	-	-	-	-	-	-	-	-	-	-	-	-	-	-	-
B4U62_11535	33.9998	-2.04988	0.41337	-4.95894	7.08788e-07	5.54552e-06	CP020102.1	CDS	cds-AQZ91022.1	AQZ91022.1	yomV	hypothetical protein	down	224308.BSU21210	2.4e-169	473	28VYJ@1|root,2ZHZT@2|Bacteria,1W5KC@1239|Firmicutes,4I1FU@91061|Bacilli,1ZN4C@1386|Bacillus	91061|Bacilli	-	-	-	-	-	-	-	-	-	-	-	-	-	-	-
B4U62_11545	9.43367	-2.50306	0.644704	-3.88249	0.000103393	0.000498892	CP020102.1	CDS	cds-AQZ91024.1	AQZ91024.1	youA	hypothetical protein	down	NA	NA	NA	NA	NA	NA	NA	NA	NA	NA	NA	NA	NA	NA	NA	NA	NA	NA	NA	NA
B4U62_11555	10.8826	-4.07626	0.945138	-4.31288	1.61144e-05	9.44754e-05	CP020102.1	CDS	cds-AQZ91026.1	AQZ91026.1	yomS	hypothetical protein	down	224308.BSU21240	2.13e-76	228	29TBY@1|root,30EJ0@2|Bacteria,1UCMF@1239|Firmicutes,4IP3K@91061|Bacilli,1ZPBV@1386|Bacillus	91061|Bacilli	-	-	-	-	-	-	-	-	-	-	-	-	-	-	-
B4U62_11560	56.7685	-2.20195	0.414721	-5.30946	1.09951e-07	9.67568e-07	CP020102.1	CDS	cds-AQZ91027.1	AQZ91027.1	yomR	hypothetical protein	down	224308.BSU21250	4.46e-229	638	292XD@1|root,2ZQEV@2|Bacteria,1V48I@1239|Firmicutes,4HS4X@91061|Bacilli	91061|Bacilli	-	-	-	-	-	-	-	-	-	-	-	-	-	-	Phage_fiber_2
B4U62_11665	1822.94	2.14286	0.538273	3.98099	6.86277e-05	0.000346177	CP020102.1	CDS	cds-AQZ91048.1	AQZ91048.1	bdbB	disulfide bond formation protein B	up	224308.BSU21440	5.12e-96	280	COG1495@1|root,COG1495@2|Bacteria	2|Bacteria	O	protein disulfide oxidoreductase activity	-	-	-	ko:K03611	-	-	-	-	ko00000,ko03110	5.A.2.1	-	-	DsbB
B4U62_11700	13.6932	-2.87179	0.603208	-4.76086	1.9277e-06	1.39523e-05	CP020102.1	CDS	cds-AQZ91055.1	AQZ91055.1	yolD	hypothetical protein	down	224308.BSU21510	7.69e-73	218	2EAKH@1|root,33B0A@2|Bacteria,1UPV4@1239|Firmicutes,4IVBD@91061|Bacilli,1ZSK7@1386|Bacillus	91061|Bacilli	S	YolD-like protein	-	-	-	-	-	-	-	-	-	-	-	-	YolD
B4U62_11785	1329.32	-2.52391	0.215318	-11.7218	9.85861e-32	1.32763e-29	CP020102.1	CDS	cds-AQZ93074.1	AQZ93074.1	NA	hypothetical protein	down	326423.RBAM_019840	1.76e-124	356	COG1086@1|root,COG1086@2|Bacteria,1TR3W@1239|Firmicutes,4HAER@91061|Bacilli,1ZB9K@1386|Bacillus	91061|Bacilli	GM	Polysaccharide biosynthesis protein	-	-	-	ko:K19421	-	-	-	-	ko00000	-	-	-	CoA_binding_3,Polysacc_synt_2
B4U62_11960	431.389	2.08296	0.41132	5.06408	4.10374e-07	3.31582e-06	CP020102.1	CDS	cds-AQZ91106.1	AQZ91106.1	ypzF	hypothetical protein	up	NA	NA	NA	NA	NA	NA	NA	NA	NA	NA	NA	NA	NA	NA	NA	NA	NA	NA	NA	NA
B4U62_11975	7.30055	3.41168	0.794354	4.29491	1.74763e-05	0.000102056	CP020102.1	CDS	cds-AQZ91109.1	AQZ91109.1	NA	iron homeostasis regulator	up	NA	NA	NA	NA	NA	NA	NA	NA	NA	NA	NA	NA	NA	NA	NA	NA	NA	NA	NA	NA
B4U62_11995	90.604	2.38848	0.552613	4.32216	1.54512e-05	9.11885e-05	CP020102.1	CDS	cds-AQZ91113.1	AQZ91113.1	xpt	xanthine phosphoribosyltransferase	up	224308.BSU22070	8.16e-129	367	COG0503@1|root,COG0503@2|Bacteria,1V1DU@1239|Firmicutes,4HFNW@91061|Bacilli,1ZFTS@1386|Bacillus	91061|Bacilli	F	Converts the preformed base xanthine, a product of nucleic acid breakdown, to xanthosine 5'-monophosphate (XMP), so it can be reused for RNA or DNA synthesis	xpt	-	2.4.2.22	ko:K03816	ko00230,ko01100,ko01110,map00230,map01100,map01110	-	R01229,R02142	RC00063,RC00122	ko00000,ko00001,ko01000	-	-	iYO844.BSU22070	Pribosyltran
B4U62_12370	3103.69	-4.62695	0.275044	-16.8226	1.66687e-63	8.23063e-61	CP020102.1	CDS	cds-AQZ91180.1	AQZ91180.1	spoIVA	stage IV sporulation protein A	down	224308.BSU22800	0	964	COG0699@1|root,COG0699@2|Bacteria,1TPPG@1239|Firmicutes,4HBH1@91061|Bacilli,1ZBNH@1386|Bacillus	91061|Bacilli	S	ATPase. Has a role at an early stage in the morphogenesis of the spore coat	spoIVA	GO:0000166,GO:0000270,GO:0003674,GO:0003824,GO:0005488,GO:0005524,GO:0005575,GO:0005618,GO:0005623,GO:0006022,GO:0006807,GO:0008144,GO:0008150,GO:0008152,GO:0009653,GO:0009847,GO:0009987,GO:0010927,GO:0016043,GO:0016462,GO:0016787,GO:0016817,GO:0016818,GO:0016887,GO:0017076,GO:0017111,GO:0022607,GO:0030154,GO:0030203,GO:0030312,GO:0030435,GO:0030554,GO:0031160,GO:0032502,GO:0032553,GO:0032555,GO:…	-	ko:K06398	-	-	-	-	ko00000	-	-	-	Spore_IV_A
B4U62_12560	312.105	-2.99148	0.302183	-9.89954	4.18193e-23	2.18641e-21	CP020102.1	CDS	cds-AQZ91216.1	AQZ91216.1	spmB	spore maturation protein B	down	224308.BSU23170	8.62e-114	327	COG0700@1|root,COG0700@2|Bacteria,1V45M@1239|Firmicutes,4HH1Y@91061|Bacilli,1ZFIY@1386|Bacillus	91061|Bacilli	S	Spore maturation protein	spmB	-	-	ko:K06374	-	-	-	-	ko00000	-	-	-	Gate
B4U62_12565	136.324	-2.72662	0.360818	-7.55676	4.1322e-14	8.82861e-13	CP020102.1	CDS	cds-AQZ91217.1	AQZ91217.1	spmA	spore maturation protein A	down	224308.BSU23180	7.57e-135	382	COG2715@1|root,COG2715@2|Bacteria,1V1E2@1239|Firmicutes,4HBTK@91061|Bacilli,1ZBSV@1386|Bacillus	91061|Bacilli	S	Spore maturation protein	spmA	-	-	ko:K06373	-	-	-	-	ko00000	-	-	-	Gate
B4U62_12570	277.675	-2.53626	0.263361	-9.63036	5.95196e-22	2.78426e-20	CP020102.1	CDS	cds-AQZ91218.1	AQZ91218.1	dacB	D-alanyl-D-alanine carboxypeptidase	down	224308.BSU23190	4.11e-273	747	COG1686@1|root,COG1686@2|Bacteria,1TQ8M@1239|Firmicutes,4HAHH@91061|Bacilli,1ZBRQ@1386|Bacillus	91061|Bacilli	M	Belongs to the peptidase S11 family	dacB	GO:0003674,GO:0003824,GO:0004175,GO:0006508,GO:0006807,GO:0008150,GO:0008152,GO:0008233,GO:0016787,GO:0019538,GO:0043170,GO:0044238,GO:0070011,GO:0071704,GO:0140096,GO:1901564	3.4.16.4	ko:K07258	ko00550,ko01100,map00550,map01100	-	-	-	ko00000,ko00001,ko01000,ko01002,ko01011	-	-	-	PBP5_C,Peptidase_S11
B4U62_12635	71.2752	2.12426	0.641512	3.31134	0.000928506	0.00344718	CP020102.1	CDS	cds-AQZ91230.1	AQZ91230.1	ypzJ	hypothetical protein	up	224308.BSU23328	1.28e-45	146	COG3478@1|root,COG3478@2|Bacteria,1VEIV@1239|Firmicutes,4HNP6@91061|Bacilli,1ZJ32@1386|Bacillus	91061|Bacilli	S	nucleic-acid-binding protein containing a Zn-ribbon domain	ypzJ	-	-	ko:K07069	-	-	-	-	ko00000	-	-	-	zinc_ribbon_13
B4U62_12645	32.4131	-4.88292	1.28418	-3.80237	0.00014332	0.000664836	CP020102.1	CDS	cds-AQZ91231.1	AQZ91231.1	NA	hypothetical protein	down	1033734.CAET01000058_gene1901	4.74e-23	100	COG0586@1|root,COG0586@2|Bacteria,1UVK3@1239|Firmicutes,4IPNP@91061|Bacilli,1ZRI5@1386|Bacillus	91061|Bacilli	S	SNARE associated Golgi protein	-	-	-	-	-	-	-	-	-	-	-	-	PAP2,SNARE_assoc
B4U62_12655	546.036	-3.84357	0.432176	-8.89354	5.91918e-19	2.15613e-17	CP020102.1	CDS	cds-AQZ91233.1	AQZ91233.1	ypzD	germination protein	down	NA	NA	NA	NA	NA	NA	NA	NA	NA	NA	NA	NA	NA	NA	NA	NA	NA	NA	NA	NA
B4U62_12755	336.964	-2.0862	0.280811	-7.42922	1.0924e-13	2.27917e-12	CP020102.1	CDS	cds-AQZ91250.1	AQZ91250.1	fur	transcriptional repressor	down	224308.BSU23520	2.26e-104	301	COG0735@1|root,COG0735@2|Bacteria,1V7F0@1239|Firmicutes,4HH78@91061|Bacilli,1ZCPG@1386|Bacillus	91061|Bacilli	P	Belongs to the Fur family	fur	GO:0000976,GO:0001067,GO:0001130,GO:0001217,GO:0003674,GO:0003676,GO:0003677,GO:0003690,GO:0003700,GO:0005488,GO:0005575,GO:0006355,GO:0008150,GO:0009889,GO:0009890,GO:0009892,GO:0010468,GO:0010556,GO:0010558,GO:0010605,GO:0010629,GO:0019219,GO:0019222,GO:0031323,GO:0031324,GO:0031326,GO:0031327,GO:0032991,GO:0032993,GO:0043565,GO:0044212,GO:0045892,GO:0045934,GO:0048519,GO:0048523,GO:0050789,GO:…	-	ko:K03711	-	-	-	-	ko00000,ko03000	-	-	-	FUR
B4U62_12830	668.224	-2.72924	0.327856	-8.32451	8.46771e-17	2.5087e-15	CP020102.1	CDS	cds-AQZ91264.1	AQZ91264.1	yqkB	hypothetical protein	down	224308.BSU23660	6.17e-73	218	COG4918@1|root,COG4918@2|Bacteria,1VJ11@1239|Firmicutes,4HPA2@91061|Bacilli,1ZSK4@1386|Bacillus	91061|Bacilli	S	Belongs to the HesB IscA family	yqkB	-	-	-	-	-	-	-	-	-	-	-	Fe-S_biosyn
B4U62_12985	437.905	-2.07676	0.21816	-9.51941	1.74159e-21	7.97899e-20	CP020102.1	CDS	cds-AQZ91292.1	AQZ91292.1	artR	arginine transport ATP-binding protein ArtM	down	224308.BSU23960	1.28e-166	466	COG1126@1|root,COG1126@2|Bacteria,1TNYD@1239|Firmicutes,4H9WY@91061|Bacilli,1ZB2E@1386|Bacillus	91061|Bacilli	E	COG1126 ABC-type polar amino acid transport system, ATPase component	artM	-	3.6.3.21	ko:K02028	-	M00236	-	-	ko00000,ko00002,ko01000,ko02000	3.A.1.3	-	-	ABC_tran
B4U62_12995	763.528	-3.0319	0.439926	-6.89185	5.50732e-12	9.13229e-11	CP020102.1	CDS	cds-AQZ91294.1	AQZ91294.1	artP	arginine ABC transporter substrate-binding protein	down	224308.BSU23980	1.43e-175	490	COG0834@1|root,COG0834@2|Bacteria,1TT16@1239|Firmicutes,4HU0X@91061|Bacilli,1ZRKX@1386|Bacillus	91061|Bacilli	ET	Belongs to the bacterial solute-binding protein 3 family	artP	-	-	ko:K02030	-	M00236	-	-	ko00000,ko00002,ko02000	3.A.1.3	-	-	SBP_bac_3
B4U62_13045	471.182	-2.004	0.331951	-6.03703	1.56975e-09	1.85039e-08	CP020102.1	CDS	cds-AQZ91303.1	AQZ91303.1	ptb	phosphate butyryltransferase	down	224308.BSU24090	6.35e-201	558	COG0280@1|root,COG0280@2|Bacteria,1TRQU@1239|Firmicutes,4HBSK@91061|Bacilli,1ZC49@1386|Bacillus	91061|Bacilli	C	phosphate butyryltransferase	ptb	-	2.3.1.19	ko:K00634	ko00650,ko01100,map00650,map01100	-	R01174	RC00004,RC02816	ko00000,ko00001,ko01000	-	-	iYO844.BSU24090	PTA_PTB
B4U62_13070	36.8057	-2.01728	0.524543	-3.84579	0.000120163	0.000572352	CP020102.1	CDS	cds-AQZ91308.1	AQZ91308.1	mmgD	2-methylcitrate synthase	down	224308.BSU24140	1.66e-267	732	COG0372@1|root,COG0372@2|Bacteria,1TSRN@1239|Firmicutes,4HAZ9@91061|Bacilli,1ZC80@1386|Bacillus	91061|Bacilli	C	Belongs to the citrate synthase family	mmgD	GO:0003674,GO:0003824,GO:0006082,GO:0006629,GO:0006631,GO:0008150,GO:0008152,GO:0009987,GO:0016740,GO:0016746,GO:0016999,GO:0017144,GO:0019541,GO:0019679,GO:0019752,GO:0032787,GO:0036440,GO:0043436,GO:0044237,GO:0044238,GO:0044255,GO:0044281,GO:0046459,GO:0046912,GO:0050440,GO:0071704	2.3.3.1	ko:K01647	ko00020,ko00630,ko01100,ko01110,ko01120,ko01130,ko01200,ko01210,ko01230,map00020,map00630,map01100,map01110,map01120,map01130,map01200,map01210,map01230	M00009,M00010,M00012,M00740	R00351	RC00004,RC00067	br01601,ko00000,ko00001,ko00002,ko01000	-	-	-	Citrate_synt
B4U62_13075	22.2528	-3.8461	0.94278	-4.07953	4.51266e-05	0.000238174	CP020102.1	CDS	cds-AQZ91309.1	AQZ91309.1	mmgC	Acyl-CoA dehydrogenase	down	224308.BSU24150	5.16e-270	739	COG1960@1|root,COG1960@2|Bacteria,1TP57@1239|Firmicutes,4HA2A@91061|Bacilli,1ZBG3@1386|Bacillus	91061|Bacilli	I	acyl-CoA dehydrogenase	mmgC	-	-	ko:K18244	-	-	-	-	ko00000,ko01000	-	-	-	Acyl-CoA_dh_1,Acyl-CoA_dh_M,Acyl-CoA_dh_N
B4U62_13080	13.5614	-5.67388	1.37251	-4.13393	3.56608e-05	0.00019256	CP020102.1	CDS	cds-AQZ91310.1	AQZ91310.1	mmgB	3-hydroxybutyryl-CoA dehydrogenase	down	224308.BSU24160	7.2e-201	556	COG1250@1|root,COG1250@2|Bacteria,1TPJS@1239|Firmicutes,4HA59@91061|Bacilli,1ZAYV@1386|Bacillus	91061|Bacilli	I	Dehydrogenase	mmgB	-	1.1.1.157	ko:K00074	ko00360,ko00362,ko00650,ko01100,ko01120,map00360,map00362,map00650,map01100,map01120	-	R01976,R05576,R06941	RC00029,RC00117	ko00000,ko00001,ko01000	-	-	-	3HCDH,3HCDH_N
B4U62_13085	32.6522	-6.66543	1.24249	-5.36455	8.11507e-08	7.31509e-07	CP020102.1	CDS	cds-B4U62_13085	NA	mmgA	acetyl-CoA acetyltransferase	down	224308.BSU24170	1.14e-69	220	COG0183@1|root,COG0183@2|Bacteria,1TP07@1239|Firmicutes,4H9RJ@91061|Bacilli,1ZB7V@1386|Bacillus	91061|Bacilli	I	Belongs to the thiolase family	mmgA	GO:0003674,GO:0003824,GO:0003988,GO:0005575,GO:0005622,GO:0005623,GO:0005737,GO:0006082,GO:0006629,GO:0006631,GO:0006635,GO:0008150,GO:0008152,GO:0009056,GO:0009062,GO:0009987,GO:0016042,GO:0016054,GO:0016408,GO:0016740,GO:0016746,GO:0016747,GO:0019395,GO:0019752,GO:0030258,GO:0032787,GO:0034440,GO:0043436,GO:0044237,GO:0044238,GO:0044242,GO:0044248,GO:0044255,GO:0044281,GO:0044282,GO:0044424,GO:…	2.3.1.9	ko:K00626	ko00071,ko00072,ko00280,ko00310,ko00362,ko00380,ko00620,ko00630,ko00640,ko00650,ko00720,ko00900,ko01100,ko01110,ko01120,ko01130,ko01200,ko01212,ko02020,map00071,map00072,map00280,map00310,map00362,map00380,map00620,map00630,map00640,map00650,map00720,map00900,map01100,map01110,map01120,map01130,map01200,map01212,map02020	M00088,M00095,M00373,M00374,M00375	R00238,R01177	RC00004,RC00326	ko00000,ko00001,ko00002,ko01000,ko04147	-	-	iYO844.BSU24170	Thiolase_C,Thiolase_N
B4U62_13180	526.534	-3.94767	0.398184	-9.9142	3.61138e-23	1.91059e-21	CP020102.1	CDS	cds-AQZ91329.1	AQZ91329.1	spoIIIAH	stage III sporulation protein AH	down	224308.BSU24360	9.92e-135	384	29WYG@1|root,30IKQ@2|Bacteria,1V4Y2@1239|Firmicutes,4HI5K@91061|Bacilli,1ZHEH@1386|Bacillus	91061|Bacilli	S	SpoIIIAH-like protein	spoIIIAH	-	-	ko:K06397	-	-	-	-	ko00000	1.A.34.1.1	-	-	SpoIIIAH
B4U62_13185	58.1081	-4.13654	0.666757	-6.20397	5.50565e-10	6.96925e-09	CP020102.1	CDS	cds-AQZ91330.1	AQZ91330.1	spoIIIAG	stage III sporulation protein AG	down	224308.BSU24370	9.25e-150	422	2E6BB@1|root,330Z5@2|Bacteria,1VF3M@1239|Firmicutes,4HH7J@91061|Bacilli,1ZEMQ@1386|Bacillus	91061|Bacilli	S	stage III sporulation protein AG	spoIIIAG	-	-	ko:K06396	-	-	-	-	ko00000	-	-	-	-
B4U62_13190	67.6001	-4.02227	0.643549	-6.25013	4.10105e-10	5.25218e-09	CP020102.1	CDS	cds-AQZ91331.1	AQZ91331.1	spoIIIAF	stage III sporulation protein AF	down	224308.BSU24380	1.28e-131	375	2E7KE@1|root,3322G@2|Bacteria,1VIAM@1239|Firmicutes,4HPYJ@91061|Bacilli,1ZS0K@1386|Bacillus	91061|Bacilli	S	Stage III sporulation protein AF (Spore_III_AF)	spoIIIAF	-	-	ko:K06395	-	-	-	-	ko00000	-	-	-	Spore_III_AF
B4U62_13195	190.927	-2.32512	0.339778	-6.84306	7.75216e-12	1.24575e-10	CP020102.1	CDS	cds-AQZ91332.1	AQZ91332.1	spoIIIAE	stage III sporulation protein AE	down	224308.BSU24390	1.54e-256	707	2C2CG@1|root,2Z7PW@2|Bacteria,1TQQ2@1239|Firmicutes,4H9UX@91061|Bacilli,1ZCFI@1386|Bacillus	91061|Bacilli	S	stage III sporulation protein AE	spoIIIAE	-	-	ko:K06394	-	-	-	-	ko00000	-	-	-	Spore_III_AE
B4U62_13200	9.09416	-3.96153	1.3433	-2.9491	0.00318705	0.00990438	CP020102.1	CDS	cds-AQZ91333.1	AQZ91333.1	spoIIIAD	stage III sporulation protein AD	down	224308.BSU24400	5.53e-77	231	2CPUI@1|root,32SJW@2|Bacteria,1VA9Y@1239|Firmicutes,4HIIH@91061|Bacilli,1ZGYV@1386|Bacillus	91061|Bacilli	S	Stage III sporulation protein AD	spoIIIAD	-	-	ko:K06393	-	-	-	-	ko00000	-	-	-	SpoIIIAC
B4U62_13215	63.3761	-3.72326	0.579173	-6.42858	1.288e-10	1.76663e-09	CP020102.1	CDS	cds-AQZ91336.1	AQZ91336.1	spoIIIAA	stage III sporulation protein AA	down	224308.BSU24430	3.49e-218	602	COG3854@1|root,COG3854@2|Bacteria,1TQ23@1239|Firmicutes,4HA2K@91061|Bacilli,1ZAWB@1386|Bacillus	91061|Bacilli	S	stage III sporulation protein AA	spoIIIAA	-	-	ko:K06390	-	-	-	-	ko00000	-	-	-	AAA,T2SSE
B4U62_13275	1022.13	2.05892	0.30686	6.70963	1.95122e-11	2.95946e-10	CP020102.1	CDS	cds-AQZ91348.1	AQZ91348.1	gcvPB	glycine dehydrogenase	up	224308.BSU24550	0	986	COG1003@1|root,COG1003@2|Bacteria,1TPK9@1239|Firmicutes,4HB80@91061|Bacilli,1ZATI@1386|Bacillus	91061|Bacilli	E	The glycine cleavage system catalyzes the degradation of glycine. The P protein binds the alpha-amino group of glycine through its pyridoxal phosphate cofactor	gcvPB	-	1.4.4.2	ko:K00283	ko00260,ko00630,ko01100,ko01110,ko01130,ko01200,map00260,map00630,map01100,map01110,map01130,map01200	-	R01221,R03425	RC00022,RC00929,RC02834,RC02880	ko00000,ko00001,ko01000	-	-	-	GDC-P
B4U62_13295	501.494	2.67265	0.149567	17.8693	2.0455e-71	1.2986e-68	CP020102.1	CDS	cds-AQZ91352.1	AQZ91352.1	yqhG	hypothetical protein	up	224308.BSU24590	1.84e-196	543	2CH5D@1|root,2Z821@2|Bacteria,1TS45@1239|Firmicutes,4HCE9@91061|Bacilli,1ZAXP@1386|Bacillus	91061|Bacilli	S	Bacterial protein YqhG of unknown function	yqhG	-	-	-	-	-	-	-	-	-	-	-	YqhG
B4U62_13300	1723.01	2.08958	0.40659	5.13929	2.75785e-07	2.29082e-06	CP020102.1	CDS	cds-AQZ91353.1	AQZ91353.1	sinI	protein SinI	up	224308.BSU24600	4.84e-34	116	29S6X@1|root,30DBE@2|Bacteria,1UB3V@1239|Firmicutes,4IMGG@91061|Bacilli,1ZK3S@1386|Bacillus	91061|Bacilli	S	Anti-repressor SinI	sinI	-	-	ko:K06372	-	-	-	-	ko00000	-	-	-	SinI
B4U62_13310	173.617	-2.99315	0.416654	-7.18378	6.78116e-13	1.27693e-11	CP020102.1	CDS	cds-AQZ91355.1	AQZ91355.1	tasA	spore coat-associated protein N	down	224308.BSU24620	1.56e-182	508	2CA96@1|root,2ZBTW@2|Bacteria,1V2TR@1239|Firmicutes,4HGFJ@91061|Bacilli,1ZC8Q@1386|Bacillus	91061|Bacilli	S	Cell division protein FtsN	tasA_1	GO:0003674,GO:0005488,GO:0005515,GO:0042802	-	ko:K06336	-	-	-	-	ko00000,ko01002	-	-	-	Peptidase_M73
B4U62_13320	66.4207	-2.07044	0.422415	-4.90143	9.51434e-07	7.32786e-06	CP020102.1	CDS	cds-AQZ91356.1	AQZ91356.1	tapA	amyloid fiber anchoring/assembly protein TapA	down	224308.BSU24640	8.73e-160	450	29RGE@1|root,30CJ7@2|Bacteria,1U9ZM@1239|Firmicutes,4IK7R@91061|Bacilli,1ZFNP@1386|Bacillus	91061|Bacilli	-	-	yqxM	-	-	ko:K19433	-	-	-	-	ko00000	-	-	-	-
B4U62_13495	30.19	-2.22921	0.438816	-5.08007	3.77295e-07	3.07652e-06	CP020102.1	CDS	cds-AQZ91388.1	AQZ91388.1	pstA	ABC transporter permease	down	224308.BSU24970	5.26e-202	560	COG0581@1|root,COG0581@2|Bacteria,1TP74@1239|Firmicutes,4HAKF@91061|Bacilli,1ZDAY@1386|Bacillus	91061|Bacilli	P	Phosphate transport system permease	pstA	GO:0005575,GO:0005623,GO:0005886,GO:0016020,GO:0044464,GO:0071944	-	ko:K02038	ko02010,map02010	M00222	-	-	ko00000,ko00001,ko00002,ko02000	3.A.1.7	-	-	BPD_transp_1
B4U62_13570	324.292	-2.72397	0.41415	-6.57726	4.79192e-11	6.93658e-10	CP020102.1	CDS	cds-AQZ91402.1	AQZ91402.1	yqfT	tRNA methyltransferase	down	224308.BSU25120	3.01e-49	157	2E5RP@1|root,330GA@2|Bacteria,1VI20@1239|Firmicutes,4HPUF@91061|Bacilli,1ZIUK@1386|Bacillus	91061|Bacilli	S	Protein of unknown function (DUF2624)	yqfT	-	-	-	-	-	-	-	-	-	-	-	DUF2624
B4U62_13585	253.913	-2.96283	0.48769	-6.07524	1.23805e-09	1.49508e-08	CP020102.1	CDS	cds-AQZ91405.1	AQZ91405.1	yqfQ	hypothetical protein	down	224308.BSU25150	4.89e-58	191	2ECSV@1|root,336QF@2|Bacteria,1VFWG@1239|Firmicutes,4HP8Y@91061|Bacilli,1ZIWT@1386|Bacillus	91061|Bacilli	S	YqfQ-like protein	yqfQ	-	-	-	-	-	-	-	-	-	-	-	YqfQ
B4U62_13695	17.2033	-4.16284	1.25915	-3.30606	0.000946163	0.00348942	CP020102.1	CDS	cds-AQZ91424.1	AQZ91424.1	yqfC	sporulation protein YqfC	down	224308.BSU25360	2.07e-60	186	2E4EZ@1|root,32ZA5@2|Bacteria,1VF5C@1239|Firmicutes,4HNQG@91061|Bacilli,1ZHZA@1386|Bacillus	91061|Bacilli	S	sporulation protein YqfC	yqfC	-	-	-	-	-	-	-	-	-	-	-	YabP
B4U62_13780	72.8823	-2.23662	0.327934	-6.82034	9.08284e-12	1.44158e-10	CP020102.1	CDS	cds-AQZ91440.1	AQZ91440.1	spoIIP	stage II sporulation protein P	down	224308.BSU25530	9.53e-284	776	COG0860@1|root,COG0860@2|Bacteria,1TSFS@1239|Firmicutes,4HACZ@91061|Bacilli,1ZAV0@1386|Bacillus	91061|Bacilli	M	stage II sporulation protein P	spoIIP	-	-	ko:K06385	-	-	-	-	ko00000	-	-	-	SpoIIP
B4U62_13820	960.732	-3.03635	0.362609	-8.37361	5.58813e-17	1.68936e-15	CP020102.1	CDS	cds-AQZ91448.1	AQZ91448.1	comER	ComE operon protein 4	down	224308.BSU25600	7.71e-189	525	COG0345@1|root,COG0345@2|Bacteria,1UZ3D@1239|Firmicutes,4HCJ6@91061|Bacilli,1ZBFA@1386|Bacillus	91061|Bacilli	E	Catalyzes the reduction of 1-pyrroline-5-carboxylate (PCA) to L-proline	comER	-	-	ko:K02239	-	M00429	-	-	ko00000,ko00002,ko02044	-	-	-	F420_oxidored,P5CR_dimer
B4U62_14140	72.5208	2.06096	0.282243	7.30209	2.83323e-13	5.64614e-12	CP020102.1	CDS	cds-AQZ91512.1	AQZ91512.1	yqaR	hypothetical protein	up	NA	NA	NA	NA	NA	NA	NA	NA	NA	NA	NA	NA	NA	NA	NA	NA	NA	NA	NA	NA
B4U62_14295	33.8644	-3.11562	0.517245	-6.0235	1.7069e-09	1.99617e-08	CP020102.1	CDS	cds-B4U62_14295	NA	yrkH	hypothetical protein	down	NA	NA	NA	NA	NA	NA	NA	NA	NA	NA	NA	NA	NA	NA	NA	NA	NA	NA	NA	NA
B4U62_14305	9.42301	-5.80971	1.31641	-4.41329	1.0181e-05	6.27522e-05	CP020102.1	CDS	cds-AQZ91543.1	AQZ91543.1	yrkF	hypothetical protein	down	224308.BSU26530	2.04e-129	367	COG0425@1|root,COG0607@1|root,COG0425@2|Bacteria,COG0607@2|Bacteria,1V1GU@1239|Firmicutes,4HFR8@91061|Bacilli,1ZAVN@1386|Bacillus	91061|Bacilli	OP	Belongs to the sulfur carrier protein TusA family	yrkF	-	-	-	-	-	-	-	-	-	-	-	Rhodanese,TusA
B4U62_14315	11.2038	-3.37713	0.655691	-5.15049	2.59802e-07	2.16209e-06	CP020102.1	CDS	cds-AQZ91544.1	AQZ91544.1	yrkE	hypothetical protein	down	224308.BSU26540	2.38e-109	315	COG2210@1|root,COG2210@2|Bacteria,1V2R5@1239|Firmicutes,4HG2Y@91061|Bacilli,1ZC42@1386|Bacillus	91061|Bacilli	O	DsrE/DsrF/DrsH-like family	yrkE	-	-	-	-	-	-	-	-	-	-	-	DrsE_2,Rhodanese,TusA
B4U62_14495	229.54	2.12226	0.296515	7.15737	8.22425e-13	1.52286e-11	CP020102.1	CDS	cds-AQZ91575.1	AQZ91575.1	yrpE	metal-binding protein	up	224308.BSU26830	9.28e-170	475	COG3443@1|root,COG3443@2|Bacteria,1UI6E@1239|Firmicutes,4ISFG@91061|Bacilli,1ZS5B@1386|Bacillus	91061|Bacilli	S	ZinT (YodA) periplasmic lipocalin-like zinc-recruitment	zinT	-	-	ko:K09815	ko02010,map02010	M00242	-	-	ko00000,ko00001,ko00002,ko02000	3.A.1.15.3,3.A.1.15.5	-	-	Strep_his_triad,ZinT
B4U62_14600	279.536	-2.07027	0.359045	-5.76605	8.11521e-09	8.64844e-08	CP020102.1	CDS	cds-AQZ91595.1	AQZ91595.1	sacC	levanase	down	224308.BSU27030	0	1393	COG1621@1|root,COG1621@2|Bacteria,1TS4M@1239|Firmicutes,4HC82@91061|Bacilli,1ZPVF@1386|Bacillus	91061|Bacilli	G	Belongs to the glycosyl hydrolase 32 family	sacC	GO:0003674,GO:0003824,GO:0004553,GO:0004564,GO:0005975,GO:0005984,GO:0005985,GO:0005987,GO:0008150,GO:0008152,GO:0009056,GO:0009311,GO:0009313,GO:0009987,GO:0016052,GO:0016787,GO:0016798,GO:0044237,GO:0044238,GO:0044248,GO:0044262,GO:0044275,GO:0046352,GO:0071704,GO:1901575	3.2.1.80	ko:K03332	ko00051,map00051	-	R00879	-	ko00000,ko00001,ko01000	-	-	-	Big_2,CW_binding_1,Cadherin-like,Glyco_hydro_32C,Glyco_hydro_32N
B4U62_14605	85.3009	-2.79731	0.480276	-5.82437	5.73278e-09	6.29049e-08	CP020102.1	CDS	cds-AQZ91596.1	AQZ91596.1	levG	fructose permease IID component	down	224308.BSU27040	1.39e-192	535	COG3716@1|root,COG3716@2|Bacteria,1TQA3@1239|Firmicutes,4HA3K@91061|Bacilli,1ZCPZ@1386|Bacillus	91061|Bacilli	G	COG3716 Phosphotransferase system, mannose fructose N-acetylgalactosamine-specific component IID	levG	GO:0003674,GO:0005215,GO:0005575,GO:0005623,GO:0005886,GO:0005887,GO:0006810,GO:0008150,GO:0008643,GO:0009401,GO:0015144,GO:0016020,GO:0016021,GO:0022857,GO:0031224,GO:0031226,GO:0034219,GO:0044425,GO:0044459,GO:0044464,GO:0051119,GO:0051179,GO:0051234,GO:0055085,GO:0071702,GO:0071944	-	ko:K02771,ko:K02796	ko00051,ko00520,ko01100,ko02060,map00051,map00520,map01100,map02060	M00276,M00304	R02630,R03232	RC00017,RC03206	ko00000,ko00001,ko00002,ko02000	4.A.6.1,4.A.6.1.2	-	-	EIID-AGA
B4U62_14615	47.1722	-2.51763	0.713963	-3.52628	0.00042144	0.00175199	CP020102.1	CDS	cds-AQZ91598.1	AQZ91598.1	levE	PTS fructose transporter subunit IIB	down	224308.BSU27060	7.63e-107	308	COG3444@1|root,COG3444@2|Bacteria,1TQJ4@1239|Firmicutes,4H9Z8@91061|Bacilli,1ZDQ9@1386|Bacillus	91061|Bacilli	G	PTS system mannose fructose sorbose family	ptnA	-	2.7.1.191,2.7.1.202	ko:K02793,ko:K02794,ko:K11195	ko00051,ko00520,ko01100,ko02060,map00051,map00520,map01100,map02060	M00276,M00304	R02630,R03232	RC00017,RC03206	ko00000,ko00001,ko00002,ko01000,ko02000	4.A.6.1,4.A.6.1.2	-	-	EIIA-man,PTSIIB_sorb
B4U62_14620	90.7895	-2.6231	0.498412	-5.26291	1.41794e-07	1.22833e-06	CP020102.1	CDS	cds-AQZ91599.1	AQZ91599.1	levD	PTS fructose transporter subunit IIA	down	224308.BSU27070	2.66e-97	283	COG2893@1|root,COG2893@2|Bacteria,1VB2D@1239|Firmicutes,4HMGK@91061|Bacilli,1ZN60@1386|Bacillus	91061|Bacilli	G	PTS system fructose IIA component	levD	-	2.7.1.191,2.7.1.202	ko:K02793,ko:K02794,ko:K11194	ko00051,ko00520,ko01100,ko02060,map00051,map00520,map01100,map02060	M00276,M00304	R02630,R03232	RC00017,RC03206	ko00000,ko00001,ko00002,ko01000,ko02000	4.A.6.1,4.A.6.1.2	-	-	EIIA-man
B4U62_14705	187.506	2.52223	0.369877	6.81912	9.1602e-12	1.44868e-10	CP020102.1	CDS	cds-AQZ91615.1	AQZ91615.1	yrhC	hypothetical protein	up	224308.BSU27240	2.83e-48	154	2E8M6@1|root,332YN@2|Bacteria,1VFSW@1239|Firmicutes,4HNHX@91061|Bacilli,1ZIGK@1386|Bacillus	91061|Bacilli	S	YrhC-like protein	yrhC	-	-	-	-	-	-	-	-	-	-	-	YrhC
B4U62_14800	189.253	-2.31385	0.361997	-6.39191	1.63832e-10	2.1996e-09	CP020102.1	CDS	cds-AQZ91634.1	AQZ91634.1	glnQ	polar amino acid ABC transporter ATP-binding protein	down	224308.BSU27430	9.37e-170	474	COG1126@1|root,COG1126@2|Bacteria,1TNYD@1239|Firmicutes,4H9WY@91061|Bacilli,1ZB2E@1386|Bacillus	91061|Bacilli	E	COG1126 ABC-type polar amino acid transport system, ATPase component	glnQ	-	-	ko:K09972,ko:K10041	ko02010,map02010	M00228,M00232	-	-	ko00000,ko00001,ko00002,ko01000,ko02000	3.A.1.3,3.A.1.3.17,3.A.1.3.18,3.A.1.3.7,3.A.1.3.8	-	-	ABC_tran
B4U62_14805	178.447	-5.57497	0.820313	-6.79615	1.07454e-11	1.68737e-10	CP020102.1	CDS	cds-AQZ91635.1	AQZ91635.1	glnH	ABC transporter glutamine-binding protein GlnH	down	224308.BSU27440	1.28e-187	522	COG0834@1|root,COG0834@2|Bacteria,1TT11@1239|Firmicutes,4HAHV@91061|Bacilli,1ZCGF@1386|Bacillus	91061|Bacilli	ET	Belongs to the bacterial solute-binding protein 3 family	glnH	-	-	ko:K09969,ko:K10039	ko02010,map02010	M00228,M00232	-	-	ko00000,ko00001,ko00002,ko02000	3.A.1.3,3.A.1.3.18,3.A.1.3.7,3.A.1.3.8	-	-	SBP_bac_3
B4U62_14945	152.531	-2.39399	0.336032	-7.12429	1.04618e-12	1.91325e-11	CP020102.1	CDS	cds-AQZ91661.1	AQZ91661.1	yrzE	hypothetical protein	down	224308.BSU27690	1.07e-98	287	2E8Q1@1|root,33314@2|Bacteria,1VFPE@1239|Firmicutes,4HPJ2@91061|Bacilli,1ZHSS@1386|Bacillus	91061|Bacilli	S	Protein of unknown function (DUF3792)	yrzE	-	-	-	-	-	-	-	-	-	-	-	DUF3792
B4U62_15095	258.623	-2.83166	0.305076	-9.28183	1.66596e-20	6.98448e-19	CP020102.1	CDS	cds-AQZ91689.1	AQZ91689.1	spoIVFA	stage IV sporulation protein FA	down	224308.BSU27980	1.83e-187	521	COG0739@1|root,COG0739@2|Bacteria,1TSQI@1239|Firmicutes,4HFC8@91061|Bacilli,1ZFJN@1386|Bacillus	91061|Bacilli	M	COG0739 Membrane proteins related to metalloendopeptidases	spoIVFA	-	-	ko:K06401	-	-	-	-	ko00000	-	-	-	Peptidase_M23
B4U62_15135	313.419	-2.56648	0.24061	-10.6665	1.45946e-26	1.06325e-24	CP020102.1	CDS	cds-AQZ91697.1	AQZ91697.1	spoIIB	stage II sporulation protein B	down	224308.BSU28060	6.64e-215	596	29RG0@1|root,30CIU@2|Bacteria,1U9YU@1239|Firmicutes,4IK6R@91061|Bacilli,1ZFFM@1386|Bacillus	91061|Bacilli	S	Sporulation related domain	spoIIB	-	-	ko:K06380	-	-	-	-	ko00000	-	-	-	SPOR
B4U62_15160	1351.53	-2.44363	0.256515	-9.52626	1.63045e-21	7.54765e-20	CP020102.1	CDS	cds-AQZ91702.1	AQZ91702.1	ysxE	spore coat protein YsxE	down	224308.BSU28100	2.58e-253	694	COG2334@1|root,COG2334@2|Bacteria,1V54J@1239|Firmicutes,4HH2K@91061|Bacilli,1ZB97@1386|Bacillus	91061|Bacilli	S	A protein kinase that phosphorylates Ser and Thr residues. Probably acts to suppress the effects of stress linked to accumulation of reactive oxygen species. Probably involved in the extracytoplasmic stress response	ysxE	-	-	-	-	-	-	-	-	-	-	-	APH
B4U62_15165	2045.22	-4.9965	0.356576	-14.0124	1.30843e-44	2.76889e-42	CP020102.1	CDS	cds-AQZ91703.1	AQZ91703.1	spoVID	stage VI sporulation protein D	down	224308.BSU28110	0	1001	COG1388@1|root,COG1388@2|Bacteria,1U052@1239|Firmicutes,4HF2C@91061|Bacilli,1ZB2H@1386|Bacillus	91061|Bacilli	M	stage VI sporulation protein D	spoVID	GO:0003674,GO:0005488,GO:0005515,GO:0019899,GO:0051117	-	ko:K06417	-	-	-	-	ko00000	-	-	-	LysM
B4U62_15270	55772.3	2.6252	0.599702	4.37751	1.20042e-05	7.23836e-05	CP020102.1	CDS	cds-B4U62_15270	NA	NA	hypothetical protein	up	NA	NA	NA	NA	NA	NA	NA	NA	NA	NA	NA	NA	NA	NA	NA	NA	NA	NA	NA	NA
B4U62_15290	11.5583	2.12696	0.652486	3.25978	0.00111497	0.00403495	NA	NA	NA	NA	NA	NA	up	NA	NA	NA	NA	NA	NA	NA	NA	NA	NA	NA	NA	NA	NA	NA	NA	NA	NA	NA	NA
B4U62_15310	816.237	-4.41826	0.29066	-15.2008	3.49483e-52	1.0354e-49	CP020102.1	CDS	cds-AQZ91730.1	AQZ91730.1	gerM	germination protein GerM	down	224308.BSU28380	8.03e-256	702	COG5401@1|root,COG5401@2|Bacteria,1TPQD@1239|Firmicutes,4HB1S@91061|Bacilli,1ZBZJ@1386|Bacillus	91061|Bacilli	S	COG5401 Spore germination protein	gerM	-	-	ko:K06298	-	-	-	-	ko00000	-	-	-	Germane
B4U62_15325	21300.7	-4.35432	0.292891	-14.8667	5.42107e-50	1.41713e-47	CP020102.1	CDS	cds-AQZ91733.1	AQZ91733.1	gerE	helix-turn-helix transcriptional regulator	down	1051501.AYTL01000030_gene2917	1.81e-41	136	COG2197@1|root,COG2197@2|Bacteria,1VBZR@1239|Firmicutes,4HKT4@91061|Bacilli,1ZHTA@1386|Bacillus	91061|Bacilli	K	Transcriptional regulator	gerE	-	-	ko:K01994	-	-	-	-	ko00000,ko03000	-	-	-	GerE
B4U62_15575	915.261	5.64133	0.271602	20.7706	7.99037e-96	8.8773e-93	CP020102.1	CDS	cds-AQZ91781.1	AQZ91781.1	ysbB	antiholin-like protein LrgB	up	224308.BSU28900	5.34e-150	423	COG1346@1|root,COG1346@2|Bacteria,1TRGN@1239|Firmicutes,4IQTD@91061|Bacilli,1ZRNK@1386|Bacillus	91061|Bacilli	M	Inhibits the expression or activity of extracellular murein hydrolases by interacting, possibly with LrgA, with the holin-like protein CidA. The LrgAB and CidA proteins may affect the proton motive force of the membrane. May be involved in programmed cell death (PCD), possibly triggering PCD in response to antibiotics and environmental stresses	lrgB	-	-	ko:K05339	ko02020,map02020	-	-	-	ko00000,ko00001	-	-	-	LrgB
B4U62_15580	416.455	6.94414	0.323574	21.4607	3.62444e-102	5.369e-99	CP020102.1	CDS	cds-AQZ91782.1	AQZ91782.1	ysbA	antiholin-like protein LrgA	up	224308.BSU28910	2.08e-85	253	COG1380@1|root,COG1380@2|Bacteria,1V9Z2@1239|Firmicutes,4IR9S@91061|Bacilli,1ZHA7@1386|Bacillus	91061|Bacilli	S	Inhibits the expression or activity of extracellular murein hydrolases by interacting, possibly with LrgB, with the holin-like protein CidA. The LrgAB and CidA proteins may affect the proton motive force of the membrane. May be involved in programmed cell death (PCD), possibly triggering PCD in response to antibiotics and environmental stresses	lrgA	GO:0000270,GO:0003674,GO:0005215,GO:0006022,GO:0006026,GO:0006027,GO:0006807,GO:0006810,GO:0008104,GO:0008150,GO:0008152,GO:0008565,GO:0009056,GO:0009057,GO:0009253,GO:0015031,GO:0015833,GO:0030203,GO:0033036,GO:0042886,GO:0043170,GO:0045184,GO:0051179,GO:0051234,GO:0071702,GO:0071704,GO:0071705,GO:1901135,GO:1901136,GO:1901564,GO:1901565,GO:1901575	-	ko:K05338	ko02020,map02020	-	-	-	ko00000,ko00001,ko02000	1.E.14.1	-	-	LrgA
B4U62_15635	12496.7	-3.05653	0.32357	-9.44628	3.51101e-21	1.56029e-19	CP020102.1	CDS	cds-AQZ91792.1	AQZ91792.1	gapB	aldehyde dehydrogenase	down	224308.BSU29020	1.22e-246	677	COG0057@1|root,COG0057@2|Bacteria,1TNYU@1239|Firmicutes,4H9NS@91061|Bacilli,1ZCF9@1386|Bacillus	91061|Bacilli	G	Belongs to the glyceraldehyde-3-phosphate dehydrogenase family	gapB	GO:0000166,GO:0003674,GO:0003824,GO:0004365,GO:0005488,GO:0005975,GO:0005996,GO:0006006,GO:0006094,GO:0008150,GO:0008152,GO:0009058,GO:0016051,GO:0016491,GO:0016620,GO:0016903,GO:0019318,GO:0019319,GO:0036094,GO:0043891,GO:0044238,GO:0044281,GO:0044283,GO:0046364,GO:0048037,GO:0050661,GO:0050662,GO:0051287,GO:0055114,GO:0071704,GO:0097159,GO:1901265,GO:1901363,GO:1901576	1.2.1.12	ko:K00134	ko00010,ko00710,ko01100,ko01110,ko01120,ko01130,ko01200,ko01230,ko04066,ko05010,map00010,map00710,map01100,map01110,map01120,map01130,map01200,map01230,map04066,map05010	M00001,M00002,M00003,M00165,M00166,M00308,M00552	R01061	RC00149	ko00000,ko00001,ko00002,ko01000,ko04131,ko04147	-	-	-	Gp_dh_C,Gp_dh_N
B4U62_15700	462.901	-2.59147	0.336778	-7.69489	1.41614e-14	3.24399e-13	CP020102.1	CDS	cds-AQZ93106.1	AQZ93106.1	ytwI	DUF441 family protein	down	224308.BSU29150	3.82e-94	276	COG2707@1|root,COG2707@2|Bacteria,1V7JN@1239|Firmicutes,4HINS@91061|Bacilli,1ZQTM@1386|Bacillus	91061|Bacilli	S	membrane	ytwI	-	-	-	-	-	-	-	-	-	-	-	DUF441
B4U62_15830	14.2121	2.0009	0.548033	3.65106	0.000261157	0.00114456	CP020102.1	CDS	cds-AQZ91830.1	AQZ91830.1	ytmI	N-acetyltransferase	up	224308.BSU29390	8.39e-130	368	COG0454@1|root,COG0454@2|Bacteria,1V528@1239|Firmicutes,4HH0W@91061|Bacilli,1ZHM1@1386|Bacillus	91061|Bacilli	K	Acetyltransferase (GNAT) domain	ytmI	-	-	ko:K00680	-	-	-	-	ko00000,ko01000	-	-	-	Acetyltransf_1,Acetyltransf_7
B4U62_15855	439.406	-2.74491	0.337101	-8.14271	3.86542e-16	1.03481e-14	CP020102.1	CDS	cds-AQZ91835.1	AQZ91835.1	argH	argininosuccinate lyase	down	224308.BSU29440	0	919	COG0165@1|root,COG0165@2|Bacteria,1TNZ6@1239|Firmicutes,4HB24@91061|Bacilli,1ZD3C@1386|Bacillus	91061|Bacilli	E	argininosuccinate lyase	argH	GO:0003674,GO:0003824,GO:0004056,GO:0005575,GO:0005622,GO:0005623,GO:0005737,GO:0006082,GO:0006520,GO:0006525,GO:0006526,GO:0006591,GO:0006807,GO:0008150,GO:0008152,GO:0008652,GO:0009058,GO:0009064,GO:0009084,GO:0009987,GO:0016053,GO:0016829,GO:0016840,GO:0016842,GO:0019752,GO:0042450,GO:0043436,GO:0044237,GO:0044238,GO:0044249,GO:0044281,GO:0044283,GO:0044424,GO:0044464,GO:0046394,GO:0071704,GO:…	4.3.2.1	ko:K01755	ko00220,ko00250,ko01100,ko01110,ko01130,ko01230,map00220,map00250,map01100,map01110,map01130,map01230	M00029,M00844,M00845	R01086	RC00445,RC00447	ko00000,ko00001,ko00002,ko01000,ko04147	-	-	-	ASL_C2,Lyase_1
B4U62_15985	12035.3	3.60421	0.400699	8.99481	2.36645e-19	8.91229e-18	CP020102.1	CDS	cds-AQZ91860.1	AQZ91860.1	ytzK	hypothetical protein	up	NA	NA	NA	NA	NA	NA	NA	NA	NA	NA	NA	NA	NA	NA	NA	NA	NA	NA	NA	NA
B4U62_16090	188.083	-2.00543	0.444154	-4.51516	6.32683e-06	4.09264e-05	CP020102.1	CDS	cds-AQZ93108.1	AQZ93108.1	ytnP	MBL fold metallo-hydrolase	down	224308.BSU29890	3.87e-194	537	COG0491@1|root,COG0491@2|Bacteria,1TRED@1239|Firmicutes,4HAP2@91061|Bacilli,1ZAYX@1386|Bacillus	91061|Bacilli	S	COG0491 Zn-dependent hydrolases, including glyoxylases	ytnP	-	-	-	-	-	-	-	-	-	-	-	Lactamase_B
B4U62_16300	829.565	-2.29146	0.282809	-8.10248	5.38511e-16	1.42449e-14	CP020102.1	CDS	cds-AQZ93113.1	AQZ93113.1	ytvB	hypothetical protein	down	224308.BSU30330	7.34e-71	213	28XZV@1|root,2ZJVM@2|Bacteria,1W4DK@1239|Firmicutes,4I02G@91061|Bacilli,1ZGUQ@1386|Bacillus	91061|Bacilli	S	Protein of unknown function (DUF4257)	ytvB	-	-	-	-	-	-	-	-	-	-	-	DUF4257
B4U62_16415	14133.6	-4.13186	0.269225	-15.3473	3.69491e-53	1.17287e-50	CP020102.1	CDS	cds-AQZ91940.1	AQZ91940.1	pckA	phosphoenolpyruvate carboxykinase (ATP)	down	224308.BSU30560	0	1071	COG1866@1|root,COG1866@2|Bacteria,1TPQV@1239|Firmicutes,4HAKG@91061|Bacilli,1ZCVN@1386|Bacillus	91061|Bacilli	C	Involved in the gluconeogenesis. Catalyzes the conversion of oxaloacetate (OAA) to phosphoenolpyruvate (PEP) through direct phosphoryl transfer between the nucleoside triphosphate and OAA	pckA	GO:0000166,GO:0003674,GO:0003824,GO:0004611,GO:0004612,GO:0005488,GO:0005524,GO:0005575,GO:0005622,GO:0005623,GO:0005737,GO:0005829,GO:0005975,GO:0005996,GO:0006006,GO:0006094,GO:0008144,GO:0008150,GO:0008152,GO:0009058,GO:0016051,GO:0016829,GO:0016830,GO:0016831,GO:0017076,GO:0019318,GO:0019319,GO:0030554,GO:0032553,GO:0032555,GO:0032559,GO:0035639,GO:0036094,GO:0043167,GO:0043168,GO:0044238,GO:…	4.1.1.49	ko:K01610	ko00010,ko00020,ko00620,ko00710,ko01100,ko01110,ko01120,ko01130,ko01200,map00010,map00020,map00620,map00710,map01100,map01110,map01120,map01130,map01200	M00003,M00170	R00341	RC00002,RC02741	ko00000,ko00001,ko00002,ko01000	-	-	iSB619.SA_RS09060,iYO844.BSU30560	PEPCK_ATP
B4U62_16420	513.202	2.28131	0.244756	9.32074	1.15535e-20	4.9369e-19	CP020102.1	CDS	cds-AQZ91941.1	AQZ91941.1	ytmB	hypothetical protein	up	224308.BSU30570	5.75e-52	163	2EA0D@1|root,32SFQ@2|Bacteria,1VJ7K@1239|Firmicutes,4HPZ6@91061|Bacilli,1ZR94@1386|Bacillus	91061|Bacilli	S	Protein of unknown function (DUF2584)	ytmB	-	-	-	-	-	-	-	-	-	-	-	DUF2584
B4U62_16430	237.763	-3.65791	0.41465	-8.82168	1.12752e-18	4.07376e-17	CP020102.1	CDS	cds-AQZ91943.1	AQZ91943.1	ytlA	hypothetical protein	down	224308.BSU30595	1.41e-242	666	COG0715@1|root,COG0715@2|Bacteria,1TQN5@1239|Firmicutes,4HAB9@91061|Bacilli,1ZC0Z@1386|Bacillus	91061|Bacilli	P	COG0715 ABC-type nitrate sulfonate bicarbonate transport systems, periplasmic components	ytlA	GO:0003674,GO:0005215	-	ko:K02051	-	M00188	-	-	ko00000,ko00002,ko02000	3.A.1.16,3.A.1.17	-	-	NMT1,NMT1_2
B4U62_16440	456.852	-3.32797	0.335527	-9.91862	3.45506e-23	1.84991e-21	CP020102.1	CDS	cds-AQZ91945.1	AQZ91945.1	ytlD	ABC transporter permease	down	224308.BSU30620	3.79e-183	510	COG0600@1|root,COG0600@2|Bacteria,1TR6A@1239|Firmicutes,4HARB@91061|Bacilli,1ZD96@1386|Bacillus	91061|Bacilli	P	COG0600 ABC-type nitrate sulfonate bicarbonate transport system, permease component	ytlD	GO:0003674,GO:0005215,GO:0005575,GO:0005623,GO:0005886,GO:0016020,GO:0044464,GO:0071944	-	ko:K02050	-	M00188	-	-	ko00000,ko00002,ko02000	3.A.1.16,3.A.1.17	-	-	BPD_transp_1
B4U62_16450	1483.44	-3.81177	0.356387	-10.6956	1.06732e-26	8.17788e-25	CP020102.1	CDS	cds-AQZ91947.1	AQZ91947.1	ytkC	hypothetical protein	down	224308.BSU30640	1.59e-81	242	COG4824@1|root,COG4824@2|Bacteria,1UA5F@1239|Firmicutes,4IKFX@91061|Bacilli,1ZGWK@1386|Bacillus	91061|Bacilli	S	Bacteriophage holin family	ytkC	-	-	-	-	-	-	-	-	-	-	-	Phage_holin_4_1
B4U62_16485	7848.57	2.41122	0.449079	5.36927	7.90562e-08	7.16991e-07	CP020102.1	CDS	cds-AQZ91954.1	AQZ91954.1	rpmE2	50S ribosomal protein L31 type B	up	224308.BSU30700	5.02e-56	174	COG0254@1|root,COG0254@2|Bacteria,1VEGU@1239|Firmicutes,4HKF0@91061|Bacilli,1ZHX3@1386|Bacillus	91061|Bacilli	J	Ribosomal protein L31	rpmE2	-	-	ko:K02909	ko03010,map03010	M00178	-	-	br01610,ko00000,ko00001,ko00002,ko03011	-	-	-	Ribosomal_L31
B4U62_16505	514.579	-2.71428	0.367519	-7.38542	1.51977e-13	3.09811e-12	CP020102.1	CDS	cds-AQZ91958.1	AQZ91958.1	mntD	manganese transport system membrane protein MntD	down	224308.BSU30740	9.65e-194	539	COG1108@1|root,COG1108@2|Bacteria,1TPZB@1239|Firmicutes,4HBD7@91061|Bacilli,1ZAY6@1386|Bacillus	91061|Bacilli	P	'COG1108 ABC-type Mn2 Zn2 transport systems, permease components'	mntD	GO:0005575,GO:0005623,GO:0005886,GO:0008150,GO:0010035,GO:0010038,GO:0010043,GO:0016020,GO:0042221,GO:0044464,GO:0050896,GO:0071944	-	ko:K11709,ko:K19976	ko02010,map02010	M00319,M00792	-	-	ko00000,ko00001,ko00002,ko02000	3.A.1.15,3.A.1.15.15	-	-	ABC-3
B4U62_16510	297.987	-3.51462	0.478565	-7.34407	2.07195e-13	4.18535e-12	CP020102.1	CDS	cds-AQZ91959.1	AQZ91959.1	mntC	manganese transport system membrane protein MntC	down	224308.BSU30750	1.64e-299	818	COG1108@1|root,COG1321@1|root,COG1108@2|Bacteria,COG1321@2|Bacteria,1TPZB@1239|Firmicutes,4HCDH@91061|Bacilli,1ZDBC@1386|Bacillus	91061|Bacilli	P	COG1108 ABC-type Mn2 Zn2 transport systems, permease components	mntC	GO:0005575,GO:0005623,GO:0005886,GO:0008150,GO:0010035,GO:0010038,GO:0010043,GO:0016020,GO:0042221,GO:0044464,GO:0050896,GO:0071944	-	ko:K11705,ko:K11708,ko:K19976	ko02010,map02010	M00318,M00319,M00792	-	-	ko00000,ko00001,ko00002,ko02000	3.A.1.15,3.A.1.15.15,3.A.1.15.6	-	-	ABC-3
B4U62_16515	88.0116	-3.67314	0.574524	-6.39336	1.62282e-10	2.1854e-09	CP020102.1	CDS	cds-AQZ91960.1	AQZ91960.1	mntB	manganese transport system ATP-binding protein MntB	down	224308.BSU30760	1.83e-180	502	COG1121@1|root,COG1121@2|Bacteria,1TQJ3@1239|Firmicutes,4HA2W@91061|Bacilli,1ZC67@1386|Bacillus	91061|Bacilli	P	'COG1121 ABC-type Mn Zn transport systems, ATPase component'	mntB	-	3.6.3.35	ko:K02074,ko:K09820,ko:K11710,ko:K19973	ko02010,map02010	M00243,M00244,M00319,M00792	-	-	ko00000,ko00001,ko00002,ko01000,ko02000	3.A.1.15,3.A.1.15.15	-	iYO844.BSU30760	ABC_tran
B4U62_16520	299.597	-3.1567	0.296494	-10.6468	1.80479e-26	1.29362e-24	CP020102.1	CDS	cds-AQZ91961.1	AQZ91961.1	mntA	manganese-binding lipoprotein MntA	down	224308.BSU30770	1.13e-218	603	COG0803@1|root,COG0803@2|Bacteria,1TRKU@1239|Firmicutes,4HAKT@91061|Bacilli,1ZC5F@1386|Bacillus	91061|Bacilli	P	Belongs to the bacterial solute-binding protein 9 family	troA	-	-	ko:K11707	ko02010,map02010	M00319	-	-	ko00000,ko00001,ko00002,ko02000	3.A.1.15	-	-	ZnuA
B4U62_16570	236.57	-4.41193	0.578507	-7.62641	2.4138e-14	5.33679e-13	CP020102.1	CDS	cds-AQZ91971.1	AQZ91971.1	ytdA	UTP--glucose-1-phosphate uridylyltransferase	down	224308.BSU30850	1.7e-196	544	COG1210@1|root,COG1210@2|Bacteria,1VRS2@1239|Firmicutes,4HUKI@91061|Bacilli,1ZCZA@1386|Bacillus	91061|Bacilli	M	Nucleotidyl transferase	ytdA	-	2.7.7.9	ko:K00963	ko00040,ko00052,ko00500,ko00520,ko01100,ko01130,map00040,map00052,map00500,map00520,map01100,map01130	M00129,M00361,M00362,M00549	R00289	RC00002	ko00000,ko00001,ko00002,ko01000	-	-	-	NTP_transferase
B4U62_16575	1016.2	-6.04009	0.523555	-11.5367	8.61849e-31	9.82066e-29	CP020102.1	CDS	cds-AQZ91972.1	AQZ91972.1	ytcA	UDP-glucose 6-dehydrogenase	down	224308.BSU30860	2.03e-305	845	COG1004@1|root,COG1004@2|Bacteria,1TQFN@1239|Firmicutes,4HADP@91061|Bacilli,1ZAP3@1386|Bacillus	91061|Bacilli	M	Belongs to the UDP-glucose GDP-mannose dehydrogenase family	ytcA	GO:0005575,GO:0005622,GO:0005623,GO:0005737,GO:0044424,GO:0044464	1.1.1.22	ko:K00012	ko00040,ko00053,ko00520,ko01100,map00040,map00053,map00520,map01100	M00014,M00129,M00361,M00362	R00286	RC00291	ko00000,ko00001,ko00002,ko01000	-	-	-	UDPG_MGDP_dh,UDPG_MGDP_dh_C,UDPG_MGDP_dh_N
B4U62_16580	315.953	-5.11575	0.616662	-8.29587	1.07793e-16	3.13093e-15	CP020102.1	CDS	cds-AQZ91973.1	AQZ91973.1	ytcB	UDP-glucose 4-epimerase	down	224308.BSU30870	7.74e-231	635	COG0451@1|root,COG0451@2|Bacteria,1VP6I@1239|Firmicutes,4HAN7@91061|Bacilli,1ZQ48@1386|Bacillus	91061|Bacilli	M	NAD-dependent epimerase dehydratase	ytcB	-	-	-	-	-	-	-	-	-	-	-	Epimerase,GDP_Man_Dehyd
B4U62_16585	497.738	-2.54804	0.353529	-7.20744	5.70131e-13	1.08741e-11	CP020102.1	CDS	cds-AQZ91974.1	AQZ91974.1	ytcC	glycosyl transferase	down	224308.BSU30880	3.7e-300	818	COG0438@1|root,COG0438@2|Bacteria,1TSGH@1239|Firmicutes,4HDGK@91061|Bacilli,1ZPVP@1386|Bacillus	91061|Bacilli	M	Glycosyltransferase Family 4	-	GO:0003674,GO:0003824,GO:0016740,GO:0016757	-	ko:K06338	-	-	-	-	ko00000	-	-	-	Glyco_transf_4,Glycos_transf_1
B4U62_16595	420.036	-3.11219	0.431852	-7.20662	5.73571e-13	1.08929e-11	CP020102.1	CDS	cds-AQZ91976.1	AQZ91976.1	cotS	spore coat protein S	down	224308.BSU30900	6.94e-263	719	COG2334@1|root,COG2334@2|Bacteria,1V035@1239|Firmicutes,4HEX5@91061|Bacilli,1ZBJZ@1386|Bacillus	91061|Bacilli	S	Seems to be required for the assembly of the CotSA protein in spores	cotS	-	-	ko:K06337	-	-	-	-	ko00000	-	-	-	-
B4U62_16600	527.173	-4.80114	0.551664	-8.70301	3.23207e-18	1.12574e-16	CP020102.1	CDS	cds-AQZ91977.1	AQZ91977.1	cotSA	spore coat protein SA	down	224308.BSU30910	1.75e-276	755	COG0438@1|root,COG0438@2|Bacteria,1TRRW@1239|Firmicutes,4HAFA@91061|Bacilli,1ZCKJ@1386|Bacillus	91061|Bacilli	M	Glycosyl transferases group 1	cotSA	GO:0003674,GO:0003824,GO:0016740,GO:0016757	-	ko:K06338	-	-	-	-	ko00000	-	-	-	Glyco_transf_4,Glycos_transf_1
B4U62_16605	1221.51	-5.13362	0.491934	-10.4356	1.70555e-25	1.16607e-23	CP020102.1	CDS	cds-AQZ91978.1	AQZ91978.1	cotI	spore coat protein I	down	224308.BSU30920	2.43e-266	728	COG2334@1|root,COG2334@2|Bacteria,1V12T@1239|Firmicutes,4IPYD@91061|Bacilli,1ZREV@1386|Bacillus	91061|Bacilli	S	Spore coat protein	cotI	-	-	ko:K06331	-	-	-	-	ko00000	-	-	-	APH
B4U62_16620	68.2371	-2.35037	0.32799	-7.16598	7.72341e-13	1.4361e-11	CP020102.1	CDS	cds-AQZ91981.1	AQZ91981.1	glgA	glycogen synthase	down	224308.BSU30950	0	991	COG0297@1|root,COG0297@2|Bacteria,1TQ4M@1239|Firmicutes,4HAVA@91061|Bacilli,1ZDBA@1386|Bacillus	91061|Bacilli	G	Synthesizes alpha-1,4-glucan chains using ADP-glucose	glgA	GO:0000271,GO:0003674,GO:0003824,GO:0005975,GO:0005976,GO:0005977,GO:0005978,GO:0006073,GO:0006091,GO:0006112,GO:0008150,GO:0008152,GO:0009011,GO:0009058,GO:0009059,GO:0009250,GO:0009987,GO:0015980,GO:0016051,GO:0016740,GO:0016757,GO:0016758,GO:0033692,GO:0034637,GO:0034645,GO:0043170,GO:0044042,GO:0044237,GO:0044238,GO:0044249,GO:0044260,GO:0044262,GO:0044264,GO:0046527,GO:0055114,GO:0071704,GO:…	2.4.1.21	ko:K00703	ko00500,ko01100,ko01110,ko02026,map00500,map01100,map01110,map02026	M00565	R02421	RC00005	ko00000,ko00001,ko00002,ko01000,ko01003	-	GT5	-	Glyco_transf_5,Glycos_transf_1
B4U62_16625	137.514	-2.51099	0.309789	-8.10551	5.25258e-16	1.39775e-14	CP020102.1	CDS	cds-AQZ91982.1	AQZ91982.1	glgD	glucose-1-phosphate adenylyltransferase	down	224308.BSU30960	6.43e-239	657	COG0448@1|root,COG0448@2|Bacteria,1TPZ3@1239|Firmicutes,4H9UQ@91061|Bacilli,1ZBVM@1386|Bacillus	91061|Bacilli	G	Glucose-1-phosphate adenylyltransferase, GlgD subunit	glgD	-	2.7.7.27	ko:K00975	ko00500,ko00520,ko01100,ko01110,ko02026,map00500,map00520,map01100,map01110,map02026	M00565	R00948	RC00002	ko00000,ko00001,ko00002,ko01000	-	-	-	Hexapep,NTP_transferase
B4U62_16630	81.8409	-3.34303	0.392271	-8.52224	1.56491e-17	5.07625e-16	CP020102.1	CDS	cds-AQZ91983.1	AQZ91983.1	glgC	glucose-1-phosphate adenylyltransferase	down	224308.BSU30970	2.96e-265	727	COG0448@1|root,COG0448@2|Bacteria,1TNZW@1239|Firmicutes,4HAZX@91061|Bacilli,1ZCF2@1386|Bacillus	91061|Bacilli	G	Catalyzes the synthesis of ADP-glucose, a sugar donor used in elongation reactions on alpha-glucans	glgC	GO:0000271,GO:0003674,GO:0003824,GO:0005975,GO:0005976,GO:0005977,GO:0005978,GO:0006073,GO:0006091,GO:0006112,GO:0008150,GO:0008152,GO:0008878,GO:0009058,GO:0009059,GO:0009250,GO:0009987,GO:0015980,GO:0016051,GO:0016740,GO:0016772,GO:0016779,GO:0033692,GO:0034637,GO:0034645,GO:0043170,GO:0044042,GO:0044237,GO:0044238,GO:0044249,GO:0044260,GO:0044262,GO:0044264,GO:0055114,GO:0070566,GO:0071704,GO:…	2.7.7.27	ko:K00975	ko00500,ko00520,ko01100,ko01110,ko02026,map00500,map00520,map01100,map01110,map02026	M00565	R00948	RC00002	ko00000,ko00001,ko00002,ko01000	-	-	-	Hexapep,NTP_transferase
B4U62_16635	219.881	-2.28084	0.313417	-7.27734	3.40455e-13	6.72437e-12	CP020102.1	CDS	cds-AQZ91984.1	AQZ91984.1	glgB	glycogen-branching enzyme	down	224308.BSU30980	0	1342	COG0296@1|root,COG0296@2|Bacteria,1TP4M@1239|Firmicutes,4HAPM@91061|Bacilli,1ZCHU@1386|Bacillus	91061|Bacilli	G	Catalyzes the formation of the alpha-1,6-glucosidic linkages in glycogen by scission of a 1,4-alpha-linked oligosaccharide from growing alpha-1,4-glucan chains and the subsequent attachment of the oligosaccharide to the alpha-1,6 position	glgB	GO:0000271,GO:0003674,GO:0003824,GO:0003844,GO:0005975,GO:0005976,GO:0005977,GO:0005978,GO:0006073,GO:0006091,GO:0006112,GO:0008150,GO:0008152,GO:0009058,GO:0009059,GO:0009250,GO:0009987,GO:0015980,GO:0016051,GO:0016740,GO:0016757,GO:0016758,GO:0033692,GO:0034637,GO:0034645,GO:0043170,GO:0044042,GO:0044237,GO:0044238,GO:0044249,GO:0044260,GO:0044262,GO:0044264,GO:0055114,GO:0071704,GO:1901576	2.4.1.18	ko:K00700	ko00500,ko01100,ko01110,map00500,map01100,map01110	M00565	R02110	-	ko00000,ko00001,ko00002,ko01000,ko04147	-	CBM48,GH13	-	Alpha-amylase,Alpha-amylase_C,CBM_48
B4U62_16645	82.9139	2.32856	0.700708	3.32315	0.00089007	0.00335537	NA	NA	NA	NA	NA	NA	up	NA	NA	NA	NA	NA	NA	NA	NA	NA	NA	NA	NA	NA	NA	NA	NA	NA	NA	NA	NA
B4U62_16650	117.49	2.18696	0.596871	3.66404	0.00024827	0.00109239	NA	NA	NA	NA	NA	NA	up	NA	NA	NA	NA	NA	NA	NA	NA	NA	NA	NA	NA	NA	NA	NA	NA	NA	NA	NA	NA
B4U62_16655	37.4477	2.37344	0.717157	3.3095	0.000934613	0.00345998	NA	NA	NA	NA	NA	NA	up	NA	NA	NA	NA	NA	NA	NA	NA	NA	NA	NA	NA	NA	NA	NA	NA	NA	NA	NA	NA
B4U62_16675	28.1395	2.56559	0.559292	4.58722	4.49197e-06	3.02459e-05	NA	NA	NA	NA	NA	NA	up	NA	NA	NA	NA	NA	NA	NA	NA	NA	NA	NA	NA	NA	NA	NA	NA	NA	NA	NA	NA
B4U62_16700	31.8877	9.2307	1.21664	7.58707	3.27216e-14	7.09341e-13	NA	NA	NA	NA	NA	NA	up	NA	NA	NA	NA	NA	NA	NA	NA	NA	NA	NA	NA	NA	NA	NA	NA	NA	NA	NA	NA
B4U62_16910	280.488	-2.01367	0.285007	-7.06532	1.60248e-12	2.89488e-11	CP020102.1	CDS	cds-AQZ92011.1	AQZ92011.1	tgl	protein-glutamine gamma-glutamyltransferase	down	224308.BSU31270	1.06e-181	504	arCOG13259@1|root,2Z8C5@2|Bacteria,1V23R@1239|Firmicutes,4HB9U@91061|Bacilli,1ZG1S@1386|Bacillus	91061|Bacilli	H	Probably plays a role in the assembly of the spore coat proteins by catalyzing epsilon-(gamma-glutamyl)lysine cross-links	tgl	GO:0000003,GO:0003674,GO:0003810,GO:0003824,GO:0008150,GO:0016740,GO:0016746,GO:0016755,GO:0019954,GO:0030436,GO:0032502,GO:0043934,GO:0140096	2.3.2.13	ko:K00686	-	-	-	-	ko00000,ko01000	-	-	-	-
B4U62_16940	43.0133	-3.08082	0.568304	-5.42108	5.92398e-08	5.47322e-07	CP020102.1	CDS	cds-AQZ92017.1	AQZ92017.1	yuzI	hypothetical protein	down	224308.BSU31319	1.35e-51	163	29RVY@1|root,30D00@2|Bacteria,1UAMN@1239|Firmicutes,4IM08@91061|Bacilli,1ZIKF@1386|Bacillus	91061|Bacilli	-	-	-	-	-	-	-	-	-	-	-	-	-	-	-
B4U62_17005	283.76	2.0698	0.292386	7.079	1.45204e-12	2.63382e-11	CP020102.1	CDS	cds-AQZ92029.1	AQZ92029.1	yugE	hypothetical protein	up	224308.BSU31430	6.7e-56	174	2EACT@1|root,334GP@2|Bacteria,1VJJM@1239|Firmicutes,4HQ2Z@91061|Bacilli,1ZJ49@1386|Bacillus	91061|Bacilli	S	Domain of unknown function (DUF1871)	yugE	-	-	-	-	-	-	-	-	-	-	-	DUF1871
B4U62_17265	211.443	2.17247	0.501822	4.32916	1.4968e-05	8.84543e-05	CP020102.1	CDS	cds-AQZ92079.1	AQZ92079.1	ybdZ	MbtH family protein	up	224308.BSU31959	1.42e-47	151	COG3251@1|root,COG3251@2|Bacteria,1VQAA@1239|Firmicutes,4HRE7@91061|Bacilli,1ZNVW@1386|Bacillus	91061|Bacilli	S	MbtH-like protein	mbtH	-	-	ko:K05375	ko00261,ko01130,map00261,map01130	M00736	R10880	RC00064,RC00141,RC03296,RC03297,RC03298	ko00000,ko00001,ko00002	-	-	-	MbtH
B4U62_17290	403.307	-12.4153	1.2003	-10.3435	4.4777e-25	2.8427e-23	CP020102.1	CDS	cds-AQZ93119.1	AQZ93119.1	dhbA	23-dihydro-23-dihydroxybenzoate dehydrogenase	down	224308.BSU32000	1.43e-178	498	COG1028@1|root,COG1028@2|Bacteria,1TRFM@1239|Firmicutes,4HG6Y@91061|Bacilli,1ZEGF@1386|Bacillus	91061|Bacilli	IQ	Belongs to the short-chain dehydrogenases reductases (SDR) family	dhbA	GO:0005575,GO:0005622,GO:0005623,GO:0005737,GO:0008150,GO:0009987,GO:0010035,GO:0010038,GO:0010039,GO:0042221,GO:0044424,GO:0044464,GO:0050896,GO:0051716,GO:0070887,GO:0071241,GO:0071248,GO:0071281	1.3.1.28	ko:K00216	ko01053,ko01110,ko01130,map01053,map01110,map01130	-	R01505	RC00534	ko00000,ko00001,ko01000	-	-	-	adh_short,adh_short_C2
B4U62_17430	1188.29	-2.43381	0.436257	-5.57885	2.42118e-08	2.38047e-07	CP020102.1	CDS	cds-AQZ92108.1	AQZ92108.1	yutG	phosphatidylglycerophosphatase A	down	224308.BSU32280	3.34e-112	322	COG1267@1|root,COG1267@2|Bacteria,1V3I0@1239|Firmicutes,4HH4Y@91061|Bacilli,1ZFQE@1386|Bacillus	91061|Bacilli	I	COG1267 Phosphatidylglycerophosphatase A and related proteins	yutG	-	3.1.3.27	ko:K01095	ko00564,ko01100,map00564,map01100	-	R02029	RC00017	ko00000,ko00001,ko01000	-	-	-	PgpA
B4U62_17465	310.983	-2.18395	0.285492	-7.64976	2.01348e-14	4.56525e-13	CP020102.1	CDS	cds-AQZ92114.1	AQZ92114.1	yunB	sporulation protein YunB	down	224308.BSU32350	1.22e-171	480	2B51H@1|root,31XUS@2|Bacteria,1V6KA@1239|Firmicutes,4HKBP@91061|Bacilli,1ZFY9@1386|Bacillus	91061|Bacilli	S	Sporulation protein YunB (Spo_YunB)	yunB	-	-	-	-	-	-	-	-	-	-	-	Spore_YunB
B4U62_17525	432.171	-3.24504	0.498621	-6.50803	7.6144e-11	1.07423e-09	CP020102.1	CDS	cds-AQZ92125.1	AQZ92125.1	yuzJ	sporulation protein YjcZ	down	NA	NA	NA	NA	NA	NA	NA	NA	NA	NA	NA	NA	NA	NA	NA	NA	NA	NA	NA	NA
B4U62_17595	31.6136	-3.39405	0.493605	-6.87603	6.15417e-12	1.00548e-10	CP020102.1	CDS	cds-AQZ92138.1	AQZ92138.1	frlO	sugar ABC transporter substrate-binding protein	down	224308.BSU32600	1e-307	838	COG1653@1|root,COG1653@2|Bacteria,1UY14@1239|Firmicutes,4HEMF@91061|Bacilli,1ZQ33@1386|Bacillus	91061|Bacilli	G	COG1653 ABC-type sugar transport system, periplasmic component	yurO	-	-	ko:K10117	ko02010,map02010	M00196	-	-	ko00000,ko00001,ko00002,ko02000	3.A.1.1.28	-	-	SBP_bac_1,SBP_bac_8
B4U62_17615	92.1059	-3.47551	0.781048	-4.4498	8.59487e-06	5.41014e-05	CP020102.1	CDS	cds-AQZ92142.1	AQZ92142.1	sspG	small' acid-soluble spore protein G	down	NA	NA	NA	NA	NA	NA	NA	NA	NA	NA	NA	NA	NA	NA	NA	NA	NA	NA	NA	NA
B4U62_17620	936.158	-6.91213	0.684192	-10.1026	5.37898e-24	3.2303e-22	CP020102.1	CDS	cds-AQZ92143.1	AQZ92143.1	yurS	hypothetical protein	down	1051501.AYTL01000004_gene3705	3.35e-56	175	2ESBJ@1|root,33JWA@2|Bacteria,1VNSX@1239|Firmicutes,4HS9N@91061|Bacilli,1ZK4C@1386|Bacillus	91061|Bacilli	-	-	-	-	-	-	-	-	-	-	-	-	-	-	-
B4U62_17650	3122.03	-2.37361	0.398547	-5.95567	2.59006e-09	2.98193e-08	CP020102.1	CDS	cds-AQZ92149.1	AQZ92149.1	sufD	Fe-S cluster assembly protein SufD	down	224308.BSU32700	7.43e-305	852	COG0719@1|root,COG0719@2|Bacteria,1TRT0@1239|Firmicutes,4HB6W@91061|Bacilli,1ZATY@1386|Bacillus	91061|Bacilli	O	assembly protein SufD	sufD	-	-	ko:K07033,ko:K09015	-	-	-	-	ko00000	-	-	-	UPF0051
B4U62_17735	26.4626	-2.61334	0.828932	-3.15266	0.0016179	0.00560838	CP020102.1	CDS	cds-AQZ92166.1	AQZ92166.1	yuzL	hypothetical protein	down	935837.JAEK01000004_gene4710	2.86e-14	66.2	2EVX5@1|root,33PAU@2|Bacteria,1W2JM@1239|Firmicutes,4HSMC@91061|Bacilli,1ZK3D@1386|Bacillus	91061|Bacilli	S	YuzL-like protein	-	-	-	-	-	-	-	-	-	-	-	-	YuzL
B4U62_17740	348.033	-2.98776	0.366683	-8.14807	3.69793e-16	1.00205e-14	CP020102.1	CDS	cds-AQZ92167.1	AQZ92167.1	fadM	Proline dehydrogenase 1	down	224308.BSU32850	2.09e-212	587	COG0506@1|root,COG0506@2|Bacteria,1TQV3@1239|Firmicutes,4HAC1@91061|Bacilli,1ZB5G@1386|Bacillus	91061|Bacilli	E	Proline dehydrogenase	fadM	GO:0000166,GO:0003674,GO:0003824,GO:0004657,GO:0005488,GO:0006082,GO:0006520,GO:0006560,GO:0006562,GO:0006807,GO:0008150,GO:0008152,GO:0009056,GO:0009063,GO:0009064,GO:0009065,GO:0009987,GO:0016054,GO:0016491,GO:0016645,GO:0019752,GO:0036094,GO:0043167,GO:0043168,GO:0043436,GO:0044237,GO:0044238,GO:0044248,GO:0044281,GO:0044282,GO:0046395,GO:0046483,GO:0046700,GO:0048037,GO:0050660,GO:0050662,GO:…	-	ko:K00318	ko00330,ko01100,ko01110,ko01130,map00330,map01100,map01110,map01130	-	R10507	RC00083	ko00000,ko00001,ko01000	-	-	-	Pro_dh
B4U62_18035	762.284	-3.41115	0.329948	-10.3384	4.72207e-25	2.95562e-23	CP020102.1	CDS	cds-AQZ92220.1	AQZ92220.1	yvgL	ABC transporter substrate-binding protein	down	224308.BSU33380	6.57e-179	499	COG0725@1|root,COG0725@2|Bacteria,1U9U3@1239|Firmicutes,4HG0Q@91061|Bacilli,1ZBKR@1386|Bacillus	91061|Bacilli	P	COG0725 ABC-type molybdate transport system, periplasmic component	modA	GO:0003674,GO:0005488,GO:0005575,GO:0005623,GO:0030288,GO:0030313,GO:0030973,GO:0031975,GO:0042597,GO:0043167,GO:0043168,GO:0044464	-	ko:K02020	ko02010,map02010	M00189	-	-	ko00000,ko00001,ko00002,ko02000	3.A.1.8	-	-	SBP_bac_11
B4U62_18040	981.207	-3.66992	0.308899	-11.8807	1.49202e-32	2.13888e-30	CP020102.1	CDS	cds-AQZ92221.1	AQZ92221.1	yvgM	molybdenum ABC transporter permease subunit	down	224308.BSU33390	6.08e-154	433	COG4149@1|root,COG4149@2|Bacteria,1TRNA@1239|Firmicutes,4HEA2@91061|Bacilli,1ZATK@1386|Bacillus	91061|Bacilli	P	COG4149 ABC-type molybdate transport system, permease component	modB	GO:0005575,GO:0005623,GO:0005886,GO:0016020,GO:0044464,GO:0071944	-	ko:K02018	ko02010,map02010	M00189	-	-	ko00000,ko00001,ko00002,ko02000	3.A.1.8	-	-	BPD_transp_1
B4U62_18050	9105.98	-2.11765	0.369177	-5.73615	9.68534e-09	1.01513e-07	CP020102.1	CDS	cds-AQZ92223.1	AQZ92223.1	yvgO	stress response protein YvgO	down	224308.BSU33410	3.25e-112	322	2EKDS@1|root,33E41@2|Bacteria,1VVGE@1239|Firmicutes,4HW4S@91061|Bacilli,1ZFNW@1386|Bacillus	91061|Bacilli	-	-	yvgO	-	-	-	-	-	-	-	-	-	-	-	-
B4U62_18055	2811.73	-2.57392	0.261254	-9.85217	6.70775e-23	3.42635e-21	CP020102.1	CDS	cds-AQZ92224.1	AQZ92224.1	nhaK	sodium potassium lithium and rubidium/H+ antiporter	down	224308.BSU33420	0	1199	COG0025@1|root,COG0025@2|Bacteria,1TR4G@1239|Firmicutes,4HBJR@91061|Bacilli,1ZB41@1386|Bacillus	91061|Bacilli	P	COG0025 NhaP-type Na H and K H antiporters	yvgP	GO:0003674,GO:0005215,GO:0005451,GO:0005575,GO:0005623,GO:0005886,GO:0006810,GO:0006811,GO:0006812,GO:0006813,GO:0006814,GO:0006873,GO:0006885,GO:0008150,GO:0008324,GO:0009987,GO:0015075,GO:0015077,GO:0015078,GO:0015079,GO:0015081,GO:0015291,GO:0015297,GO:0015298,GO:0015299,GO:0015318,GO:0015385,GO:0015386,GO:0015491,GO:0015672,GO:0016020,GO:0019725,GO:0022804,GO:0022821,GO:0022857,GO:0022890,GO:…	-	ko:K03316	-	-	-	-	ko00000	2.A.36	-	-	Na_H_Exchanger
B4U62_18255	173.579	-2.08356	0.335866	-6.20355	5.5202e-10	6.96925e-09	CP020102.1	CDS	cds-AQZ93130.1	AQZ93130.1	opuCC	glycine/betaine ABC transporter substrate-binding protein	down	224308.BSU33810	2.38e-223	615	COG1732@1|root,COG1732@2|Bacteria,1TQ7D@1239|Firmicutes,4HARV@91061|Bacilli,1ZQFN@1386|Bacillus	91061|Bacilli	M	COG1732 Periplasmic glycine betaine choline-binding (lipo)protein of an ABC-type transport system (osmoprotectant binding protein)	opuCC	GO:0003674,GO:0005215,GO:0005575,GO:0005623,GO:0005886,GO:0006810,GO:0006811,GO:0006812,GO:0008150,GO:0015695,GO:0015696,GO:0015697,GO:0015838,GO:0016020,GO:0031460,GO:0044464,GO:0051179,GO:0051234,GO:0071702,GO:0071705,GO:0071944,GO:0072337	-	ko:K05845	ko02010,map02010	M00209	-	-	ko00000,ko00001,ko00002,ko02000	3.A.1.12	-	iSB619.SA_RS12835	OpuAC
B4U62_18260	45.2414	-2.06379	0.379874	-5.43282	5.54718e-08	5.15726e-07	CP020102.1	CDS	cds-AQZ92263.1	AQZ92263.1	opuCB	glycine/betaine ABC transporter permease	down	224308.BSU33820	5.63e-145	409	COG1174@1|root,COG1174@2|Bacteria,1TSX8@1239|Firmicutes,4HC1D@91061|Bacilli,1ZQFM@1386|Bacillus	91061|Bacilli	P	COG1174 ABC-type proline glycine betaine transport systems, permease component	opuCB	GO:0003674,GO:0005215,GO:0005575,GO:0005623,GO:0005886,GO:0006810,GO:0008150,GO:0016020,GO:0044464,GO:0051179,GO:0051234,GO:0071705,GO:0071944	-	ko:K05846	ko02010,map02010	M00209	-	-	ko00000,ko00001,ko00002,ko02000	3.A.1.12	-	iYO844.BSU33720	BPD_transp_1
B4U62_18485	20.4388	-2.5177	0.641388	-3.92539	8.65885e-05	0.000426607	CP020102.1	CDS	cds-AQZ92305.1	AQZ92305.1	epsK	hypothetical protein	down	224308.BSU34265	0	933	COG2244@1|root,COG2244@2|Bacteria,1TQBD@1239|Firmicutes,4HTU0@91061|Bacilli,1ZAXV@1386|Bacillus	91061|Bacilli	S	COG2244 Membrane protein involved in the export of O-antigen and teichoic acid	epsK	GO:0005575,GO:0005623,GO:0005886,GO:0016020,GO:0044464,GO:0071944	-	ko:K19418	-	-	-	-	ko00000,ko02000	-	-	-	Polysacc_synt,Polysacc_synt_C
B4U62_18510	13.522	-2.73612	0.667259	-4.10053	4.12203e-05	0.000219907	CP020102.1	CDS	cds-AQZ92310.1	AQZ92310.1	epsF	glycosyl transferase	down	224308.BSU34320	4.67e-280	765	COG0438@1|root,COG0438@2|Bacteria,1TRCM@1239|Firmicutes,4HC0S@91061|Bacilli,1ZEMI@1386|Bacillus	91061|Bacilli	M	Glycosyl transferases group 1	epsF	GO:0003674,GO:0003824,GO:0016740,GO:0016757,GO:0016758	-	ko:K19424	-	-	-	-	ko00000,ko01000,ko01003	-	GT4	-	Glyco_trans_1_4,Glyco_transf_4,Glycos_transf_1
B4U62_18515	19.2777	-2.34278	0.513346	-4.56375	5.02479e-06	3.35792e-05	CP020102.1	CDS	cds-AQZ92311.1	AQZ92311.1	epsE	glycosyl transferase	down	224308.BSU34330	2.16e-202	560	COG1215@1|root,COG1215@2|Bacteria,1UZRX@1239|Firmicutes,4HGN8@91061|Bacilli,1ZEKC@1386|Bacillus	91061|Bacilli	M	COG0463 Glycosyltransferases involved in cell wall biogenesis	epsE	-	-	ko:K19423	-	-	-	-	ko00000,ko01000,ko01003	-	GT2	-	Glycos_transf_2
B4U62_18520	31.1913	-2.45557	0.466545	-5.26331	1.41487e-07	1.22806e-06	CP020102.1	CDS	cds-AQZ92312.1	AQZ92312.1	epsD	glycosyltransferase family 1 protein	down	224308.BSU34340	2.95e-286	780	COG0438@1|root,COG0438@2|Bacteria,1TPY6@1239|Firmicutes,4HCN6@91061|Bacilli,1ZD2Y@1386|Bacillus	91061|Bacilli	M	Glycosyl transferase 4-like	epsD	GO:0003674,GO:0003824,GO:0016740,GO:0016757	-	ko:K19422	-	-	-	-	ko00000,ko01000	-	GT4	-	Glyco_trans_4_2,Glyco_transf_4,Glycos_transf_1
B4U62_18525	58.126	-2.18493	0.342621	-6.37711	1.80456e-10	2.40104e-09	CP020102.1	CDS	cds-AQZ92313.1	AQZ92313.1	epsC	polysaccharide biosynthesis protein EpsC	down	224308.BSU34350	0	1160	COG1086@1|root,COG1086@2|Bacteria,1TR3W@1239|Firmicutes,4HAER@91061|Bacilli,1ZB9K@1386|Bacillus	91061|Bacilli	GM	Polysaccharide biosynthesis protein	capD	GO:0008150,GO:0043900,GO:0043902,GO:0048518,GO:0048522,GO:0050789,GO:0050794,GO:0065007,GO:1900190,GO:1900192	-	ko:K19421	-	-	-	-	ko00000	-	-	-	CoA_binding_3,Polysacc_synt_2
B4U62_18530	201.513	-2.62273	0.311473	-8.42041	3.75166e-17	1.1578e-15	CP020102.1	CDS	cds-AQZ92314.1	AQZ92314.1	epsB	tyrosine protein kinase	down	224308.BSU34360	1.6e-149	422	COG0489@1|root,COG0489@2|Bacteria,1TS4R@1239|Firmicutes,4HCEN@91061|Bacilli,1ZB83@1386|Bacillus	91061|Bacilli	D	COG0489 ATPases involved in chromosome partitioning	ywqD	-	2.7.10.2	ko:K00903	-	-	-	-	ko00000,ko01000,ko01001	-	-	-	AAA_31,ParA
B4U62_18535	36.0083	-2.66442	0.377201	-7.06365	1.6218e-12	2.91793e-11	CP020102.1	CDS	cds-AQZ92315.1	AQZ92315.1	epsA	hypothetical protein	down	224308.BSU34370	2.78e-158	444	COG3944@1|root,COG3944@2|Bacteria,1UZCR@1239|Firmicutes,4HE26@91061|Bacilli,1ZBJ4@1386|Bacillus	91061|Bacilli	M	biosynthesis protein	epsA	-	-	ko:K19420	-	-	-	-	ko00000	-	-	-	GNVR,Wzz
B4U62_18540	18.4253	-2.79084	0.686303	-4.06648	4.77278e-05	0.000251306	CP020102.1	CDS	cds-AQZ92316.1	AQZ92316.1	slrR	transcriptional regulator	down	224308.BSU34380	2.15e-99	289	COG1396@1|root,COG1396@2|Bacteria,1VAXE@1239|Firmicutes,4HKHB@91061|Bacilli,1ZFHM@1386|Bacillus	91061|Bacilli	K	transcriptional	-	-	-	ko:K19417	-	-	-	-	ko00000,ko03000	-	-	-	HTH_3,SinI
B4U62_18620	527.618	-2.63657	0.323055	-8.16138	3.31222e-16	9.03037e-15	CP020102.1	CDS	cds-AQZ92331.1	AQZ92331.1	cotR	protein teg	down	224308.BSU34530	8.09e-235	645	COG3621@1|root,COG3621@2|Bacteria,1V83Q@1239|Firmicutes,4IRZP@91061|Bacilli,1ZRZG@1386|Bacillus	91061|Bacilli	S	Patatin-like phospholipase	-	-	-	-	-	-	-	-	-	-	-	-	Patatin
B4U62_18725	18.0953	2.18033	0.476444	4.57625	4.73396e-06	3.18271e-05	CP020102.1	CDS	cds-AQZ92351.1	AQZ92351.1	yvzJ	lipoprotein	up	224308.BSU34729	1.37e-45	146	29SAN@1|root,30DF6@2|Bacteria,1UB89@1239|Firmicutes,4IMM0@91061|Bacilli,1ZKDV@1386|Bacillus	91061|Bacilli	-	-	-	-	-	-	-	-	-	-	-	-	-	-	-
B4U62_18905	799.337	2.55501	0.493836	5.1738	2.29379e-07	1.92696e-06	CP020102.1	CDS	cds-AQZ92384.1	AQZ92384.1	yvmB	MarR family transcriptional regulator	up	224308.BSU35080	6.2e-114	327	COG1846@1|root,COG1846@2|Bacteria,1VDUK@1239|Firmicutes,4HN0Q@91061|Bacilli,1ZQ3X@1386|Bacillus	91061|Bacilli	K	helix_turn_helix multiple antibiotic resistance protein	yvmB	-	-	-	-	-	-	-	-	-	-	-	MarR
B4U62_19335	84.0336	-3.67247	0.339267	-10.8247	2.62948e-27	2.20479e-25	CP020102.1	CDS	cds-AQZ92463.1	AQZ92463.1	capA	PGA biosynthesis protein CapA	down	224308.BSU35880	1.33e-277	758	COG2843@1|root,COG2843@2|Bacteria,1TSQG@1239|Firmicutes,4HCUP@91061|Bacilli,1ZQDC@1386|Bacillus	91061|Bacilli	M	enzyme of poly-gamma-glutamate biosynthesis (capsule formation)	capA	-	-	ko:K07282	-	-	-	-	ko00000	-	-	-	PGA_cap
B4U62_19345	329.798	-2.41176	0.27624	-8.73068	2.53148e-18	8.9285e-17	CP020102.1	CDS	cds-AQZ92465.1	AQZ92465.1	capB	poly-gamma-glutamate synthase CapB	down	224308.BSU35900	1.46e-283	775	COG0771@1|root,COG0771@2|Bacteria,1U01Y@1239|Firmicutes,4HDCH@91061|Bacilli,1ZDU1@1386|Bacillus	91061|Bacilli	M	COG0769 UDP-N-acetylmuramyl tripeptide synthase	capB	-	-	ko:K01932	-	-	-	-	ko00000,ko01000	-	-	-	Mur_ligase_M
B4U62_19415	1160.6	-2.12697	0.242336	-8.77693	1.67992e-18	5.97244e-17	CP020102.1	CDS	cds-AQZ92479.1	AQZ92479.1	ywrK	arsenic transporter	down	224308.BSU36030	6.09e-305	845	COG1055@1|root,COG1055@2|Bacteria,1TPNN@1239|Firmicutes,4H9WV@91061|Bacilli,1ZBHC@1386|Bacillus	91061|Bacilli	P	Involved in arsenical resistance. Thought to form the channel of an arsenite pump	ywrK	-	-	ko:K03893	-	-	-	-	ko00000,ko02000	2.A.45.1,3.A.4.1	-	-	ArsB
B4U62_19425	578.336	-3.27069	0.385429	-8.48583	2.14185e-17	6.84777e-16	CP020102.1	CDS	cds-AQZ92481.1	AQZ92481.1	cotB	spore coat protein B	down	224308.BSU36050	1.02e-196	554	2E48W@1|root,32Z4Q@2|Bacteria,1VF41@1239|Firmicutes,4HPBF@91061|Bacilli,1ZGKF@1386|Bacillus	91061|Bacilli	-	-	cotB	-	-	ko:K06325	-	-	-	-	ko00000	-	-	-	-
B4U62_19430	137.334	-2.10514	0.467078	-4.50704	6.57394e-06	4.234e-05	CP020102.1	CDS	cds-AQZ92482.1	AQZ92482.1	cotH	inner spore coat protein H	down	224308.BSU36060	1.12e-269	737	COG5337@1|root,COG5337@2|Bacteria,1U0PJ@1239|Firmicutes,4HBE4@91061|Bacilli,1ZD5Z@1386|Bacillus	91061|Bacilli	M	Spore Coat	cotH	-	-	ko:K06330	-	-	-	-	ko00000	-	-	-	CotH
B4U62_19435	8346.16	-8.55082	0.435417	-19.6382	7.29036e-86	5.39972e-83	CP020102.1	CDS	cds-AQZ92483.1	AQZ92483.1	cotG	spore coat protein G	down	720555.BATR1942_15925	4.27e-16	79.7	29SRG@1|root,30DXD@2|Bacteria,1UBV7@1239|Firmicutes,4INAQ@91061|Bacilli,1ZN5C@1386|Bacillus	91061|Bacilli	-	-	-	-	-	-	-	-	-	-	-	-	-	-	-
B4U62_19625	257.02	-6.82288	0.750865	-9.08669	1.02099e-19	4.01528e-18	CP020102.1	CDS	cds-AQZ92520.1	AQZ92520.1	spoIIID	stage III sporulation protein D	down	224308.BSU36420	1.99e-58	181	COG1609@1|root,COG1609@2|Bacteria,1VADF@1239|Firmicutes,4HKIY@91061|Bacilli,1ZGY1@1386|Bacillus	91061|Bacilli	K	Stage III sporulation protein D	spoIIID	-	-	ko:K06283	-	-	-	-	ko00000,ko03000	-	-	-	SpoIIID
B4U62_19630	8.05786	-4.82928	1.36806	-3.53002	0.00041553	0.00173228	CP020102.1	CDS	cds-AQZ92521.1	AQZ92521.1	usd	protein usd	down	NA	NA	NA	NA	NA	NA	NA	NA	NA	NA	NA	NA	NA	NA	NA	NA	NA	NA	NA	NA
B4U62_19690	4496.21	-2.04653	0.179455	-11.4041	3.98742e-30	4.12095e-28	CP020102.1	CDS	cds-AQZ92532.1	AQZ92532.1	spoIIQ	stage II sporulation protein Q	down	224308.BSU36550	2.13e-175	492	COG0739@1|root,COG0739@2|Bacteria,1V7CU@1239|Firmicutes,4HCZJ@91061|Bacilli,1ZC61@1386|Bacillus	91061|Bacilli	M	COG0739 Membrane proteins related to metalloendopeptidases	spoIIQ	GO:0005575,GO:0005623,GO:0042601,GO:0042763,GO:0044464	-	ko:K06386	-	-	-	-	ko00000	1.A.34.1.1	-	-	Peptidase_M23
B4U62_19705	3592.24	-2.18069	0.207512	-10.5088	7.87269e-26	5.4666e-24	CP020102.1	CDS	cds-AQZ92534.1	AQZ92534.1	ywnF	hypothetical protein	down	224308.BSU36580	7.07e-92	269	2E4P1@1|root,32ZHT@2|Bacteria,1VF8Y@1239|Firmicutes,4HQ3Y@91061|Bacilli,1ZJ57@1386|Bacillus	91061|Bacilli	S	Family of unknown function (DUF5392)	ywnF	-	-	-	-	-	-	-	-	-	-	-	DUF5392
B4U62_19720	202.191	2.01699	0.682146	2.95683	0.00310817	0.00969313	CP020102.1	CDS	cds-AQZ92537.1	AQZ92537.1	ywnC	hypothetical protein	up	224308.BSU36610	1.06e-78	234	2EKMP@1|root,33EBE@2|Bacteria,1VQNN@1239|Firmicutes,4HSNG@91061|Bacilli,1ZG44@1386|Bacillus	91061|Bacilli	S	Family of unknown function (DUF5362)	ywnC	-	-	-	-	-	-	-	-	-	-	-	DUF5362
B4U62_19795	601.505	-2.11657	0.521373	-4.05962	4.91531e-05	0.00025759	CP020102.1	CDS	cds-AQZ92550.1	AQZ92550.1	ywmD	hypothetical protein	down	224308.BSU36730	1.02e-155	437	COG2304@1|root,COG2304@2|Bacteria,1UZKX@1239|Firmicutes,4HCSC@91061|Bacilli,1ZBWZ@1386|Bacillus	91061|Bacilli	S	protein containing a von Willebrand factor type A (vWA) domain	ywmD	-	-	ko:K07114	-	-	-	-	ko00000,ko02000	1.A.13.2.2,1.A.13.2.3	-	-	VWA
B4U62_19950	1918.85	-2.13775	0.177964	-12.0122	3.06459e-33	4.53969e-31	CP020102.1	CDS	cds-AQZ92581.1	AQZ92581.1	racA	chromosome-anchoring protein RacA	down	224308.BSU37030	6.26e-119	341	COG0789@1|root,COG0789@2|Bacteria,1VH5D@1239|Firmicutes,4HQ0J@91061|Bacilli,1ZG6F@1386|Bacillus	91061|Bacilli	K	Required for the formation of axial filaments and for anchoring the origin regions at the cell poles in sporulating cells, thus ensuring proper chromosome segregation in the prespore. Binds in a dispersed manner throughout the chromosome but preferentially to sites clustered in the origin portion of the chromosome, causing condensation of the chromosome and its remodeling into an elongated, ancho…	racA	-	-	ko:K11686	-	-	-	-	ko00000,ko03036	-	-	-	MerR_1
B4U62_20065	120.015	-2.39019	0.372033	-6.42468	1.32144e-10	1.80692e-09	CP020102.1	CDS	cds-AQZ92603.1	AQZ92603.1	narI	nitrate reductase subunit gamma	down	224308.BSU37250	1.02e-159	447	COG2181@1|root,COG2181@2|Bacteria,1V6BS@1239|Firmicutes,4HTW9@91061|Bacilli,1ZR0N@1386|Bacillus	91061|Bacilli	C	Nitrate reductase (gamma	narI	GO:0003674,GO:0003824,GO:0005488,GO:0005575,GO:0005623,GO:0005886,GO:0006091,GO:0008150,GO:0008152,GO:0008940,GO:0009055,GO:0009061,GO:0009987,GO:0015980,GO:0016020,GO:0016491,GO:0016661,GO:0019645,GO:0020037,GO:0022900,GO:0022904,GO:0044237,GO:0044464,GO:0045333,GO:0046906,GO:0048037,GO:0055114,GO:0071944,GO:0097159,GO:1901363	1.7.5.1	ko:K00374	ko00910,ko01120,ko02020,map00910,map01120,map02020	M00529,M00530	R00798,R01106,R09497	RC02812	ko00000,ko00001,ko00002,ko01000	5.A.3.1	-	-	Nitrate_red_gam
B4U62_20120	80.7817	2.04125	0.540613	3.77581	0.000159489	0.000733716	CP020102.1	CDS	cds-AQZ92614.1	AQZ92614.1	sboX	bacteriocin-like protein SboX	up	NA	NA	NA	NA	NA	NA	NA	NA	NA	NA	NA	NA	NA	NA	NA	NA	NA	NA	NA	NA
B4U62_20165	2080.34	-2.7679	0.41816	-6.61922	3.61092e-11	5.29601e-10	CP020102.1	CDS	cds-AQZ92622.1	AQZ92622.1	ywhK	hypothetical protein	down	224308.BSU37450	2.36e-291	799	COG3391@1|root,COG3391@2|Bacteria	2|Bacteria	CO	amine dehydrogenase activity	ywhK	-	-	-	-	-	-	-	-	-	-	-	Phosphoesterase
B4U62_20205	29.7876	2.14267	0.434826	4.92763	8.32311e-07	6.46642e-06	CP020102.1	CDS	cds-B4U62_20205	NA	NA	hypothetical protein	up	NA	NA	NA	NA	NA	NA	NA	NA	NA	NA	NA	NA	NA	NA	NA	NA	NA	NA	NA	NA
B4U62_20230	53.8856	-2.59849	0.563642	-4.61018	4.02314e-06	2.75059e-05	CP020102.1	CDS	cds-AQZ92634.1	AQZ92634.1	thrZ	threonine--tRNA ligase	down	224308.BSU37560	0	1278	COG0441@1|root,COG0441@2|Bacteria,1TP78@1239|Firmicutes,4HABZ@91061|Bacilli,1ZDCN@1386|Bacillus	91061|Bacilli	J	Catalyzes the attachment of threonine to tRNA(Thr) in a two-step reaction L-threonine is first activated by ATP to form Thr-AMP and then transferred to the acceptor end of tRNA(Thr)	thrS	GO:0003674,GO:0003824,GO:0004812,GO:0004829,GO:0005575,GO:0005622,GO:0005623,GO:0005737,GO:0006082,GO:0006139,GO:0006399,GO:0006412,GO:0006418,GO:0006435,GO:0006518,GO:0006520,GO:0006725,GO:0006807,GO:0008150,GO:0008152,GO:0009058,GO:0009059,GO:0009987,GO:0010467,GO:0016070,GO:0016874,GO:0016875,GO:0019538,GO:0019752,GO:0034641,GO:0034645,GO:0034660,GO:0043038,GO:0043039,GO:0043043,GO:0043170,GO:…	6.1.1.3	ko:K01868	ko00970,map00970	M00359,M00360	R03663	RC00055,RC00523	ko00000,ko00001,ko00002,ko01000,ko01007,ko03016	-	-	-	HGTP_anticodon,TGS,tRNA-synt_2b,tRNA_SAD
B4U62_20260	500.819	-2.32421	0.274273	-8.4741	2.36905e-17	7.46669e-16	CP020102.1	CDS	cds-AQZ92640.1	AQZ92640.1	rsfA	prespore-specific transcriptional regulator RsfA	down	224308.BSU37620	5.65e-147	418	2A3YB@1|root,30SGP@2|Bacteria,1V3JK@1239|Firmicutes,4HHK1@91061|Bacilli,1ZQRD@1386|Bacillus	91061|Bacilli	-	-	rsfA_1	GO:0005575,GO:0005623,GO:0042763,GO:0044464	-	ko:K06314	-	-	-	-	ko00000,ko03000	-	-	-	Myb_DNA-bind_6
B4U62_20325	761.103	-3.05888	0.264402	-11.5691	5.91308e-31	7.10209e-29	CP020102.1	CDS	cds-AQZ92652.1	AQZ92652.1	ywfA	MFS transporter	down	224308.BSU37750	1.89e-275	756	COG0477@1|root,COG2814@2|Bacteria,1V0Z5@1239|Firmicutes,4HW2N@91061|Bacilli,1ZCZ9@1386|Bacillus	91061|Bacilli	EGP	#NAME?	ywfA	GO:0003674,GO:0005215,GO:0005575,GO:0005623,GO:0005886,GO:0005887,GO:0006810,GO:0008150,GO:0016020,GO:0016021,GO:0022857,GO:0031224,GO:0031226,GO:0044425,GO:0044459,GO:0044464,GO:0051179,GO:0051234,GO:0055085,GO:0071944	-	-	-	-	-	-	-	-	-	-	MFS_1,Sugar_tr
B4U62_20355	417.375	-2.50472	0.320213	-7.82204	5.19735e-15	1.24178e-13	CP020102.1	CDS	cds-AQZ92658.1	AQZ92658.1	spsL	spore coat polysaccharide biosynthesis protein SpsL	down	224308.BSU37810	3.73e-113	323	COG1898@1|root,COG1898@2|Bacteria,1V4G5@1239|Firmicutes,4HGWJ@91061|Bacilli,1ZFSW@1386|Bacillus	91061|Bacilli	M	Spore Coat	spsL	-	5.1.3.13	ko:K01790	ko00521,ko00523,ko01130,map00521,map00523,map01130	M00793	R06514	RC01531	ko00000,ko00001,ko00002,ko01000	-	-	-	dTDP_sugar_isom
B4U62_20360	186.254	-2.58444	0.485985	-5.31794	1.0495e-07	9.27232e-07	CP020102.1	CDS	cds-AQZ92659.1	AQZ92659.1	spsK	NAD(P)-dependent oxidoreductase	down	224308.BSU37820	1.41e-205	568	COG1091@1|root,COG1091@2|Bacteria,1TP71@1239|Firmicutes,4HBXF@91061|Bacilli,1ZBZD@1386|Bacillus	91061|Bacilli	M	Catalyzes the reduction of dTDP-6-deoxy-L-lyxo-4- hexulose to yield dTDP-L-rhamnose	rfbD	-	1.1.1.133	ko:K00067	ko00521,ko00523,ko01130,map00521,map00523,map01130	M00793	R02777	RC00182	ko00000,ko00001,ko00002,ko01000	-	-	-	RmlD_sub_bind
B4U62_20365	103.2	-3.36536	0.593758	-5.66789	1.44564e-08	1.49059e-07	CP020102.1	CDS	cds-AQZ92660.1	AQZ92660.1	spsJ	dTDP-glucose 4'6-dehydratase	down	224308.BSU37830	9.08e-234	642	COG1088@1|root,COG1088@2|Bacteria,1TPWM@1239|Firmicutes,4HA3Y@91061|Bacilli,1ZBFX@1386|Bacillus	91061|Bacilli	M	Belongs to the NAD(P)-dependent epimerase dehydratase family. dTDP-glucose dehydratase subfamily	spsJ	-	4.2.1.46	ko:K01710	ko00521,ko00523,ko00525,ko01055,ko01130,map00521,map00523,map00525,map01055,map01130	M00793	R06513	RC00402	ko00000,ko00001,ko00002,ko01000	-	-	-	GDP_Man_Dehyd
B4U62_20370	89.3997	-2.02687	0.528087	-3.83813	0.000123973	0.00058798	CP020102.1	CDS	cds-AQZ92661.1	AQZ92661.1	spsI	glucose-1-phosphate thymidylyltransferase	down	224308.BSU37840	1.06e-177	494	COG1209@1|root,COG1209@2|Bacteria,1V301@1239|Firmicutes,4H9R0@91061|Bacilli,1ZAWH@1386|Bacillus	91061|Bacilli	M	Catalyzes the formation of dTDP-glucose, from dTTP and glucose 1-phosphate, as well as its pyrophosphorolysis	spsI	-	2.7.7.24	ko:K00973	ko00521,ko00523,ko00525,ko01130,map00521,map00523,map00525,map01130	M00793	R02328	RC00002	ko00000,ko00001,ko00002,ko01000	-	-	-	NTP_transferase
B4U62_20375	102.212	-3.89642	0.685626	-5.68301	1.32343e-08	1.37414e-07	CP020102.1	CDS	cds-AQZ92662.1	AQZ92662.1	spsG	spore coat polysaccharide biosynthesis protein SpsG	down	224308.BSU37850	2.54e-243	668	COG3980@1|root,COG3980@2|Bacteria,1U2ZW@1239|Firmicutes,4HDTP@91061|Bacilli,1ZDRP@1386|Bacillus	91061|Bacilli	M	Spore Coat	spsG	-	-	-	-	-	-	-	-	-	-	-	Glyco_tran_28_C
B4U62_20380	177.434	-3.0471	0.530047	-5.74873	8.99177e-09	9.49155e-08	CP020102.1	CDS	cds-AQZ92663.1	AQZ92663.1	spsF	spore coat polysaccharide biosynthesis protein SpsF	down	224308.BSU37860	4.64e-169	472	COG1861@1|root,COG1861@2|Bacteria,1U4YD@1239|Firmicutes,4HE69@91061|Bacilli,1ZE65@1386|Bacillus	91061|Bacilli	M	Spore Coat	spsF	-	-	ko:K07257	-	-	-	-	ko00000	-	-	-	CTP_transf_3
B4U62_20385	949.105	-4.27448	0.424699	-10.0647	7.91112e-24	4.56585e-22	CP020102.1	CDS	cds-AQZ92664.1	AQZ92664.1	spsE	spore coat biosynthesis protein SpsE	down	224308.BSU37870	6.8e-272	743	COG2089@1|root,COG2089@2|Bacteria,1TS09@1239|Firmicutes,4HA1Y@91061|Bacilli,1ZBZ4@1386|Bacillus	91061|Bacilli	M	acid synthase	pseI	-	2.5.1.56,2.5.1.97	ko:K01654,ko:K15898	ko00520,ko01100,map00520,map01100	-	R01804,R04435,R09841	RC00159	ko00000,ko00001,ko01000	-	-	-	NeuB,SAF
B4U62_20390	128.673	-3.59609	0.56041	-6.41689	1.39085e-10	1.89599e-09	CP020102.1	CDS	cds-AQZ92665.1	AQZ92665.1	spsD	spore coat polysaccharide biosynthesis protein SpsD	down	224308.BSU37880	4.22e-210	580	COG0454@1|root,COG0456@2|Bacteria,1V4XR@1239|Firmicutes,4I182@91061|Bacilli,1ZET7@1386|Bacillus	91061|Bacilli	K	Spore Coat	spsD	GO:0003674,GO:0003824,GO:0004596,GO:0005575,GO:0005622,GO:0005623,GO:0006464,GO:0006473,GO:0006474,GO:0006807,GO:0008080,GO:0008150,GO:0008152,GO:0009987,GO:0010467,GO:0016407,GO:0016410,GO:0016740,GO:0016746,GO:0016747,GO:0019538,GO:0031248,GO:0031365,GO:0032991,GO:0034212,GO:0036211,GO:0043170,GO:0043412,GO:0043543,GO:0044237,GO:0044238,GO:0044260,GO:0044267,GO:0044424,GO:0044464,GO:0051604,GO:…	2.3.1.210	ko:K16704	-	-	-	-	ko00000,ko01000	-	-	-	Acetyltransf_1
B4U62_20395	99.5859	-4.30961	0.738745	-5.83369	5.42136e-09	6.00811e-08	CP020102.1	CDS	cds-AQZ92666.1	AQZ92666.1	spsC	spore coat polysaccharide biosynthesis protein SpsC	down	224308.BSU37890	4.54e-285	778	COG0399@1|root,COG0399@2|Bacteria,1TPDH@1239|Firmicutes,4HDN8@91061|Bacilli,1ZQW8@1386|Bacillus	91061|Bacilli	E	Belongs to the DegT DnrJ EryC1 family	spsC	-	2.6.1.102	ko:K13010	ko00520,map00520	-	R10460	RC00006,RC00781	ko00000,ko00001,ko01000,ko01005,ko01007	-	-	-	DegT_DnrJ_EryC1
B4U62_20400	760.459	-3.75524	0.349995	-10.7294	7.40508e-27	5.77337e-25	CP020102.1	CDS	cds-AQZ92667.1	AQZ92667.1	spsB	spore coat polysaccharide biosynthesis protein SpsB	down	224308.BSU37900	0	962	COG1887@1|root,COG1887@2|Bacteria,1VVE5@1239|Firmicutes,4HWEM@91061|Bacilli,1ZE0J@1386|Bacillus	91061|Bacilli	M	Capsule polysaccharide biosynthesis protein	spsB	-	-	-	-	-	-	-	-	-	-	-	Capsule_synth,Glyphos_transf
B4U62_20405	1190.25	-5.40669	0.428921	-12.6053	1.97342e-36	3.37303e-34	CP020102.1	CDS	cds-AQZ92668.1	AQZ92668.1	spsA	spore coat polysaccharide biosynthesis protein SpsA	down	224308.BSU37910	1.98e-187	520	COG0463@1|root,COG0463@2|Bacteria,1VTPH@1239|Firmicutes,4HUD5@91061|Bacilli,1ZDZ5@1386|Bacillus	91061|Bacilli	M	Spore Coat	spsA	-	-	-	-	-	-	-	-	-	-	-	Glycos_transf_2
B4U62_20415	536.675	-4.23617	0.343327	-12.3386	5.61551e-35	8.60528e-33	CP020102.1	CDS	cds-AQZ92670.1	AQZ92670.1	gerQ	spore coat protein GerQ	down	224308.BSU37920	7.61e-114	328	2CWP1@1|root,32T03@2|Bacteria,1VAD2@1239|Firmicutes,4HKGQ@91061|Bacilli,1ZH2J@1386|Bacillus	91061|Bacilli	S	Essential for the localization of CwlJ in the spore coat and for spore germination triggered by calcium and dipicolinic acid (DPA). Its assembly into the spore coat is dependent on the coat morphogenetic proteins CotE and SpoIVA	gerQ	GO:0005575,GO:0005618,GO:0005623,GO:0006464,GO:0006807,GO:0008150,GO:0008152,GO:0009987,GO:0018149,GO:0018153,GO:0018193,GO:0018199,GO:0018205,GO:0018262,GO:0019538,GO:0030312,GO:0031160,GO:0036211,GO:0043170,GO:0043412,GO:0044237,GO:0044238,GO:0044260,GO:0044267,GO:0044464,GO:0071704,GO:0071944,GO:1901564	-	ko:K06305	-	-	-	-	ko00000	-	-	-	Spore_GerQ
B4U62_20490	2202.8	-2.46455	0.289135	-8.52387	1.54309e-17	5.04228e-16	CP020102.1	CDS	cds-AQZ92685.1	AQZ92685.1	sacT	SacPA operon antiterminator	down	224308.BSU38070	1.29e-193	537	COG3711@1|root,COG3711@2|Bacteria,1TT5A@1239|Firmicutes,4HC5Y@91061|Bacilli,1ZDB0@1386|Bacillus	91061|Bacilli	K	transcriptional antiterminator	sacT	-	-	ko:K03488	-	-	-	-	ko00000,ko03000	-	-	-	CAT_RBD,PRD
B4U62_20495	189.778	-5.82087	0.504752	-11.5321	9.08734e-31	1.0096e-28	CP020102.1	CDS	cds-AQZ93146.1	AQZ93146.1	ywcI	hypothetical protein	down	NA	NA	NA	NA	NA	NA	NA	NA	NA	NA	NA	NA	NA	NA	NA	NA	NA	NA	NA	NA
B4U62_20505	110.664	-2.65784	0.440049	-6.03989	1.54224e-09	1.82279e-08	CP020102.1	CDS	cds-AQZ92687.1	AQZ92687.1	ywcH	luciferase family oxidoreductase	down	224308.BSU38100	4.19e-239	657	COG2141@1|root,COG2141@2|Bacteria,1TPRS@1239|Firmicutes,4H9R2@91061|Bacilli,1ZB1E@1386|Bacillus	91061|Bacilli	C	COG2141 Coenzyme F420-dependent N5,N10-methylene tetrahydromethanopterin reductase and related flavin-dependent oxidoreductases	ywcH	GO:0005575,GO:0005622,GO:0005623,GO:0005737,GO:0005829,GO:0044424,GO:0044444,GO:0044464	-	-	-	-	-	-	-	-	-	-	Bac_luciferase
B4U62_20580	701.307	-2.47777	0.310394	-7.98267	1.43205e-15	3.59551e-14	CP020102.1	CDS	cds-AQZ92700.1	AQZ92700.1	ywcA	cation acetate symporter	down	224308.BSU38240	0	924	COG4147@1|root,COG4147@2|Bacteria,1UHT5@1239|Firmicutes,4HCF6@91061|Bacilli,1ZCX7@1386|Bacillus	91061|Bacilli	S	Belongs to the sodium solute symporter (SSF) (TC 2.A.21) family	ywcA	-	-	ko:K14393	-	-	-	-	ko00000,ko02000	2.A.21.7	-	-	SSF
B4U62_20620	223.051	2.76892	0.242774	11.4053	3.93389e-30	4.12095e-28	CP020102.1	CDS	cds-AQZ92708.1	AQZ92708.1	ywbH	holin-like protein CidA	up	1051501.AYTL01000028_gene1932	1.1e-76	229	COG1380@1|root,COG1380@2|Bacteria,1VEN4@1239|Firmicutes,4HNKZ@91061|Bacilli,1ZGVJ@1386|Bacillus	91061|Bacilli	S	Increases the activity of extracellular murein hydrolases possibly by mediating their export via hole formation. Inhibited by the antiholin-like proteins LrgAB. In an unstressed cell, the LrgAB products probably inhibit the function of the CidA protein. When a cell is stressed by the addition of antibiotics or by other factors in the environment, CidA possibly oligomerizes within the bacterial ce…	ywbH	-	-	ko:K06518	-	-	-	-	ko00000,ko02000	1.E.14.2	-	-	LrgA
B4U62_20625	848.997	2.37411	0.167971	14.1341	2.34185e-45	5.20359e-43	CP020102.1	CDS	cds-AQZ92709.1	AQZ92709.1	lrgB	CidB/LrgB family autolysis modulator	up	224308.BSU38330	4.93e-143	405	COG1346@1|root,COG1346@2|Bacteria,1TRGN@1239|Firmicutes,4HF0M@91061|Bacilli,1ZFQ6@1386|Bacillus	91061|Bacilli	M	effector of murein hydrolase	ywbG	-	-	-	-	-	-	-	-	-	-	-	LrgB
B4U62_20715	53.9344	2.26597	0.485494	4.66736	3.051e-06	2.13186e-05	CP020102.1	CDS	cds-AQZ92726.1	AQZ92726.1	ywzH	cytochrome C	up	720555.BATR1942_17205	1.27e-20	82.8	2DF9X@1|root,2ZR1C@2|Bacteria,1W521@1239|Firmicutes,4I1M8@91061|Bacilli,1ZJJ4@1386|Bacillus	91061|Bacilli	S	D-Ala-teichoic acid biosynthesis protein	-	-	-	-	-	-	-	-	-	-	-	-	DUF3687
B4U62_20970	84.3995	-3.88747	0.577285	-6.73406	1.64992e-11	2.51968e-10	CP020102.1	CDS	cds-AQZ92777.1	AQZ92777.1	yxjC	transporter	down	224308.BSU39000	0	881	COG2610@1|root,COG2610@2|Bacteria,1TQJ6@1239|Firmicutes,4HA01@91061|Bacilli,1ZCGI@1386|Bacillus	91061|Bacilli	EG	COG2610 H gluconate symporter and related permeases	yxjC	GO:0003674,GO:0005215,GO:0005575,GO:0005623,GO:0005886,GO:0005887,GO:0006810,GO:0008150,GO:0016020,GO:0016021,GO:0031224,GO:0031226,GO:0044425,GO:0044459,GO:0044464,GO:0051179,GO:0051234,GO:0055085,GO:0071944	-	-	-	-	-	-	-	-	-	-	GntP_permease
B4U62_20975	2962.99	2.11174	0.142561	14.8129	1.20901e-49	2.98492e-47	CP020102.1	CDS	cds-AQZ92778.1	AQZ92778.1	yxjB	23S rRNA (guanine-N1)-methyltransferase	up	224308.BSU39010	4.55e-206	569	COG0500@1|root,COG0500@2|Bacteria,1UIYH@1239|Firmicutes,4ISX8@91061|Bacilli,1ZS7T@1386|Bacillus	91061|Bacilli	Q	Methyltransferase domain	yxjB	-	2.1.1.187	ko:K00563	-	-	R07233	RC00003	ko00000,ko01000,ko03009	-	-	-	Methyltransf_11,Methyltransf_25
B4U62_21000	302.633	-2.52058	0.302615	-8.32934	8.12963e-17	2.4247e-15	CP020102.1	CDS	cds-AQZ92782.1	AQZ92782.1	citH	citrate transporter	down	224308.BSU39060	2e-284	780	COG2851@1|root,COG2851@2|Bacteria,1TQQH@1239|Firmicutes,4HAGT@91061|Bacilli,1ZCEQ@1386|Bacillus	91061|Bacilli	C	Citrate transporter	citH	GO:0003674,GO:0005215,GO:0005575,GO:0006810,GO:0006811,GO:0006820,GO:0008150,GO:0016020,GO:0016021,GO:0031224,GO:0034220,GO:0044425,GO:0051179,GO:0051234,GO:0055085,GO:0098656	-	ko:K03300,ko:K11639	ko02020,map02020	-	-	-	ko00000,ko00001	2.A.11,2.A.11.1.1	-	-	CitMHS
B4U62_21005	497.978	-2.1989	0.243961	-9.01334	1.99883e-19	7.65758e-18	CP020102.1	CDS	cds-AQZ92783.1	AQZ92783.1	bglS	beta-glucanase	down	224308.BSU39070	2.62e-185	513	COG2273@1|root,COG2273@2|Bacteria,1UY13@1239|Firmicutes,4IPYG@91061|Bacilli,1ZRF1@1386|Bacillus	91061|Bacilli	M	licheninase activity	bglS	GO:0005575,GO:0005576	-	-	-	-	-	-	-	-	-	-	Glyco_hydro_16
B4U62_21280	181.337	2.6595	0.474081	5.60981	2.02545e-08	2.01818e-07	CP020102.1	CDS	cds-AQZ92836.1	AQZ92836.1	yxeC	hypothetical protein	up	224308.BSU39600	6.79e-91	266	2DDWI@1|root,2ZJM0@2|Bacteria	2|Bacteria	-	-	-	-	-	-	-	-	-	-	-	-	-	-	-
B4U62_21330	38.0325	-2.19236	0.556368	-3.94048	8.13201e-05	0.000402435	CP020102.1	CDS	cds-AQZ92846.1	AQZ92846.1	iolG	inositol 2-dehydrogenase	down	224308.BSU39700	1.55e-251	689	COG0673@1|root,COG0673@2|Bacteria,1TRHA@1239|Firmicutes,4HA6R@91061|Bacilli,1ZENE@1386|Bacillus	91061|Bacilli	S	Involved in the oxidation of myo-inositol (MI) and D- chiro-inositol (DCI) to 2-keto-myo-inositol (2KMI or 2-inosose) and 1-keto-D-chiro-inositol (1KDCI), respectively	iolG	-	1.1.1.18,1.1.1.369	ko:K00010	ko00521,ko00562,ko01100,ko01120,ko01130,map00521,map00562,map01100,map01120,map01130	-	R01183,R09951	RC00182	ko00000,ko00001,ko01000	-	-	-	GFO_IDH_MocA,GFO_IDH_MocA_C
B4U62_21335	30.6618	-2.34245	0.673791	-3.47652	0.000507973	0.00206347	CP020102.1	CDS	cds-AQZ92847.1	AQZ92847.1	iolF	minor myo-inositol transporter IolF	down	224308.BSU39710	1.7e-298	816	COG0477@1|root,COG2814@2|Bacteria,1TRBM@1239|Firmicutes,4HE7W@91061|Bacilli,1ZQ91@1386|Bacillus	91061|Bacilli	EGP	Major facilitator superfamily	iolF	GO:0003674,GO:0005215,GO:0005351,GO:0005402,GO:0006810,GO:0006811,GO:0006812,GO:0008150,GO:0008324,GO:0008643,GO:0015075,GO:0015077,GO:0015078,GO:0015144,GO:0015291,GO:0015293,GO:0015294,GO:0015295,GO:0015318,GO:0015672,GO:0022804,GO:0022857,GO:0022890,GO:0034219,GO:0034220,GO:0051179,GO:0051234,GO:0055085,GO:0071702,GO:0098655,GO:0098660,GO:0098662,GO:1902600	-	ko:K06610	-	-	-	-	ko00000,ko02000	2.A.1.1.27	-	-	MFS_1,Sugar_tr
B4U62_21415	160.142	2.03093	0.581394	3.49322	0.00047724	0.00194931	CP020102.1	CDS	cds-AQZ92863.1	AQZ92863.1	yxbD	GNAT family N-acetyltransferase	up	224308.BSU39870	6.59e-111	318	COG0454@1|root,COG0456@2|Bacteria,1V6D6@1239|Firmicutes,4HIQX@91061|Bacilli,1ZGF7@1386|Bacillus	91061|Bacilli	K	Acetyltransferase (GNAT) domain	yxbD	GO:0003674,GO:0003824,GO:0005575,GO:0005622,GO:0005623,GO:0005737,GO:0008080,GO:0016407,GO:0016410,GO:0016740,GO:0016746,GO:0016747,GO:0044424,GO:0044464	3.2.2.20	ko:K01246	ko03410,map03410	-	-	-	ko00000,ko00001,ko01000,ko03400	-	-	-	Acetyltransf_1
B4U62_21510	722.948	-2.8449	0.204774	-13.8929	6.99463e-44	1.41292e-41	CP020102.1	CDS	cds-AQZ92882.1	AQZ92882.1	gntR	gluconate operon transcriptional regulator	down	224308.BSU40050	4.42e-164	460	COG1802@1|root,COG1802@2|Bacteria,1TSJY@1239|Firmicutes,4HBY3@91061|Bacilli,1ZCQF@1386|Bacillus	91061|Bacilli	K	transcriptional	gntR	-	-	ko:K11476	-	-	-	-	ko00000,ko03000	-	-	-	FCD,GntR
B4U62_21515	740.679	-2.87177	0.277059	-10.3652	3.57082e-25	2.33363e-23	CP020102.1	CDS	cds-AQZ92883.1	AQZ92883.1	gntK	gluconokinase	down	224308.BSU40060	0	1042	COG1070@1|root,COG1070@2|Bacteria,1TQ1I@1239|Firmicutes,4H9W6@91061|Bacilli,1ZD0J@1386|Bacillus	91061|Bacilli	G	Belongs to the FGGY kinase family	gntK	-	2.7.1.12	ko:K00851	ko00030,ko01100,ko01110,ko01120,ko01130,ko01200,map00030,map01100,map01110,map01120,map01130,map01200	-	R01737	RC00002,RC00017	ko00000,ko00001,ko01000	-	-	-	FGGY_C,FGGY_N
B4U62_21530	2626.48	-3.49676	0.307098	-11.3865	4.884e-30	4.93284e-28	CP020102.1	CDS	cds-AQZ92886.1	AQZ92886.1	ahpC	peroxiredoxin	down	224308.BSU40090	9.33e-136	384	COG0450@1|root,COG0450@2|Bacteria,1TQU7@1239|Firmicutes,4HA2M@91061|Bacilli,1ZCZP@1386|Bacillus	91061|Bacilli	O	Alkyl hydroperoxide reductase	ahpC	-	1.11.1.15	ko:K03386	ko04214,map04214	-	-	-	ko00000,ko00001,ko01000,ko04147	-	-	-	1-cysPrx_C,AhpC-TSA
B4U62_21535	8612.59	-2.84528	0.364375	-7.80866	5.78015e-15	1.37363e-13	CP020102.1	CDS	cds-AQZ92887.1	AQZ92887.1	ahpF	alkyl hydroperoxide reductase subunit F	down	224308.BSU40100	0	989	COG3634@1|root,COG3634@2|Bacteria,1TPYN@1239|Firmicutes,4H9W1@91061|Bacilli,1ZCRN@1386|Bacillus	91061|Bacilli	O	Alkyl hydroperoxide reductase	ahpF	-	-	ko:K03387	-	-	-	-	ko00000,ko01000	-	-	-	Pyr_redox_2,Thioredoxin_3
B4U62_21645	52.4442	-2.12278	0.573439	-3.70184	0.000214045	0.000961797	CP020102.1	CDS	cds-AQZ92909.1	AQZ92909.1	yycO	hypothetical protein	down	224308.BSU40280	1.68e-169	474	COG3863@1|root,COG3863@2|Bacteria,1V69Q@1239|Firmicutes,4HIEK@91061|Bacilli,1ZHR3@1386|Bacillus	91061|Bacilli	S	Permuted papain-like amidase enzyme, YaeF/YiiX, C92 family	yycO	-	-	-	-	-	-	-	-	-	-	-	Peptidase_C92
B4U62_21730	28.1395	2.56559	0.559292	4.58722	4.49197e-06	3.02459e-05	NA	NA	NA	NA	NA	NA	up	NA	NA	NA	NA	NA	NA	NA	NA	NA	NA	NA	NA	NA	NA	NA	NA	NA	NA	NA	NA
B4U62_21805	1010.14	-2.75815	0.401058	-6.87718	6.10493e-12	1.00112e-10	CP020102.1	CDS	cds-AQZ92934.1	AQZ92934.1	cotF	spore coat protein F	down	224308.BSU40530	2.89e-110	317	COG5577@1|root,COG5577@2|Bacteria,1V91D@1239|Firmicutes,4HJ0J@91061|Bacilli,1ZGWF@1386|Bacillus	91061|Bacilli	M	Spore coat protein	cotF	-	-	ko:K06329	-	-	-	-	ko00000	-	-	-	Coat_F
B4U62_21835	17.0851	2.53118	0.44653	5.66855	1.44014e-08	1.48837e-07	CP020102.1	CDS	cds-AQZ92940.1	AQZ92940.1	NA	hypothetical protein	up	1347369.CCAD010000017_gene1435	1.21e-22	90.5	2E903@1|root,3339I@2|Bacteria,1VH9M@1239|Firmicutes,4HP31@91061|Bacilli,1ZHRD@1386|Bacillus	91061|Bacilli	-	-	-	-	-	-	-	-	-	-	-	-	-	-	-
B4U62_21890	2845.98	2.51845	0.306489	8.21709	2.08495e-16	5.75497e-15	CP020102.1	CDS	cds-AQZ92950.1	AQZ92950.1	yybF	MFS transporter	up	224308.BSU40660	3.31e-281	769	COG0477@1|root,COG2814@2|Bacteria,1TQKU@1239|Firmicutes,4HA5Q@91061|Bacilli,1ZCSQ@1386|Bacillus	91061|Bacilli	EGP	COG0477 Permeases of the major facilitator superfamily	yybF	-	-	ko:K08224	-	-	-	-	ko00000,ko02000	2.A.1.36	-	-	MFS_1,Sugar_tr

## Sheet: bs_co_mtvswt
locus_tag	baseMean	log2FoldChange	lfcSE	stat	pvalue	padj	seqnames	type	ID	Name	gene	product	change	seed_ortholog	evalue	score	eggNOG_OGs	max_annot_lvl	COG_category	Description	gene_emap	GOs	EC	KEGG_ko	KEGG_Pathway	KEGG_Module	KEGG_Reaction	KEGG_rclass	BRITE	KEGG_TC	CAZy	BiGG_Reaction	PFAMs
B4U62_00015	71.4318	2.13292	0.402746	5.29594	1.18403e-07	3.9772e-07	CP020102.1	CDS	cds-AQZ88916.1	AQZ88916.1	yaaA	hypothetical protein	up	224308.BSU00030	2.24e-45	146	COG2501@1|root,COG2501@2|Bacteria,1VEJ2@1239|Firmicutes,4HNMC@91061|Bacilli,1ZIXZ@1386|Bacillus	91061|Bacilli	S	S4 domain	yaaA	-	-	ko:K14761	-	-	-	-	ko00000,ko03009	-	-	-	S4_2
B4U62_00095	471.537	4.28818	0.952	4.50439	6.65645e-06	1.84078e-05	NA	NA	NA	NA	NA	NA	up	NA	NA	NA	NA	NA	NA	NA	NA	NA	NA	NA	NA	NA	NA	NA	NA	NA	NA	NA	NA
B4U62_00110	1268.76	-4.69105	0.368576	-12.7275	4.16068e-37	6.8229e-36	CP020102.1	CDS	cds-AQZ88929.1	AQZ88929.1	yaaH	germination protein	down	224308.BSU00160	3.13e-277	761	COG1388@1|root,COG3858@1|root,COG1388@2|Bacteria,COG3858@2|Bacteria,1TQK2@1239|Firmicutes,4HBJC@91061|Bacilli,1ZBQC@1386|Bacillus	91061|Bacilli	M	Glycoside Hydrolase Family	yaaH	-	-	ko:K06306	-	-	-	-	ko00000	-	-	-	Glyco_hydro_18,LysM
B4U62_00150	133.581	-4.40158	0.322271	-13.658	1.80865e-42	3.77355e-41	CP020102.1	CDS	cds-AQZ88936.1	AQZ88936.1	bofA	sigma-K factor-processing regulatory protein BofA	down	224308.BSU00230	5.3e-49	156	2E9CH@1|root,333K6@2|Bacteria,1VG2H@1239|Firmicutes,4HNZC@91061|Bacilli,1ZIUF@1386|Bacillus	91061|Bacilli	S	Sigma-K factor-processing regulatory protein BofA	bofA	-	-	ko:K06317	-	-	-	-	ko00000	-	-	-	BofA
B4U62_00155	419.621	-2.38366	0.442824	-5.38286	7.33106e-08	2.52944e-07	NA	NA	NA	NA	NA	NA	down	1196031.ALEG01000035_gene864	3.62e-14	65.1	29TAG@1|root,30EHH@2|Bacteria,1UCJJ@1239|Firmicutes,4IP1R@91061|Bacilli,1ZP94@1386|Bacillus	91061|Bacilli	-	-	-	-	-	-	-	-	-	-	-	-	-	-	-
B4U62_00170	3322.33	-2.30997	0.525799	-4.39325	1.11669e-05	2.9859e-05	NA	NA	NA	NA	NA	NA	down	NA	NA	NA	NA	NA	NA	NA	NA	NA	NA	NA	NA	NA	NA	NA	NA	NA	NA	NA	NA
B4U62_00180	29.6517	-3.95883	0.620995	-6.37498	1.82985e-10	8.05136e-10	CP020102.1	CDS	cds-AQZ88937.1	AQZ88937.1	csfB	protein CsfB	down	224308.BSU00240	2.21e-42	138	2EIS2@1|root,33CHE@2|Bacteria,1VM34@1239|Firmicutes,4HR6Z@91061|Bacilli,1ZK09@1386|Bacillus	91061|Bacilli	S	Inhibitor of sigma-G Gin	csfB	-	-	-	-	-	-	-	-	-	-	-	Gin
B4U62_00245	18077.2	2.35159	0.370345	6.34973	2.15699e-10	9.42543e-10	CP020102.1	CDS	cds-AQZ88950.1	AQZ88950.1	abrB	transition state regulatory protein AbrB	up	224308.BSU00370	3.65e-60	185	COG2002@1|root,COG2002@2|Bacteria,1VA3H@1239|Firmicutes,4HKCH@91061|Bacilli,1ZH0F@1386|Bacillus	91061|Bacilli	K	COG2002 Regulators of stationary sporulation gene expression	abrB	GO:0003674,GO:0005488,GO:0005515,GO:0008150,GO:0042802,GO:0043937,GO:0050789,GO:0050793,GO:0065007	-	ko:K06284	-	-	-	-	ko00000,ko03000	-	-	-	MazE_antitoxin
B4U62_00275	653.059	-7.33438	0.38815	-18.8957	1.23692e-79	9.81584e-78	CP020102.1	CDS	cds-AQZ88956.1	AQZ88956.1	yabG	sporulation-specific protease YabG	down	224308.BSU00430	3.7e-200	555	28HCB@1|root,2Z7P7@2|Bacteria,1TNZK@1239|Firmicutes,4HBET@91061|Bacilli,1ZCTC@1386|Bacillus	91061|Bacilli	S	peptidase	yabG	GO:0005575,GO:0005618,GO:0005623,GO:0030312,GO:0031160,GO:0043591,GO:0043593,GO:0044426,GO:0044462,GO:0044464,GO:0071944	-	ko:K06436	-	-	-	-	ko00000	-	-	-	Peptidase_U57
B4U62_00285	632.746	-4.352	0.373804	-11.6425	2.50695e-31	3.30803e-30	CP020102.1	CDS	cds-AQZ88958.1	AQZ88958.1	sspF	protein sspF	down	224308.BSU00450	1.14e-36	123	2E2ZT@1|root,32Y0E@2|Bacteria,1VEHE@1239|Firmicutes,4HNK8@91061|Bacilli,1ZITS@1386|Bacillus	91061|Bacilli	S	DNA topological change	sspF	-	-	ko:K06423	-	-	-	-	ko00000	-	-	-	SASP
B4U62_00340	1013.15	-2.29632	0.293818	-7.81545	5.4767e-15	3.29343e-14	CP020102.1	CDS	cds-AQZ88969.1	AQZ88969.1	spoVT	stage V sporulation protein T	down	224308.BSU00560	5.88e-121	345	COG2002@1|root,COG2002@2|Bacteria,1V02A@1239|Firmicutes,4HDIW@91061|Bacilli,1ZAXU@1386|Bacillus	91061|Bacilli	K	stage V sporulation protein	spoVT	GO:0003674,GO:0005488,GO:0005515,GO:0042802	-	ko:K04769	-	-	-	-	ko00000,ko03000	-	-	-	MazE_antitoxin,SpoVT_C
B4U62_00345	60.1767	2.37653	0.288912	8.22579	1.93911e-16	1.27288e-15	CP020102.1	CDS	cds-AQZ88970.1	AQZ88970.1	yabM	hypothetical protein	up	224308.BSU00570	0	991	COG2244@1|root,COG2244@2|Bacteria,1TNYX@1239|Firmicutes,4HACG@91061|Bacilli,1ZBBF@1386|Bacillus	91061|Bacilli	S	COG2244 Membrane protein involved in the export of O-antigen and teichoic acid	yabM	GO:0005575,GO:0005623,GO:0005886,GO:0016020,GO:0044464,GO:0071944	-	ko:K03328	-	-	-	-	ko00000	2.A.66.2	-	-	Polysacc_synt,Polysacc_synt_C
B4U62_00390	750.989	-3.59149	0.223705	-16.0546	5.30894e-58	1.91812e-56	CP020102.1	CDS	cds-AQZ88977.1	AQZ88977.1	spoIIE	stage II sporulation protein E	down	224308.BSU00640	0	1556	COG2208@1|root,COG2208@2|Bacteria,1TQ92@1239|Firmicutes,4HB0X@91061|Bacilli,1ZAYZ@1386|Bacillus	91061|Bacilli	KT	stage II sporulation protein E	spoIIE	GO:0005575,GO:0005623,GO:0042601,GO:0042763,GO:0044464	3.1.3.16	ko:K06382	-	-	-	-	ko00000,ko01000	-	-	-	SpoIIE
B4U62_00395	282.112	-3.45109	0.339766	-10.1573	3.07608e-24	2.9398e-23	CP020102.1	CDS	cds-AQZ88978.1	AQZ88978.1	yabS	hypothetical protein	down	224308.BSU00650	1.13e-167	469	COG2304@1|root,COG2304@2|Bacteria,1U1SJ@1239|Firmicutes,4HD70@91061|Bacilli,1ZC1N@1386|Bacillus	91061|Bacilli	S	protein containing a von Willebrand factor type A (vWA) domain	yabS	-	-	ko:K07114	-	-	-	-	ko00000,ko02000	1.A.13.2.2,1.A.13.2.3	-	-	VWA,VWA_2
B4U62_00420	203.785	2.03052	0.297584	6.82336	8.89363e-12	4.29135e-11	CP020102.1	CDS	cds-AQZ88983.1	AQZ88983.1	coaX	type III pantothenate kinase	up	224308.BSU00700	2.82e-188	522	COG1521@1|root,COG1521@2|Bacteria,1TR0X@1239|Firmicutes,4H9QA@91061|Bacilli,1ZBQ0@1386|Bacillus	91061|Bacilli	F	Catalyzes the phosphorylation of pantothenate (Pan), the first step in CoA biosynthesis	coaX	-	2.7.1.33	ko:K03525	ko00770,ko01100,map00770,map01100	M00120	R02971,R03018,R04391	RC00002,RC00017	ko00000,ko00001,ko00002,ko01000	-	-	-	Pan_kinase
B4U62_00450	418.999	2.09774	0.218119	9.61741	6.7508e-22	5.73625e-21	CP020102.1	CDS	cds-AQZ88989.1	AQZ88989.1	pabC	4-amino-4-deoxychorismate lyase	up	224308.BSU00760	2.27e-216	596	COG0115@1|root,COG0115@2|Bacteria,1TSIP@1239|Firmicutes,4HC7K@91061|Bacilli,1ZCRC@1386|Bacillus	91061|Bacilli	EH	4-amino-4-deoxychorismate lyase	pabC	-	4.1.3.38	ko:K02619	ko00790,map00790	-	R05553	RC01843,RC02148	ko00000,ko00001,ko01000	-	-	-	Aminotran_4
B4U62_00490	3350.26	-2.2708	0.521752	-4.35225	1.34746e-05	3.56013e-05	NA	NA	NA	NA	NA	NA	down	NA	NA	NA	NA	NA	NA	NA	NA	NA	NA	NA	NA	NA	NA	NA	NA	NA	NA	NA	NA
B4U62_00510	100.574	2.38102	0.627441	3.79481	0.000147759	0.000345237	NA	NA	NA	NA	NA	NA	up	NA	NA	NA	NA	NA	NA	NA	NA	NA	NA	NA	NA	NA	NA	NA	NA	NA	NA	NA	NA
B4U62_00515	29.1104	2.27984	0.518397	4.39787	1.09319e-05	2.9266e-05	NA	NA	NA	NA	NA	NA	up	NA	NA	NA	NA	NA	NA	NA	NA	NA	NA	NA	NA	NA	NA	NA	NA	NA	NA	NA	NA
B4U62_00545	1472.28	-3.05221	0.632686	-4.82421	1.40562e-06	4.21269e-06	NA	NA	NA	NA	NA	NA	down	1196031.ALEG01000035_gene864	3.62e-14	65.1	29TAG@1|root,30EHH@2|Bacteria,1UCJJ@1239|Firmicutes,4IP1R@91061|Bacilli,1ZP94@1386|Bacillus	91061|Bacilli	-	-	-	-	-	-	-	-	-	-	-	-	-	-	-
B4U62_00550	7361.33	-2.0521	0.46556	-4.40781	1.04422e-05	2.80225e-05	NA	NA	NA	NA	NA	NA	down	NA	NA	NA	NA	NA	NA	NA	NA	NA	NA	NA	NA	NA	NA	NA	NA	NA	NA	NA	NA
B4U62_00665	14298.3	2.0727	0.195414	10.6067	2.77394e-26	2.88698e-25	CP020102.1	CDS	cds-AQZ89016.1	AQZ89016.1	rplA	50S ribosomal protein L1	up	224308.BSU01030	1.82e-162	455	COG0081@1|root,COG0081@2|Bacteria,1TPTS@1239|Firmicutes,4HAK4@91061|Bacilli,1ZB14@1386|Bacillus	91061|Bacilli	J	Binds directly to 23S rRNA. The L1 stalk is quite mobile in the ribosome, and is involved in E site tRNA release	rplA	GO:0000470,GO:0003674,GO:0003676,GO:0003723,GO:0005488,GO:0005575,GO:0005622,GO:0005623,GO:0005737,GO:0005829,GO:0005840,GO:0006139,GO:0006364,GO:0006396,GO:0006412,GO:0006518,GO:0006725,GO:0006807,GO:0008150,GO:0008152,GO:0009058,GO:0009059,GO:0009987,GO:0010467,GO:0015934,GO:0016070,GO:0016072,GO:0019538,GO:0022613,GO:0022625,GO:0022626,GO:0032991,GO:0034470,GO:0034641,GO:0034645,GO:0034660,GO:…	-	ko:K02863	ko03010,map03010	M00178,M00179	-	-	br01610,ko00000,ko00001,ko00002,ko03011	-	-	-	Ribosomal_L1
B4U62_00725	1155.12	2.0521	0.257963	7.95499	1.79144e-15	1.10113e-14	CP020102.1	CDS	cds-AQZ89028.1	AQZ89028.1	rpsJ	30S ribosomal protein S10	up	1051501.AYTL01000005_gene335	2.58e-65	199	COG0051@1|root,COG0051@2|Bacteria,1V6C9@1239|Firmicutes,4HIKH@91061|Bacilli,1ZGA6@1386|Bacillus	91061|Bacilli	J	Involved in the binding of tRNA to the ribosomes	rpsJ	GO:0003674,GO:0003735,GO:0005198,GO:0005575,GO:0005622,GO:0005623,GO:0005737,GO:0005840,GO:0006412,GO:0006518,GO:0006807,GO:0008150,GO:0008152,GO:0009058,GO:0009059,GO:0009987,GO:0010467,GO:0015935,GO:0019538,GO:0032991,GO:0034641,GO:0034645,GO:0043043,GO:0043170,GO:0043226,GO:0043228,GO:0043229,GO:0043232,GO:0043603,GO:0043604,GO:0044237,GO:0044238,GO:0044249,GO:0044260,GO:0044267,GO:0044271,GO:…	-	ko:K02946	ko03010,map03010	M00178,M00179	-	-	br01610,ko00000,ko00001,ko00002,ko03011	-	-	-	Ribosomal_S10
B4U62_00915	52.9874	-3.2005	0.398718	-8.02697	9.99108e-16	6.236e-15	CP020102.1	CDS	cds-AQZ89065.1	AQZ89065.1	ybaK	hypothetical protein	down	224308.BSU01520	2.54e-91	268	2BVDP@1|root,32QTK@2|Bacteria,1V9E2@1239|Firmicutes,4HJ1S@91061|Bacilli,1ZFUF@1386|Bacillus	91061|Bacilli	S	Protein of unknown function (DUF2521)	ybaK	-	-	-	-	-	-	-	-	-	-	-	DUF2521
B4U62_00920	121.288	-2.92708	0.342617	-8.5433	1.30442e-17	9.18676e-17	CP020102.1	CDS	cds-AQZ89066.1	AQZ89066.1	cwlD	N-acetylmuramoyl-L-alanine amidase	down	224308.BSU01530	2.22e-170	475	COG0860@1|root,COG0860@2|Bacteria,1TQ74@1239|Firmicutes,4HAV3@91061|Bacilli,1ZBJ8@1386|Bacillus	91061|Bacilli	M	n-acetylmuramoyl-L-alanine amidase	cwlD	GO:0005575,GO:0005623,GO:0030288,GO:0030313,GO:0031975,GO:0042597,GO:0044464	3.5.1.28	ko:K01448	ko01503,map01503	M00727	R04112	RC00064,RC00141	ko00000,ko00001,ko00002,ko01000,ko01011,ko03036	-	-	-	Amidase_3
B4U62_00940	535.682	-2.83521	0.219499	-12.9167	3.62179e-38	6.16676e-37	CP020102.1	CDS	cds-AQZ89070.1	AQZ89070.1	ybaN	polysaccharide deacetylase PdaB	down	224308.BSU01570	1.75e-180	502	COG0726@1|root,COG0726@2|Bacteria,1UZQS@1239|Firmicutes,4IPKY@91061|Bacilli,1ZRC8@1386|Bacillus	91061|Bacilli	G	Polysaccharide deacetylase	pdaB	GO:0005575,GO:0005623,GO:0016020,GO:0042763,GO:0044464	-	-	-	-	-	-	-	-	-	-	Polysacc_deac_1
B4U62_00950	7724.15	-2.17831	0.454225	-4.79567	1.62131e-06	4.81948e-06	NA	NA	NA	NA	NA	NA	down	NA	NA	NA	NA	NA	NA	NA	NA	NA	NA	NA	NA	NA	NA	NA	NA	NA	NA	NA	NA
B4U62_00990	1472.28	-3.05221	0.632686	-4.82421	1.40562e-06	4.21269e-06	NA	NA	NA	NA	NA	NA	down	1196031.ALEG01000035_gene864	3.62e-14	65.1	29TAG@1|root,30EHH@2|Bacteria,1UCJJ@1239|Firmicutes,4IP1R@91061|Bacilli,1ZP94@1386|Bacillus	91061|Bacilli	-	-	-	-	-	-	-	-	-	-	-	-	-	-	-
B4U62_00995	7724.15	-2.17831	0.454225	-4.79567	1.62131e-06	4.81948e-06	NA	NA	NA	NA	NA	NA	down	NA	NA	NA	NA	NA	NA	NA	NA	NA	NA	NA	NA	NA	NA	NA	NA	NA	NA	NA	NA
B4U62_01005	1472.28	-3.05221	0.632686	-4.82421	1.40562e-06	4.21269e-06	NA	NA	NA	NA	NA	NA	down	1196031.ALEG01000035_gene864	3.62e-14	65.1	29TAG@1|root,30EHH@2|Bacteria,1UCJJ@1239|Firmicutes,4IP1R@91061|Bacilli,1ZP94@1386|Bacillus	91061|Bacilli	-	-	-	-	-	-	-	-	-	-	-	-	-	-	-
B4U62_01010	7724.15	-2.17831	0.454225	-4.79567	1.62131e-06	4.81948e-06	NA	NA	NA	NA	NA	NA	down	NA	NA	NA	NA	NA	NA	NA	NA	NA	NA	NA	NA	NA	NA	NA	NA	NA	NA	NA	NA
B4U62_01025	298.877	2.46861	0.201496	12.2514	1.65125e-34	2.45423e-33	CP020102.1	CDS	cds-AQZ89072.1	AQZ89072.1	ybaR	sodium-independent anion transporter	up	224308.BSU01580	0	874	COG0659@1|root,COG0659@2|Bacteria,1TPI4@1239|Firmicutes,4H9V4@91061|Bacilli,1ZCKC@1386|Bacillus	91061|Bacilli	P	COG0659 Sulfate permease and related transporters (MFS superfamily)	ybaR	-	-	ko:K03321	-	-	-	-	ko00000,ko02000	2.A.53.3	-	-	STAS,Sulfate_transp
B4U62_01060	726.455	-4.74577	0.285253	-16.637	3.75695e-62	1.50414e-60	CP020102.1	CDS	cds-AQZ89079.1	AQZ89079.1	ybbC	hypothetical protein	down	224308.BSU01650	3.6e-306	833	COG3876@1|root,COG3876@2|Bacteria,1VRMG@1239|Firmicutes,4HA8F@91061|Bacilli,1ZBF3@1386|Bacillus	91061|Bacilli	S	protein conserved in bacteria	ybbC	-	-	-	-	-	-	-	-	-	-	-	DUF1343
B4U62_01065	397.891	-4.08934	0.335247	-12.198	3.18597e-34	4.67276e-33	CP020102.1	CDS	cds-AQZ89080.1	AQZ89080.1	ybbD	beta-hexosaminidase	down	224308.BSU01660	0	1244	COG1472@1|root,COG1472@2|Bacteria,1TP63@1239|Firmicutes,4HBDB@91061|Bacilli,1ZCGR@1386|Bacillus	91061|Bacilli	G	Belongs to the glycosyl hydrolase 3 family	ybbD	-	3.2.1.52	ko:K01207	ko00520,ko00531,ko01100,ko01501,map00520,map00531,map01100,map01501	M00628	R00022,R05963,R07809,R07810,R10831	RC00049	ko00000,ko00001,ko00002,ko01000	-	-	-	Big_2,Glyco_hydro_3,Glyco_hydro_3_C,Gram_pos_anchor,SLH
B4U62_01070	354.057	-4.44459	0.341682	-13.008	1.1021e-38	1.95129e-37	CP020102.1	CDS	cds-AQZ89081.1	AQZ89081.1	ybbE	penicillin binding protein PBP4B	down	224308.BSU01670	0	884	COG1680@1|root,COG1680@2|Bacteria,1U828@1239|Firmicutes,4HA0Q@91061|Bacilli,1ZBJ0@1386|Bacillus	91061|Bacilli	V	Belongs to the UPF0214 family	ybbE	-	3.4.16.4	ko:K21469	ko00550,map00550	-	-	-	ko00000,ko00001,ko01000,ko01002,ko01011	-	-	-	Beta-lactamase
B4U62_01075	289.279	-4.12972	0.362643	-11.3879	4.80695e-30	6.12094e-29	CP020102.1	CDS	cds-AQZ89082.1	AQZ89082.1	ybbF	PTS sugar transporter subunit IIC	down	224308.BSU01680	7.29e-304	831	COG1263@1|root,COG1264@1|root,COG1263@2|Bacteria,COG1264@2|Bacteria,1TP5X@1239|Firmicutes,4H9KS@91061|Bacilli,1ZE6P@1386|Bacillus	91061|Bacilli	G	phosphotransferase system	ybbF	GO:0003674,GO:0003824,GO:0005215,GO:0005575,GO:0005623,GO:0005886,GO:0006810,GO:0008150,GO:0008643,GO:0009401,GO:0015144,GO:0016020,GO:0016740,GO:0016772,GO:0016773,GO:0022804,GO:0022857,GO:0034219,GO:0044464,GO:0051179,GO:0051234,GO:0055085,GO:0071702,GO:0071944,GO:0090563,GO:0090588	2.7.1.211	ko:K02808,ko:K02809,ko:K02810	ko00500,ko02060,map00500,map02060	M00269	R00811	RC00017,RC03206	ko00000,ko00001,ko00002,ko01000,ko02000	4.A.1.2.1,4.A.1.2.10,4.A.1.2.12,4.A.1.2.9	-	-	PTS_EIIA_1,PTS_EIIB,PTS_EIIC
B4U62_01080	113.571	-4.81434	0.511417	-9.41373	4.78844e-21	3.8974e-20	CP020102.1	CDS	cds-AQZ89083.1	AQZ89083.1	ybbH	MurR/RpiR family transcriptional regulator	down	224308.BSU01690	3.82e-194	539	COG1737@1|root,COG1737@2|Bacteria,1TPIX@1239|Firmicutes,4HBJA@91061|Bacilli,1ZQ09@1386|Bacillus	91061|Bacilli	K	transcriptional	ybbH	GO:0003674,GO:0003700,GO:0005575,GO:0005622,GO:0005623,GO:0005737,GO:0005829,GO:0006355,GO:0008150,GO:0009889,GO:0010468,GO:0010556,GO:0019219,GO:0019222,GO:0031323,GO:0031326,GO:0044424,GO:0044444,GO:0044464,GO:0050789,GO:0050794,GO:0051171,GO:0051252,GO:0060255,GO:0065007,GO:0080090,GO:0140110,GO:1903506,GO:2000112,GO:2001141	-	-	-	-	-	-	-	-	-	-	HTH_6,SIS
B4U62_01085	297.09	-3.55111	0.24362	-14.5764	3.96724e-48	1.0351e-46	CP020102.1	CDS	cds-AQZ89084.1	AQZ89084.1	murQ	N-acetylmuramic acid 6-phosphate etherase	down	224308.BSU01700	4.04e-211	584	COG2103@1|root,COG2103@2|Bacteria,1TPSF@1239|Firmicutes,4HBWP@91061|Bacilli,1ZCFF@1386|Bacillus	91061|Bacilli	G	Specifically catalyzes the cleavage of the D-lactyl ether substituent of MurNAc 6-phosphate, producing GlcNAc 6- phosphate and D-lactate	murQ	-	4.2.1.126	ko:K07106	ko00520,ko01100,map00520,map01100	-	R08555	RC00397,RC00746	ko00000,ko00001,ko01000	-	-	-	SIS,SIS_2
B4U62_01115	31.0069	2.26642	0.635032	3.56899	0.000358365	0.000795095	NA	NA	NA	NA	NA	NA	up	NA	NA	NA	NA	NA	NA	NA	NA	NA	NA	NA	NA	NA	NA	NA	NA	NA	NA	NA	NA
B4U62_01125	5663.97	-2.1605	0.363288	-5.94709	2.72954e-09	1.08015e-08	CP020102.1	CDS	cds-AQZ89087.1	AQZ89087.1	sigW	ECF RNA polymerase sigma factor SigW	down	224308.BSU01730	1.6e-127	363	COG1595@1|root,COG1595@2|Bacteria,1TS3M@1239|Firmicutes,4HC17@91061|Bacilli,1ZCZ4@1386|Bacillus	91061|Bacilli	K	Belongs to the sigma-70 factor family. ECF subfamily	sigW	-	-	ko:K03088	-	-	-	-	ko00000,ko03021	-	-	-	Sigma70_r2,Sigma70_r4_2
B4U62_01135	2726.02	2.27258	0.304791	7.45619	8.90621e-14	4.96602e-13	CP020102.1	CDS	cds-AQZ89089.1	AQZ89089.1	ybbP	TIGR00159 family protein	up	224308.BSU01750	5.43e-189	525	COG1624@1|root,COG1624@2|Bacteria,1TPRW@1239|Firmicutes,4H9XZ@91061|Bacilli,1ZBIU@1386|Bacillus	91061|Bacilli	S	Catalyzes the condensation of 2 ATP molecules into cyclic di-AMP (c-di-AMP), a second messenger used to regulate differing processes in different bacteria	dacA	GO:0003674,GO:0003824,GO:0004016,GO:0005575,GO:0005623,GO:0005886,GO:0005887,GO:0009975,GO:0016020,GO:0016021,GO:0016829,GO:0016849,GO:0031224,GO:0031226,GO:0044425,GO:0044459,GO:0044464,GO:0071944	2.7.7.85	ko:K18672	-	-	-	-	ko00000,ko01000	-	-	-	DisA_N
B4U62_01150	26903.4	2.15787	0.258615	8.34394	7.1857e-17	4.86046e-16	CP020102.1	CDS	cds-AQZ89092.1	AQZ89092.1	glmS	glutamine--fructose-6-phosphate aminotransferase	up	224308.BSU01780	0	1162	COG0449@1|root,COG0449@2|Bacteria,1TPGU@1239|Firmicutes,4H9R4@91061|Bacilli,1ZBI5@1386|Bacillus	91061|Bacilli	M	Catalyzes the first step in hexosamine metabolism, converting fructose-6P into glucosamine-6P using glutamine as a nitrogen source	glmS	GO:0003674,GO:0003824,GO:0004360,GO:0005575,GO:0005622,GO:0005623,GO:0005737,GO:0005829,GO:0006002,GO:0006040,GO:0006047,GO:0006139,GO:0006464,GO:0006486,GO:0006487,GO:0006725,GO:0006793,GO:0006796,GO:0006807,GO:0008150,GO:0008152,GO:0008483,GO:0009058,GO:0009059,GO:0009100,GO:0009101,GO:0009225,GO:0009987,GO:0016740,GO:0016769,GO:0019538,GO:0019637,GO:0034641,GO:0034645,GO:0036211,GO:0043170,GO:…	2.6.1.16	ko:K00820	ko00250,ko00520,ko01100,ko01130,ko04931,map00250,map00520,map01100,map01130,map04931	-	R00768	RC00010,RC00163,RC02752	ko00000,ko00001,ko01000,ko01002	-	-	iSB619.SA_RS11245,iYO844.BSU01780	GATase_6,SIS
B4U62_01210	697.107	-5.61389	0.49917	-11.2464	2.41128e-29	2.96015e-28	CP020102.1	CDS	cds-AQZ89104.1	AQZ89104.1	skfA	sporulation killing factor	down	NA	NA	NA	NA	NA	NA	NA	NA	NA	NA	NA	NA	NA	NA	NA	NA	NA	NA	NA	NA
B4U62_01215	111.827	-3.74808	0.489659	-7.65448	1.94099e-14	1.13497e-13	CP020102.1	CDS	cds-AQZ89105.1	AQZ89105.1	skfB	sporulation killing factor system radical SAM maturase	down	224308.BSU01920	7.24e-304	827	COG0535@1|root,COG0535@2|Bacteria,1TVGT@1239|Firmicutes,4HB41@91061|Bacilli	91061|Bacilli	J	4Fe-4S single cluster domain	-	-	-	-	-	-	-	-	-	-	-	-	Fer4_12,Radical_SAM,SPASM
B4U62_01220	367.931	-2.13127	0.249711	-8.53496	1.40207e-17	9.8433e-17	CP020102.1	CDS	cds-AQZ89106.1	AQZ89106.1	skfC	sporulation-killing factor biosynthesis protein SkfC	down	224308.BSU01935	0	956	COG1266@1|root,COG1266@2|Bacteria	2|Bacteria	V	CAAX protease self-immunity	-	-	-	ko:K07052	-	-	-	-	ko00000	-	-	-	Abi
B4U62_01225	220.518	-2.60619	0.216782	-12.0222	2.71736e-33	3.8215e-32	CP020102.1	CDS	cds-AQZ89107.1	AQZ89107.1	skfE	SkfA peptide export ATP-binding protein SkfE	down	224308.BSU01950	8.07e-174	484	COG1131@1|root,COG1131@2|Bacteria,1V3YS@1239|Firmicutes,4HI3E@91061|Bacilli,1ZE5G@1386|Bacillus	91061|Bacilli	V	ABC transporter	-	-	-	ko:K01990	-	M00254	-	-	ko00000,ko00002,ko02000	3.A.1	-	-	ABC_tran
B4U62_01230	121.478	-2.30184	0.283202	-8.12794	4.36658e-16	2.79641e-15	CP020102.1	CDS	cds-AQZ89108.2	AQZ89108.2	skfF	sporulation killing factor system integral membrane protein	down	224308.BSU01960	3.99e-305	854	2EE96@1|root,3383K@2|Bacteria,1VJNR@1239|Firmicutes,4HPH3@91061|Bacilli,1ZD8W@1386|Bacillus	91061|Bacilli	S	ABC transporter	skfF	-	-	-	-	-	-	-	-	-	-	-	-
B4U62_01235	18.7557	-2.86368	0.641445	-4.46442	8.02865e-06	2.18356e-05	CP020102.1	CDS	cds-AQZ89109.1	AQZ89109.1	skfG	hypothetical protein	down	224308.BSU01970	3.88e-118	338	COG1413@1|root,COG1413@2|Bacteria,1W30F@1239|Firmicutes,4I003@91061|Bacilli,1ZFZ4@1386|Bacillus	91061|Bacilli	C	HEAT repeats	-	-	-	-	-	-	-	-	-	-	-	-	HEAT_2
B4U62_01240	336.478	-2.15518	0.243359	-8.85596	8.29664e-19	6.0842e-18	CP020102.1	CDS	cds-AQZ89110.1	AQZ89110.1	skfH	thioredoxin	down	224308.BSU01980	5.88e-103	297	COG0526@1|root,COG0526@2|Bacteria,1UAGU@1239|Firmicutes,4IKV9@91061|Bacilli,1ZHT5@1386|Bacillus	91061|Bacilli	CO	Thioredoxin-like domain	-	-	-	-	-	-	-	-	-	-	-	-	Thioredoxin_2
B4U62_01295	213.658	-2.42533	0.191804	-12.6448	1.19522e-36	1.92447e-35	CP020102.1	CDS	cds-AQZ89120.1	AQZ89120.1	ybxI	class D beta-lactamase	down	224308.BSU02090	3.86e-195	540	COG2602@1|root,COG2602@2|Bacteria,1VZ0X@1239|Firmicutes,4HTVD@91061|Bacilli,1ZQP5@1386|Bacillus	91061|Bacilli	V	beta-lactamase	ybxI	-	3.5.2.6	ko:K17838	ko01501,map01501	-	R06363	RC01499	ko00000,ko00001,ko01000	-	-	-	Transpeptidase
B4U62_01310	1855.4	2.75994	0.169845	16.2498	2.24087e-59	8.43936e-58	CP020102.1	CDS	cds-AQZ92992.1	AQZ92992.1	ybeC	amino acid:proton symporter	up	224308.BSU02120	0	1056	COG0531@1|root,COG0531@2|Bacteria,1TPJH@1239|Firmicutes,4HC13@91061|Bacilli,1ZCG6@1386|Bacillus	91061|Bacilli	E	amino acid	ybeC	GO:0003333,GO:0003674,GO:0005215,GO:0005342,GO:0005575,GO:0005623,GO:0005886,GO:0005887,GO:0006810,GO:0006811,GO:0006820,GO:0006865,GO:0008150,GO:0008509,GO:0008514,GO:0015075,GO:0015171,GO:0015179,GO:0015291,GO:0015297,GO:0015318,GO:0015711,GO:0015807,GO:0015849,GO:0016020,GO:0016021,GO:0022804,GO:0022857,GO:0031224,GO:0031226,GO:0034220,GO:0044425,GO:0044459,GO:0044464,GO:0046942,GO:0046943,GO:…	-	-	-	-	-	-	-	-	-	-	AA_permease_2
B4U62_01335	18.8605	2.6158	0.5164	5.06545	4.07442e-07	1.29519e-06	CP020102.1	CDS	cds-AQZ89127.1	AQZ89127.1	ybfA	MarR family transcriptional regulator	up	224308.BSU02160	2.56e-219	605	COG0454@1|root,COG1846@1|root,COG0456@2|Bacteria,COG1846@2|Bacteria,1VHDQ@1239|Firmicutes,4HQ0R@91061|Bacilli,1ZF1Z@1386|Bacillus	91061|Bacilli	K	FR47-like protein	ybfA	-	-	-	-	-	-	-	-	-	-	-	Acetyltransf_1,MarR,MarR_2
B4U62_01425	777.029	-3.00938	0.26752	-11.2492	2.33777e-29	2.88585e-28	CP020102.1	CDS	cds-AQZ89144.1	AQZ89144.1	gltP	glutamate:protein symporter	down	224308.BSU02340	1.22e-272	749	COG1301@1|root,COG1301@2|Bacteria,1VQUE@1239|Firmicutes,4HU9Y@91061|Bacilli,1ZE4T@1386|Bacillus	91061|Bacilli	C	Belongs to the dicarboxylate amino acid cation symporter (DAACS) (TC 2.A.23) family	gltP	-	-	ko:K11102	-	-	-	-	ko00000,ko02000	2.A.23.1.1,2.A.23.1.2	-	-	SDF
B4U62_01445	26.3417	2.4751	0.430004	5.75599	8.61348e-09	3.24667e-08	CP020102.1	CDS	cds-AQZ89148.1	AQZ89148.1	ybgB	hypothetical protein	up	NA	NA	NA	NA	NA	NA	NA	NA	NA	NA	NA	NA	NA	NA	NA	NA	NA	NA	NA	NA
B4U62_01495	26.3374	-3.87496	0.863259	-4.48875	7.16407e-06	1.97134e-05	CP020102.1	CDS	cds-AQZ89157.1	AQZ89157.1	ycbC	5-dehydro-4-deoxyglucarate dehydratase	down	224308.BSU02460	4.1e-222	612	COG0329@1|root,COG0329@2|Bacteria,1UHED@1239|Firmicutes,4HAUA@91061|Bacilli,1ZASZ@1386|Bacillus	91061|Bacilli	EM	5-dehydro-4-deoxyglucarate dehydratase activity	ycbC	-	4.2.1.41	ko:K01707	ko00053,ko01100,map00053,map01100	-	R02279	RC00678	ko00000,ko00001,ko01000	-	-	-	DHDPS
B4U62_01500	27.6679	-3.03293	0.664065	-4.56721	4.94254e-06	1.39193e-05	CP020102.1	CDS	cds-AQZ89158.1	AQZ89158.1	ycbD	aldehyde dehydrogenase family protein	down	224308.BSU02470	0	951	COG1012@1|root,COG1012@2|Bacteria,1TP4S@1239|Firmicutes,4H9MF@91061|Bacilli,1ZAXK@1386|Bacillus	91061|Bacilli	C	Catalyzes the oxidation of malonate semialdehyde (MSA) and methylmalonate semialdehyde (MMSA) into acetyl-CoA and propanoyl-CoA, respectively	ycbD	-	-	ko:K22187	ko00040,map00040	-	R11768	RC00080	ko00000,ko00001,ko01000	-	-	-	Aldedh
B4U62_01560	704.567	-2.13948	0.498632	-4.2907	1.7811e-05	4.6342e-05	CP020102.1	CDS	cds-AQZ89169.1	AQZ89169.1	ycbP	hypothetical protein	down	224308.BSU02590	2.21e-76	229	2E4BW@1|root,32Z7G@2|Bacteria,1VH0F@1239|Firmicutes,4HPQD@91061|Bacilli,1ZJ7Q@1386|Bacillus	91061|Bacilli	S	Protein of unknown function (DUF2512)	ycbP	-	-	-	-	-	-	-	-	-	-	-	DUF2512
B4U62_01565	105.772	-6.58117	0.618053	-10.6482	1.77717e-26	1.87982e-25	CP020102.1	CDS	cds-AQZ89170.1	AQZ89170.1	cwlJ	cell wall hydrolase CwlJ	down	224308.BSU02600	1.82e-102	296	COG3773@1|root,COG3773@2|Bacteria,1V3QK@1239|Firmicutes,4HH00@91061|Bacilli,1ZGB9@1386|Bacillus	91061|Bacilli	M	Cell wall	cwlJ	-	3.5.1.28	ko:K01449	-	-	R04112	RC00064,RC00141	ko00000,ko01000	-	-	-	Hydrolase_2
B4U62_01635	301.523	-2.6726	0.272955	-9.79133	1.22668e-22	1.08593e-21	CP020102.1	CDS	cds-AQZ89183.1	AQZ89183.1	natK	sensor histidine kinase	down	224308.BSU02730	2.74e-216	598	COG3290@1|root,COG3290@2|Bacteria,1VK8U@1239|Firmicutes,4HR8P@91061|Bacilli,1ZEI5@1386|Bacillus	91061|Bacilli	T	GHKL domain	natK	-	2.7.13.3	ko:K11640	ko02020,map02020	M00494	-	-	ko00000,ko00001,ko00002,ko01000,ko01001,ko02022	-	-	-	HATPase_c_5,SPOB_a
B4U62_01750	664.731	3.7506	0.334704	11.2057	3.82217e-29	4.62826e-28	CP020102.1	CDS	cds-AQZ89203.1	AQZ89203.1	yceI	MFS transporter	up	224308.BSU02950	2.32e-279	764	COG0477@1|root,COG0477@2|Bacteria,1UIFU@1239|Firmicutes,4ISWR@91061|Bacilli,1ZS7A@1386|Bacillus	91061|Bacilli	P	Uncharacterised MFS-type transporter YbfB	yceI	GO:0005575,GO:0016020,GO:0016021,GO:0031224,GO:0044425	-	ko:K08369	-	-	-	-	ko00000,ko02000	2.A.1	-	-	MFS_1,MFS_4,Sugar_tr
B4U62_01790	973.219	-2.16513	0.33833	-6.39946	1.55926e-10	6.90863e-10	CP020102.1	CDS	cds-AQZ89210.1	AQZ89210.1	ycgA	hypothetical protein	down	224308.BSU03020	0	895	COG1288@1|root,COG1288@2|Bacteria,1TQJ0@1239|Firmicutes,4H9P7@91061|Bacilli,1ZBC6@1386|Bacillus	91061|Bacilli	S	Membrane	ycgA	-	-	-	-	-	-	-	-	-	-	-	DcuC,Na_H_antiporter
B4U62_01800	2384.21	-3.24277	0.37963	-8.54192	1.32011e-17	9.28258e-17	CP020102.1	CDS	cds-AQZ89212.1	AQZ89212.1	amyE	alpha-amylase	down	224308.BSU03040	0	1340	COG0366@1|root,COG0366@2|Bacteria,1TQSE@1239|Firmicutes,4HEGR@91061|Bacilli	91061|Bacilli	G	alpha-amylase	amyE	-	3.2.1.1	ko:K01176	ko00500,ko01100,ko04973,map00500,map01100,map04973	-	R02108,R02112,R11262	-	ko00000,ko00001,ko01000	-	GH13	-	Alpha-amylase,CBM26,CBM_20,G5
B4U62_01805	1146.45	4.05521	0.599037	6.76956	1.29176e-11	6.18599e-11	CP020102.1	CDS	cds-AQZ89213.1	AQZ89213.1	ldh	L-lactate dehydrogenase	up	224308.BSU03050	2.06e-233	642	COG0039@1|root,COG0039@2|Bacteria,1TPSY@1239|Firmicutes,4HB0Z@91061|Bacilli,1ZD2C@1386|Bacillus	91061|Bacilli	C	Belongs to the LDH MDH superfamily. LDH family	ldh	GO:0003674,GO:0003824,GO:0004457,GO:0004459,GO:0005975,GO:0006082,GO:0006090,GO:0006091,GO:0006096,GO:0006139,GO:0006163,GO:0006164,GO:0006165,GO:0006725,GO:0006732,GO:0006733,GO:0006753,GO:0006754,GO:0006757,GO:0006793,GO:0006796,GO:0006807,GO:0008150,GO:0008152,GO:0009056,GO:0009058,GO:0009108,GO:0009117,GO:0009123,GO:0009124,GO:0009126,GO:0009127,GO:0009132,GO:0009135,GO:0009141,GO:0009142,GO:…	1.1.1.27	ko:K00016	ko00010,ko00270,ko00620,ko00640,ko01100,ko01110,ko01120,ko01130,ko04922,map00010,map00270,map00620,map00640,map01100,map01110,map01120,map01130,map04922	-	R00703,R01000,R03104	RC00031,RC00044	ko00000,ko00001,ko01000,ko04147	-	-	-	Ldh_1_C,Ldh_1_N
B4U62_01810	566.407	3.98555	0.345985	11.5194	1.05283e-30	1.37208e-29	CP020102.1	CDS	cds-AQZ89214.1	AQZ89214.1	lctP	L-lactate permease	up	224308.BSU03060	0	1014	COG1620@1|root,COG1620@2|Bacteria,1TQNM@1239|Firmicutes,4HAF3@91061|Bacilli,1ZC0U@1386|Bacillus	91061|Bacilli	C	L-lactate permease	lctP	GO:0005575,GO:0005623,GO:0005886,GO:0016020,GO:0044464,GO:0071944	-	ko:K03303	-	-	-	-	ko00000,ko02000	2.A.14	-	-	Lactate_perm
B4U62_01830	299.713	-4.12458	0.299719	-13.7615	4.34355e-43	9.23575e-42	CP020102.1	CDS	cds-AQZ89218.1	AQZ89218.1	ycgG	hypothetical protein	down	224308.BSU03100	1.85e-195	540	COG3403@1|root,COG3403@2|Bacteria,1US5K@1239|Firmicutes,4HDGW@91061|Bacilli,1ZQUM@1386|Bacillus	91061|Bacilli	S	YqcI/YcgG family	yqcI	-	-	ko:K09190	-	-	-	-	ko00000	-	-	-	YqcI_YcgG
B4U62_01835	81.7543	-2.33984	0.292933	-7.98765	1.37537e-15	8.51275e-15	CP020102.1	CDS	cds-AQZ89219.1	AQZ89219.1	ycgH	transporter	down	224308.BSU03110	0	867	COG1113@1|root,COG1113@2|Bacteria,1TP97@1239|Firmicutes,4H9QX@91061|Bacilli,1ZDGG@1386|Bacillus	91061|Bacilli	E	COG1113 Gamma-aminobutyrate permease and related permeases	ycgH	GO:0005575,GO:0005623,GO:0005886,GO:0016020,GO:0044464,GO:0071944	-	ko:K03293	-	-	-	-	ko00000	2.A.3.1	-	-	AA_permease
B4U62_01840	11.2572	-3.08566	0.673383	-4.58232	4.59855e-06	1.29917e-05	CP020102.1	CDS	cds-AQZ89220.1	AQZ89220.1	ycgI	hypothetical protein	down	224308.BSU03120	7.6e-145	407	COG3665@1|root,COG3665@2|Bacteria,1V1VR@1239|Firmicutes,4HVM7@91061|Bacilli,1ZQJI@1386|Bacillus	91061|Bacilli	S	Domain of unknown function (DUF1989)	ycgI	-	-	ko:K09967	-	-	-	-	ko00000	-	-	-	DUF1989
B4U62_01880	207.086	-4.73298	0.41323	-11.4536	2.25518e-30	2.90493e-29	CP020102.1	CDS	cds-AQZ89227.1	AQZ89227.1	ycgL	hypothetical protein	down	224308.BSU03190	7.76e-187	519	COG3541@1|root,COG3541@2|Bacteria,1TT57@1239|Firmicutes,4HD38@91061|Bacilli,1ZBMK@1386|Bacillus	91061|Bacilli	S	Predicted nucleotidyltransferase	ycgL	-	-	ko:K07074	-	-	-	-	ko00000	-	-	-	Nuc-transf
B4U62_01895	1137.42	-3.14379	0.335356	-9.3745	6.95071e-21	5.58571e-20	CP020102.1	CDS	cds-AQZ89229.2	AQZ89229.2	ycgO	sodium/proline symporter	down	224308.BSU03220	0	914	COG0591@1|root,COG0591@2|Bacteria,1TPVE@1239|Firmicutes,4H9KW@91061|Bacilli,1ZB64@1386|Bacillus	91061|Bacilli	E	Belongs to the sodium solute symporter (SSF) (TC 2.A.21) family	putP	-	-	ko:K11928	-	-	-	-	ko00000,ko02000	2.A.21.2	-	-	SSF
B4U62_01930	718.977	2.33917	0.247611	9.44698	3.48763e-21	2.84908e-20	CP020102.1	CDS	cds-AQZ89236.1	AQZ89236.1	nasE	assimilatory nitrite reductase [NAD(P)H] small subunit	up	224308.BSU03290	1.2e-74	223	COG2146@1|root,COG2146@2|Bacteria,1VBNU@1239|Firmicutes,4HKDI@91061|Bacilli,1ZI6A@1386|Bacillus	91061|Bacilli	P	Nitrite reductase	nasE	-	1.7.1.15	ko:K00363	ko00910,ko01120,map00910,map01120	M00530	R00787	RC00176	ko00000,ko00001,ko00002,ko01000	-	-	iYO844.BSU03290	Rieske,Rieske_2
B4U62_01935	3959.83	2.98662	0.287966	10.3714	3.34504e-25	3.34053e-24	CP020102.1	CDS	cds-AQZ89237.1	AQZ89237.1	nasD	nitrite reductase large subunit	up	224308.BSU03300	0	1598	COG1251@1|root,COG1251@2|Bacteria,1TQYX@1239|Firmicutes,4HASM@91061|Bacilli,1ZQ9P@1386|Bacillus	91061|Bacilli	C	Belongs to the nitrite and sulfite reductase 4Fe-4S domain family	nasD	-	1.7.1.15	ko:K00362	ko00910,ko01120,map00910,map01120	M00530	R00787	RC00176	ko00000,ko00001,ko00002,ko01000	-	-	-	Fer2_BFD,NIR_SIR,NIR_SIR_ferr,Pyr_redox_2
B4U62_01955	244.516	3.88912	0.483656	8.0411	8.90377e-16	5.60458e-15	CP020102.1	CDS	cds-AQZ89241.1	AQZ89241.1	yciA	GTP cyclohydrolase I FolE2	up	224308.BSU03340	1.05e-222	613	COG1469@1|root,COG1469@2|Bacteria,1TTA1@1239|Firmicutes,4H9P4@91061|Bacilli,1ZBW2@1386|Bacillus	91061|Bacilli	S	Converts GTP to 7,8-dihydroneopterin triphosphate	folE2	-	3.5.4.16	ko:K09007	ko00790,ko01100,map00790,map01100	M00126	R00428,R04639,R05046,R05048	RC00263,RC00294,RC00323,RC00945,RC01188	ko00000,ko00001,ko00002,ko01000	-	-	-	GCHY-1
B4U62_01960	65.1793	3.26576	0.602318	5.42198	5.89436e-08	2.04965e-07	CP020102.1	CDS	cds-AQZ89242.1	AQZ89242.1	yciB	L'D-transpeptidase	up	224308.BSU03350	2.56e-141	398	COG1376@1|root,COG1376@2|Bacteria,1V4KP@1239|Firmicutes,4HIBF@91061|Bacilli	91061|Bacilli	M	ErfK YbiS YcfS YnhG	-	-	-	-	-	-	-	-	-	-	-	-	YkuD
B4U62_01965	93.4997	6.24705	1.3028	4.7951	1.62596e-06	4.83006e-06	CP020102.1	CDS	cds-AQZ89243.1	AQZ89243.1	yczL	hypothetical protein	up	NA	NA	NA	NA	NA	NA	NA	NA	NA	NA	NA	NA	NA	NA	NA	NA	NA	NA	NA	NA
B4U62_01970	1870.59	5.76813	0.541843	10.6454	1.83215e-26	1.92941e-25	CP020102.1	CDS	cds-AQZ89244.1	AQZ89244.1	yciC	cobalamin biosynthesis protein CobW	up	224308.BSU03360	6.78e-291	793	COG0523@1|root,COG0523@2|Bacteria,1TPCG@1239|Firmicutes,4HARN@91061|Bacilli,1ZCV4@1386|Bacillus	91061|Bacilli	S	GTPases (G3E family)	yciC	-	-	-	-	-	-	-	-	-	-	-	CobW_C,cobW
B4U62_01990	276.909	-2.63687	0.288446	-9.14162	6.15262e-20	4.71418e-19	CP020102.1	CDS	cds-AQZ89248.1	AQZ89248.1	yckD	hypothetical protein	down	224308.BSU03400	3.53e-69	209	28P1F@1|root,2ZBXS@2|Bacteria,1V1PR@1239|Firmicutes,4IAIX@91061|Bacilli,1ZIVA@1386|Bacillus	91061|Bacilli	S	Protein of unknown function (DUF2680)	yckD	-	-	-	-	-	-	-	-	-	-	-	DUF2680
B4U62_02125	470.734	-2.25507	0.213016	-10.5864	3.44613e-26	3.57817e-25	CP020102.1	CDS	cds-AQZ89274.1	AQZ89274.1	dtpT	MFS transporter	down	224308.BSU03670	0	936	COG3104@1|root,COG3104@2|Bacteria,1TP81@1239|Firmicutes,4HAF2@91061|Bacilli,1ZAVZ@1386|Bacillus	91061|Bacilli	E	amino acid peptide transporter	dtpT	GO:0005575,GO:0005623,GO:0005886,GO:0016020,GO:0044464,GO:0071944	-	ko:K03305	-	-	-	-	ko00000	2.A.17	-	-	PTR2
B4U62_02130	411.715	-4.8352	0.261543	-18.4872	2.6169e-76	1.73575e-74	CP020102.1	CDS	cds-AQZ89275.1	AQZ89275.1	yclG	hypothetical protein	down	224308.BSU03680	0	1068	COG5434@1|root,COG5434@2|Bacteria,1V161@1239|Firmicutes,4HUBB@91061|Bacilli,1ZDR3@1386|Bacillus	91061|Bacilli	M	Pectate lyase superfamily protein	yclG	-	-	-	-	-	-	-	-	-	-	-	Beta_helix,Pectate_lyase_3
B4U62_02140	64.132	-3.21738	0.418797	-7.68244	1.56085e-14	9.18728e-14	CP020102.1	CDS	cds-AQZ89277.1	AQZ89277.1	gerKA	germination protein KA	down	224308.BSU03700	0	991	COG0697@1|root,COG0697@2|Bacteria,1TP7K@1239|Firmicutes,4HAH1@91061|Bacilli,1ZBEF@1386|Bacillus	91061|Bacilli	EG	Spore germination protein	gerKA	-	-	ko:K06295,ko:K06307	-	-	-	-	ko00000	-	-	-	GerA
B4U62_02180	161.066	-2.75268	0.584718	-4.70771	2.50521e-06	7.29565e-06	CP020102.1	CDS	cds-AQZ89285.1	AQZ89285.1	phrC	phosphatase RapC inhibitor	down	NA	NA	NA	NA	NA	NA	NA	NA	NA	NA	NA	NA	NA	NA	NA	NA	NA	NA	NA	NA
B4U62_02185	8875.38	-11.3443	0.623231	-18.2023	4.94504e-74	3.05219e-72	CP020102.1	CDS	cds-AQZ89286.1	AQZ89286.1	yczM	sporulation protein YjcZ	down	NA	NA	NA	NA	NA	NA	NA	NA	NA	NA	NA	NA	NA	NA	NA	NA	NA	NA	NA	NA
B4U62_02190	11857.7	-10.8922	0.395347	-27.5509	4.32039e-167	1.91998e-164	CP020102.1	CDS	cds-AQZ89287.1	AQZ89287.1	yczN	sporulation protein YjcZ	down	NA	NA	NA	NA	NA	NA	NA	NA	NA	NA	NA	NA	NA	NA	NA	NA	NA	NA	NA	NA
B4U62_02220	726.722	-2.60439	0.258747	-10.0654	7.85656e-24	7.33499e-23	CP020102.1	CDS	cds-AQZ89293.1	AQZ89293.1	ycnB	MFS transporter	down	224308.BSU03840	0	874	COG0477@1|root,COG2814@2|Bacteria,1TPRN@1239|Firmicutes,4H9VV@91061|Bacilli,1ZAXQ@1386|Bacillus	91061|Bacilli	EGP	the major facilitator superfamily	ycnB	-	-	-	-	-	-	-	-	-	-	-	MFS_1
B4U62_02260	142.252	-3.60896	0.280494	-12.8664	6.95479e-38	1.17966e-36	CP020102.1	CDS	cds-AQZ89299.1	AQZ89299.1	glcU	glucose uptake protein GlcU	down	224308.BSU03920	1.67e-190	530	COG4975@1|root,COG4975@2|Bacteria,1TQBN@1239|Firmicutes,4HAVH@91061|Bacilli,1ZE1R@1386|Bacillus	91061|Bacilli	U	Glucose uptake	glcU	GO:0003674,GO:0005215,GO:0005355,GO:0006810,GO:0008150,GO:0008643,GO:0008645,GO:0015144,GO:0015145,GO:0015149,GO:0015749,GO:0022857,GO:0034219,GO:0051119,GO:0051179,GO:0051234,GO:0055085,GO:0071702,GO:1904659	-	ko:K05340	-	-	-	-	ko00000,ko02000	2.A.7.5	-	-	Sugar_transport
B4U62_02265	142.297	-3.00462	0.269062	-11.167	5.91329e-29	7.06416e-28	CP020102.1	CDS	cds-AQZ89300.1	AQZ89300.1	gdh	glucose 1-dehydrogenase	down	224308.BSU03930	5.9e-187	519	COG1028@1|root,COG1028@2|Bacteria,1TR5M@1239|Firmicutes,4HCD2@91061|Bacilli,1ZD11@1386|Bacillus	91061|Bacilli	IQ	COG1028 Dehydrogenases with different specificities (related to short-chain alcohol dehydrogenases)	gdh	-	1.1.1.47	ko:K00034	ko00030,ko01120,ko01200,map00030,map01120,map01200	-	R01520,R01521	RC00066	ko00000,ko00001,ko01000	-	-	iYO844.BSU03930	adh_short_C2
B4U62_02285	298.399	2.17148	0.331345	6.55354	5.6189e-11	2.57427e-10	CP020102.1	CDS	cds-AQZ89304.1	AQZ89304.1	ycnL	hypothetical protein	up	1051501.AYTL01000031_gene1485	1.34e-74	223	2C03Z@1|root,30154@2|Bacteria,1U8TT@1239|Firmicutes,4IIS6@91061|Bacilli,1ZKJI@1386|Bacillus	91061|Bacilli	-	-	-	-	-	-	-	-	-	-	-	-	-	-	-
B4U62_02305	409.398	-4.39894	0.285803	-15.3915	1.86732e-53	5.84392e-52	CP020102.1	CDS	cds-AQZ89308.1	AQZ89308.1	ycsA	tartrate dehydrogenase/decarboxylase	down	224308.BSU04000	3.29e-258	707	COG0473@1|root,COG0473@2|Bacteria,1TPEM@1239|Firmicutes,4HA76@91061|Bacilli,1ZB1V@1386|Bacillus	91061|Bacilli	CE	Tartrate dehydrogenase	ycsA	-	1.1.1.83,1.1.1.93,4.1.1.73	ko:K07246	ko00630,ko00650,map00630,map00650	-	R00215,R01751,R02545,R06180	RC00084,RC00105,RC00594	ko00000,ko00001,ko01000	-	-	-	Iso_dh
B4U62_02365	424.028	-3.71409	0.341305	-10.882	1.40402e-27	1.57165e-26	CP020102.1	CDS	cds-AQZ89318.1	AQZ89318.1	lipC	germination protein	down	224308.BSU04110	4.18e-154	432	COG2755@1|root,COG2755@2|Bacteria,1VAXZ@1239|Firmicutes,4HNDB@91061|Bacilli,1ZETN@1386|Bacillus	91061|Bacilli	E	anatomical structure formation involved in morphogenesis	ycsK	GO:0006629,GO:0008150,GO:0008152,GO:0009056,GO:0016042,GO:0044238,GO:0071704,GO:1901575	-	-	-	-	-	-	-	-	-	-	Lipase_GDSL_2
B4U62_02425	1156.45	4.05865	0.167217	24.2718	3.88914e-130	8.64168e-128	CP020102.1	CDS	cds-AQZ89329.1	AQZ89329.1	ydaH	hypothetical protein	up	224308.BSU04230	5.35e-178	497	28NMK@1|root,2ZBN3@2|Bacteria,1TT4K@1239|Firmicutes,4HBFT@91061|Bacilli,1ZCHB@1386|Bacillus	91061|Bacilli	U	Involved in peptidoglycan biosynthesis. Transports lipid-linked peptidoglycan precursors from the inner to the outer leaflet of the cytoplasmic membrane	amj	-	-	-	-	-	-	-	-	-	-	-	Amj
B4U62_02495	7512.98	-4.39336	0.358756	-12.2461	1.7625e-34	2.61086e-33	CP020102.1	CDS	cds-AQZ89341.1	AQZ89341.1	mntH	divalent metal cation transporter	down	224308.BSU04360	3.9e-286	784	COG1914@1|root,COG1914@2|Bacteria,1TPT1@1239|Firmicutes,4HAEA@91061|Bacilli,1ZCHH@1386|Bacillus	91061|Bacilli	P	H( )-stimulated, divalent metal cation uptake system	mntH	-	-	ko:K03322	-	-	-	-	ko00000,ko02000	2.A.55.2.6,2.A.55.3	-	iYO844.BSU04360	Nramp
B4U62_02550	940.087	-4.95633	0.472471	-10.4902	9.57768e-26	9.7622e-25	CP020102.1	CDS	cds-AQZ89351.1	AQZ89351.1	dctP	C4-dicarboxylate transporter	down	224308.BSU04470	4.43e-290	793	COG1301@1|root,COG1301@2|Bacteria,1TPME@1239|Firmicutes,4H9T7@91061|Bacilli,1ZBKK@1386|Bacillus	91061|Bacilli	U	Belongs to the dicarboxylate amino acid cation symporter (DAACS) (TC 2.A.23) family	dctA	-	-	ko:K03309,ko:K11102,ko:K11103	ko02020,map02020	-	-	-	ko00000,ko00001,ko02000	2.A.23,2.A.23.1.1,2.A.23.1.2,2.A.23.1.3,2.A.23.1.6,2.A.23.1.7	-	iYO844.BSU10220	SDF
B4U62_02595	7804.93	3.62586	0.271433	13.3582	1.06068e-40	2.04054e-39	CP020102.1	CDS	cds-AQZ89360.1	AQZ89360.1	ydbP	thiol reductase thioredoxin	up	224308.BSU04550	4.19e-75	224	COG0526@1|root,COG0526@2|Bacteria,1VA84@1239|Firmicutes,4HKCD@91061|Bacilli,1ZHXM@1386|Bacillus	91061|Bacilli	CO	Thioredoxin	ydbP	GO:0003674,GO:0003824,GO:0004791,GO:0005575,GO:0005622,GO:0005623,GO:0005737,GO:0005829,GO:0006950,GO:0006979,GO:0008150,GO:0008152,GO:0009636,GO:0009987,GO:0015035,GO:0015036,GO:0016209,GO:0016491,GO:0016651,GO:0016667,GO:0016668,GO:0016671,GO:0019725,GO:0033554,GO:0034599,GO:0042221,GO:0042592,GO:0044424,GO:0044444,GO:0044464,GO:0045454,GO:0047134,GO:0050789,GO:0050794,GO:0050896,GO:0051716,GO:…	-	-	-	-	-	-	-	-	-	-	Thioredoxin
B4U62_02640	1492.28	-4.11754	0.21536	-19.1193	1.74466e-81	1.49101e-79	CP020102.1	CDS	cds-AQZ93009.1	AQZ93009.1	ydcC	sporulation protein YdcC	down	224308.BSU04630	3.29e-234	645	COG2834@1|root,COG2834@2|Bacteria,1TSRE@1239|Firmicutes,4HBCH@91061|Bacilli,1ZBE6@1386|Bacillus	91061|Bacilli	M	COG2834 Outer membrane lipoprotein-sorting protein	ydcC	-	-	-	-	-	-	-	-	-	-	-	DUF4367
B4U62_02665	15.0183	-3.6623	0.773219	-4.73643	2.17518e-06	6.38052e-06	CP020102.1	CDS	cds-AQZ89371.1	AQZ89371.1	rsbS	RsbT antagonist protein RsbS	down	224308.BSU04680	5.17e-74	222	COG1366@1|root,COG1366@2|Bacteria,1V7FB@1239|Firmicutes,4HIQ6@91061|Bacilli,1ZGH2@1386|Bacillus	91061|Bacilli	T	antagonist	rsbS	-	-	ko:K17762	-	-	-	-	ko00000,ko03021	-	-	-	STAS
B4U62_02730	117.49	2.34544	0.603634	3.88553	0.000102106	0.000243695	NA	NA	NA	NA	NA	NA	up	NA	NA	NA	NA	NA	NA	NA	NA	NA	NA	NA	NA	NA	NA	NA	NA	NA	NA	NA	NA
B4U62_02745	99.7812	2.63745	0.494222	5.33657	9.4721e-08	3.22313e-07	NA	NA	NA	NA	NA	NA	up	NA	NA	NA	NA	NA	NA	NA	NA	NA	NA	NA	NA	NA	NA	NA	NA	NA	NA	NA	NA
B4U62_02750	100.574	2.38102	0.627441	3.79481	0.000147759	0.000345237	NA	NA	NA	NA	NA	NA	up	NA	NA	NA	NA	NA	NA	NA	NA	NA	NA	NA	NA	NA	NA	NA	NA	NA	NA	NA	NA
B4U62_02795	83.5516	-3.38302	0.910516	-3.7155	0.000202803	0.000466006	CP020102.1	CDS	cds-AQZ89388.1	AQZ89388.1	ydcP	hypothetical protein	down	720555.BATR1942_21160	1.84e-83	246	28NIV@1|root,2ZBK5@2|Bacteria,1V1U5@1239|Firmicutes,4HG1A@91061|Bacilli,1ZMW6@1386|Bacillus	91061|Bacilli	S	Bacterial protein of unknown function (DUF961)	-	-	-	-	-	-	-	-	-	-	-	-	DUF961
B4U62_02800	49.0481	-6.58916	1.61062	-4.09108	4.29369e-05	0.000107318	CP020102.1	CDS	cds-AQZ89389.1	AQZ89389.1	ydcQ	Ftsk domain-containing protein YdcQ	down	224308.BSU04860	0	943	COG1674@1|root,COG1674@2|Bacteria,1TPHE@1239|Firmicutes,4HB44@91061|Bacilli,1ZBR1@1386|Bacillus	91061|Bacilli	D	Ftsk spoiiie family protein	ydcQ	-	-	ko:K03466	-	-	-	-	ko00000,ko03036	3.A.12	-	-	FtsK_SpoIIIE
B4U62_02805	60.6943	-2.20229	0.744772	-2.957	0.00310652	0.00595316	CP020102.1	CDS	cds-AQZ89390.1	AQZ89390.1	ydcR	DNA relaxase NicK	down	224308.BSU04870	2.62e-263	720	COG2946@1|root,COG2946@2|Bacteria,1UHNT@1239|Firmicutes,4HVQS@91061|Bacilli,1ZGST@1386|Bacillus	91061|Bacilli	L	Replication initiation factor	nicK	-	-	ko:K07467	-	-	-	-	ko00000	-	-	-	HTH_3,Rep_trans
B4U62_03125	4721.68	2.16095	0.102539	21.0745	1.36427e-98	1.89463e-96	CP020102.1	CDS	cds-AQZ89448.1	AQZ89448.1	nap	carboxylesterase	up	224308.BSU05440	9.73e-226	620	COG0596@1|root,COG0596@2|Bacteria,1V3C8@1239|Firmicutes,4HGMA@91061|Bacilli,1ZQW7@1386|Bacillus	91061|Bacilli	S	Alpha/beta hydrolase family	-	GO:0003674,GO:0003824,GO:0016787	-	-	-	-	-	-	-	-	-	-	Abhydrolase_1
B4U62_03130	265.374	2.62537	0.255221	10.2867	8.09198e-25	7.90346e-24	CP020102.1	CDS	cds-AQZ89449.1	AQZ89449.1	ydfK	hypothetical protein	up	224308.BSU05450	6.79e-152	428	COG1811@1|root,COG1811@2|Bacteria,1UH19@1239|Firmicutes,4HB4E@91061|Bacilli,1ZBSK@1386|Bacillus	91061|Bacilli	S	Protein of unknown function (DUF554)	-	-	-	ko:K07150	-	-	-	-	ko00000	-	-	-	DUF554
B4U62_03155	17.3463	-2.20775	0.487452	-4.52916	5.92192e-06	1.65412e-05	CP020102.1	CDS	cds-AQZ89454.1	AQZ89454.1	ydfP	oxidoreductase	down	224308.BSU05500	8.02e-84	248	COG2259@1|root,COG2259@2|Bacteria,1V7TX@1239|Firmicutes,4HJ1T@91061|Bacilli,1ZGHR@1386|Bacillus	91061|Bacilli	S	DoxX	ydfP	-	-	ko:K15977	-	-	-	-	ko00000	-	-	-	DoxX
B4U62_03165	77.2635	-6.58859	0.657645	-10.0185	1.26449e-23	1.1707e-22	CP020102.1	CDS	cds-AQZ89456.1	AQZ89456.1	ydzH	spore germination protein	down	224308.BSU05560	2.4e-21	86.3	2EQG8@1|root,33I29@2|Bacteria,1VMF2@1239|Firmicutes,4IAND@91061|Bacilli,1ZJ0K@1386|Bacillus	91061|Bacilli	S	Spore germination protein gerPA/gerPF	ydgA	-	-	-	-	-	-	-	-	-	-	-	gerPA
B4U62_03170	378.434	-7.17194	0.495533	-14.4732	1.78962e-47	4.57074e-46	CP020102.1	CDS	cds-AQZ89457.1	AQZ89457.1	ydzR	germination protein	down	NA	NA	NA	NA	NA	NA	NA	NA	NA	NA	NA	NA	NA	NA	NA	NA	NA	NA	NA	NA
B4U62_03175	70.6706	-2.48084	0.355936	-6.96993	3.17109e-12	1.58876e-11	CP020102.1	CDS	cds-AQZ89458.1	AQZ89458.1	ydfR	DUF421 domain-containing protein	down	224308.BSU05530	6.08e-153	430	COG2323@1|root,COG2323@2|Bacteria,1V84I@1239|Firmicutes,4HJRH@91061|Bacilli,1ZR7T@1386|Bacillus	91061|Bacilli	S	Protein of unknown function (DUF421)	ydfR	-	-	-	-	-	-	-	-	-	-	-	DUF421
B4U62_03180	102.798	-3.0272	0.335175	-9.03172	1.68999e-19	1.27293e-18	CP020102.1	CDS	cds-AQZ89459.1	AQZ89459.1	ydfS	DUF421 domain-containing protein	down	224308.BSU05540	4.44e-160	449	COG2323@1|root,COG2323@2|Bacteria,1V0NU@1239|Firmicutes,4HFHX@91061|Bacilli,1ZQ04@1386|Bacillus	91061|Bacilli	S	Protein of unknown function (DUF421)	ydfS	-	-	-	-	-	-	-	-	-	-	-	DUF421
B4U62_03185	101.664	-4.87668	0.526168	-9.26829	1.89157e-20	1.4931e-19	CP020102.1	CDS	cds-AQZ89460.1	AQZ89460.1	cotP	spore coat protein P	down	224308.BSU05550	3.13e-99	288	COG0071@1|root,COG0071@2|Bacteria	2|Bacteria	O	Belongs to the small heat shock protein (HSP20) family	cotP	-	-	ko:K13993	ko04141,map04141	-	-	-	ko00000,ko00001,ko03110	-	-	-	GvpH,HSP20
B4U62_03190	18.9528	-7.04789	1.24434	-5.66397	1.47914e-08	5.44148e-08	CP020102.1	CDS	cds-AQZ89461.1	AQZ89461.1	ydgA	spore germination protein	down	224308.BSU05560	2.74e-50	159	2EQG8@1|root,33I29@2|Bacteria,1VMF2@1239|Firmicutes,4IAND@91061|Bacilli,1ZJ0K@1386|Bacillus	91061|Bacilli	S	Spore germination protein gerPA/gerPF	ydgA	-	-	-	-	-	-	-	-	-	-	-	gerPA
B4U62_03195	139.07	-6.02984	0.581959	-10.3613	3.71947e-25	3.68958e-24	CP020102.1	CDS	cds-AQZ89462.1	AQZ89462.1	ydgB	spore germination protein	down	224308.BSU05570	2.19e-56	175	2EQG8@1|root,33IXY@2|Bacteria,1W1ME@1239|Firmicutes,4I0CE@91061|Bacilli,1ZJH9@1386|Bacillus	91061|Bacilli	S	Spore germination protein gerPA/gerPF	ydgB	-	-	-	-	-	-	-	-	-	-	-	gerPA
B4U62_03260	295.016	2.0046	0.277627	7.22048	5.18044e-13	2.72448e-12	CP020102.1	CDS	cds-AQZ89475.1	AQZ89475.1	ydhC	GntR family transcriptional regulator	up	224308.BSU05700	5.24e-158	443	COG1802@1|root,COG1802@2|Bacteria,1V6GK@1239|Firmicutes,4HIN7@91061|Bacilli,1ZFQP@1386|Bacillus	91061|Bacilli	K	FCD	ydhC	-	-	-	-	-	-	-	-	-	-	-	FCD,GntR
B4U62_03265	18.6867	-3.85228	0.678682	-5.67612	1.37783e-08	5.09833e-08	CP020102.1	CDS	cds-AQZ89476.1	AQZ89476.1	ydhD	sporulation protein	down	224308.BSU05710	8.92e-305	843	COG1388@1|root,COG3858@1|root,COG1388@2|Bacteria,COG3858@2|Bacteria,1TQK2@1239|Firmicutes,4HB5I@91061|Bacilli,1ZF99@1386|Bacillus	91061|Bacilli	M	Glycosyl hydrolase	ydhD	-	-	-	-	-	-	-	-	-	-	-	Glyco_hydro_18,LysM
B4U62_03275	124.387	-2.8336	0.28021	-10.1124	4.86675e-24	4.61148e-23	CP020102.1	CDS	cds-AQZ89478.1	AQZ89478.1	ydhF	hypothetical protein	down	224308.BSU05730	7.71e-166	464	299QV@1|root,2ZWT3@2|Bacteria,1VBIX@1239|Firmicutes,4HI89@91061|Bacilli,1ZEV8@1386|Bacillus	91061|Bacilli	-	-	-	-	-	-	-	-	-	-	-	-	-	-	DUF4352
B4U62_03280	312.462	-3.2667	0.262591	-12.4403	1.57976e-35	2.4547e-34	CP020102.1	CDS	cds-AQZ89479.1	AQZ89479.1	phoB	alkaline phosphatase	down	224308.BSU05740	0	904	COG1785@1|root,COG1785@2|Bacteria,1TQCI@1239|Firmicutes,4HA27@91061|Bacilli,1ZB3J@1386|Bacillus	91061|Bacilli	P	Belongs to the alkaline phosphatase family	phoB	-	3.1.3.1	ko:K01077	ko00730,ko00790,ko01100,ko02020,map00730,map00790,map01100,map02020	M00126	R02135,R04620	RC00017	ko00000,ko00001,ko00002,ko00537,ko01000,ko04147	-	-	-	Alk_phosphatase
B4U62_03330	39.1026	-2.17265	0.430915	-5.04193	4.60851e-07	1.45663e-06	CP020102.1	CDS	cds-AQZ89488.1	AQZ89488.1	gmuD	6-phospho-beta-glucosidase GmuD	down	224308.BSU05840	0	987	COG2723@1|root,COG2723@2|Bacteria,1TP19@1239|Firmicutes,4H9KU@91061|Bacilli,1ZBF2@1386|Bacillus	91061|Bacilli	G	Belongs to the glycosyl hydrolase 1 family	ydhP	GO:0003674,GO:0003824,GO:0004553,GO:0005575,GO:0005622,GO:0005623,GO:0005737,GO:0005829,GO:0008150,GO:0008152,GO:0008422,GO:0015926,GO:0016787,GO:0016798,GO:0044424,GO:0044444,GO:0044464,GO:0071704,GO:1901135,GO:1901657	3.2.1.21,3.2.1.86	ko:K01223,ko:K05350	ko00010,ko00460,ko00500,ko00940,ko01100,ko01110,map00010,map00460,map00500,map00940,map01100,map01110	-	R00026,R00839,R02558,R02887,R02985,R03527,R04949,R04998,R05133,R05134,R10035,R10039,R10040	RC00049,RC00059,RC00171,RC00262,RC00397,RC00451,RC00714,RC00746,RC01248	ko00000,ko00001,ko01000	-	GT1	-	Glyco_hydro_1
B4U62_03350	78.1262	-2.0361	0.295879	-6.88153	5.92125e-12	2.89802e-11	CP020102.1	CDS	cds-AQZ89492.1	AQZ89492.1	gmuG	mannan endo-1'4-beta-mannosidase	down	224308.BSU05880	1e-272	744	COG4124@1|root,COG4124@2|Bacteria,1VW9J@1239|Firmicutes,4HWU3@91061|Bacilli,1ZEI1@1386|Bacillus	91061|Bacilli	G	Belongs to the glycosyl hydrolase 26 family	ydhT1	-	3.2.1.78	ko:K01218	ko00051,ko02024,map00051,map02024	-	R01332	RC00467	ko00000,ko00001,ko01000	-	GH26	-	Glyco_hydro_26
B4U62_03355	124.208	-2.52015	0.280897	-8.9718	2.91697e-19	2.18233e-18	CP020102.1	CDS	cds-B4U62_03355	NA	NA	catalase	down	NA	NA	NA	NA	NA	NA	NA	NA	NA	NA	NA	NA	NA	NA	NA	NA	NA	NA	NA	NA
B4U62_03375	3350.26	-2.2708	0.521752	-4.35225	1.34746e-05	3.56013e-05	NA	NA	NA	NA	NA	NA	down	NA	NA	NA	NA	NA	NA	NA	NA	NA	NA	NA	NA	NA	NA	NA	NA	NA	NA	NA	NA
B4U62_03390	28.1395	2.14719	0.610464	3.51731	0.00043595	0.000954655	NA	NA	NA	NA	NA	NA	up	NA	NA	NA	NA	NA	NA	NA	NA	NA	NA	NA	NA	NA	NA	NA	NA	NA	NA	NA	NA
B4U62_03575	156.164	-2.50822	0.461608	-5.43366	5.521e-08	1.92434e-07	CP020102.1	CDS	cds-AQZ89525.1	AQZ89525.1	ydjJ	hypothetical protein	down	224308.BSU06220	1.37e-248	682	28JN3@1|root,2Z9EI@2|Bacteria,1UYYN@1239|Firmicutes,4HDZ8@91061|Bacilli	91061|Bacilli	S	Ion transport 2 domain protein	-	-	-	-	-	-	-	-	-	-	-	-	Ion_trans_2
B4U62_03580	76.9501	-2.68632	0.379164	-7.08485	1.39197e-12	7.11843e-12	CP020102.1	CDS	cds-AQZ89526.1	AQZ89526.1	iolT	MFS transporter	down	224308.BSU06230	0	894	COG0477@1|root,COG2814@2|Bacteria,1TREV@1239|Firmicutes,4HAN1@91061|Bacilli,1ZAUM@1386|Bacillus	91061|Bacilli	U	Belongs to the major facilitator superfamily. Sugar transporter (TC 2.A.1.1) family	iolT	GO:0003674,GO:0005215,GO:0005351,GO:0005402,GO:0005575,GO:0005623,GO:0005886,GO:0006810,GO:0006811,GO:0006812,GO:0008150,GO:0008324,GO:0008643,GO:0015075,GO:0015077,GO:0015078,GO:0015144,GO:0015291,GO:0015293,GO:0015294,GO:0015295,GO:0015318,GO:0015672,GO:0016020,GO:0022804,GO:0022857,GO:0022890,GO:0034219,GO:0034220,GO:0044464,GO:0051179,GO:0051234,GO:0055085,GO:0071702,GO:0071944,GO:0098655,GO:…	-	ko:K02100,ko:K06609,ko:K08139	ko04113,map04113	-	-	-	ko00000,ko00001,ko02000	2.A.1.1,2.A.1.1.2,2.A.1.1.26	-	-	Sugar_tr
B4U62_03610	185.333	-3.15622	0.300918	-10.4886	9.7448e-26	9.88719e-25	CP020102.1	CDS	cds-AQZ89532.1	AQZ89532.1	ydjP	alpha/beta hydrolase	down	224308.BSU06280	3.21e-205	566	COG2267@1|root,COG2267@2|Bacteria,1UIX9@1239|Firmicutes,4ISVM@91061|Bacilli,1ZREK@1386|Bacillus	91061|Bacilli	I	Alpha/beta hydrolase family	-	-	-	-	-	-	-	-	-	-	-	-	Abhydrolase_1
B4U62_03615	919.461	-3.62607	0.179424	-20.2095	8.07668e-91	8.97319e-89	CP020102.1	CDS	cds-AQZ89533.1	AQZ89533.1	yeaA	hypothetical protein	down	224308.BSU06290	1.9e-233	642	28IH1@1|root,2Z8IC@2|Bacteria,1TSE5@1239|Firmicutes,4HD81@91061|Bacilli,1ZDYE@1386|Bacillus	91061|Bacilli	S	Protein of unknown function (DUF4003)	yeaA	-	-	-	-	-	-	-	-	-	-	-	DUF4003
B4U62_03620	675.273	-6.26585	0.353032	-17.7487	1.76426e-70	9.92452e-69	CP020102.1	CDS	cds-AQZ89534.1	AQZ89534.1	cotA	spore coat protein A	down	224308.BSU06300	0	1077	COG2132@1|root,COG2132@2|Bacteria,1TQSU@1239|Firmicutes,4HDD6@91061|Bacilli,1ZD48@1386|Bacillus	91061|Bacilli	Q	multicopper oxidases	cotA	GO:0003674,GO:0003824,GO:0008150,GO:0008152,GO:0016491,GO:0016679,GO:0016682,GO:0016722,GO:0052716,GO:0055114	1.16.3.3	ko:K06324	-	-	-	-	ko00000,ko01000	-	-	-	Cu-oxidase,Cu-oxidase_2,Cu-oxidase_3
B4U62_03665	14976	3.42075	0.244861	13.9702	2.37017e-44	5.18868e-43	CP020102.1	CDS	cds-AQZ89542.1	AQZ89542.1	yebC	hypothetical protein	up	224308.BSU06380	1.44e-165	466	COG3064@1|root,COG3064@2|Bacteria,1VK5M@1239|Firmicutes,4HS44@91061|Bacilli,1ZF8F@1386|Bacillus	91061|Bacilli	M	Membrane	yebC	-	-	-	-	-	-	-	-	-	-	-	zf-ribbon_3,zinc_ribbon_2
B4U62_03685	465.092	2.31475	0.317665	7.28675	3.17517e-13	1.70005e-12	CP020102.1	CDS	cds-AQZ89546.1	AQZ89546.1	purE	5-(carboxyamino)imidazole ribonucleotide mutase	up	224308.BSU06420	2.28e-108	312	COG0041@1|root,COG0041@2|Bacteria,1V1MV@1239|Firmicutes,4HFR7@91061|Bacilli,1ZFRE@1386|Bacillus	91061|Bacilli	F	Catalyzes the conversion of N5-carboxyaminoimidazole ribonucleotide (N5-CAIR) to 4-carboxy-5-aminoimidazole ribonucleotide (CAIR)	purE	-	5.4.99.18	ko:K01588	ko00230,ko01100,ko01110,ko01130,map00230,map01100,map01110,map01130	M00048	R07405	RC01947	ko00000,ko00001,ko00002,ko01000	-	-	-	AIRC
B4U62_03690	593.506	2.37972	0.214035	11.1184	1.02111e-28	1.21332e-27	CP020102.1	CDS	cds-AQZ89547.1	AQZ89547.1	purK	5-(carboxyamino)imidazole ribonucleotide synthase	up	224308.BSU06430	3.82e-277	757	COG0026@1|root,COG0026@2|Bacteria,1TQCD@1239|Firmicutes,4H9M5@91061|Bacilli,1ZB8P@1386|Bacillus	91061|Bacilli	F	Catalyzes the ATP-dependent conversion of 5- aminoimidazole ribonucleotide (AIR) and HCO(3)(-) to N5- carboxyaminoimidazole ribonucleotide (N5-CAIR)	purK	GO:0005575,GO:0005622,GO:0005623,GO:0005737,GO:0005829,GO:0044424,GO:0044444,GO:0044464	6.3.4.18	ko:K01589	ko00230,ko01100,ko01110,ko01130,map00230,map01100,map01110,map01130	M00048	R07404	RC01927	ko00000,ko00001,ko00002,ko01000	-	-	-	2-Hacid_dh_C,ATP-grasp
B4U62_03695	828.197	2.53768	0.204149	12.4305	1.78424e-35	2.75318e-34	CP020102.1	CDS	cds-AQZ89548.1	AQZ89548.1	purB	adenylosuccinate lyase	up	224308.BSU06440	6.85e-305	857	COG0015@1|root,COG0015@2|Bacteria,1TPMM@1239|Firmicutes,4HACW@91061|Bacilli,1ZC7P@1386|Bacillus	91061|Bacilli	F	Belongs to the lyase 1 family. Adenylosuccinate lyase subfamily	purB	GO:0003674,GO:0003824,GO:0004018,GO:0006139,GO:0006163,GO:0006164,GO:0006167,GO:0006725,GO:0006753,GO:0006793,GO:0006796,GO:0006807,GO:0008150,GO:0008152,GO:0009058,GO:0009117,GO:0009123,GO:0009124,GO:0009126,GO:0009127,GO:0009150,GO:0009152,GO:0009156,GO:0009161,GO:0009165,GO:0009167,GO:0009168,GO:0009259,GO:0009260,GO:0009987,GO:0016829,GO:0016840,GO:0016842,GO:0017144,GO:0018130,GO:0019438,GO:…	4.3.2.2	ko:K01756	ko00230,ko00250,ko01100,ko01110,ko01130,map00230,map00250,map01100,map01110,map01130	M00048,M00049	R01083,R04559	RC00379,RC00444,RC00445	ko00000,ko00001,ko00002,ko01000	-	-	iSB619.SA_RS09895	ADSL_C,Lyase_1
B4U62_03700	212.284	2.7115	0.22212	12.2074	2.83818e-34	4.17644e-33	CP020102.1	CDS	cds-AQZ89549.1	AQZ89549.1	purC	phosphoribosylaminoimidazolesuccinocarboxamide synthase	up	224308.BSU06450	4.3e-170	475	COG0152@1|root,COG0152@2|Bacteria,1TP11@1239|Firmicutes,4H9U8@91061|Bacilli,1ZAWJ@1386|Bacillus	91061|Bacilli	F	Belongs to the SAICAR synthetase family	purC	-	6.3.2.6	ko:K01923	ko00230,ko01100,ko01110,ko01130,map00230,map01100,map01110,map01130	M00048	R04591	RC00064,RC00162	ko00000,ko00001,ko00002,ko01000	-	-	-	SAICAR_synt
B4U62_03705	24.2132	2.87983	0.643071	4.47824	7.52608e-06	2.05948e-05	CP020102.1	CDS	cds-AQZ89550.1	AQZ89550.1	purS	phosphoribosylformylglycinamidine synthase subunit PurS	up	224308.BSU06460	3.79e-52	164	COG1828@1|root,COG1828@2|Bacteria,1VEH1@1239|Firmicutes,4HP0E@91061|Bacilli,1ZHUG@1386|Bacillus	91061|Bacilli	F	Part of the phosphoribosylformylglycinamidine synthase complex involved in the purines biosynthetic pathway. Catalyzes the ATP-dependent conversion of formylglycinamide ribonucleotide (FGAR) and glutamine to yield formylglycinamidine ribonucleotide (FGAM) and glutamate. The FGAM synthase complex is composed of three subunits. PurQ produces an ammonia molecule by converting glutamine to glutamate.…	purS	-	6.3.5.3	ko:K01952	ko00230,ko01100,ko01110,ko01130,map00230,map01100,map01110,map01130	M00048	R04463	RC00010,RC01160	ko00000,ko00001,ko00002,ko01000	-	-	iYO844.BSU06460	PurS
B4U62_03710	176.519	2.4122	0.238221	10.1259	4.2404e-24	4.02657e-23	CP020102.1	CDS	cds-AQZ89551.1	AQZ89551.1	purQ	phosphoribosylformylglycinamidine synthase subunit PurQ	up	224308.BSU06470	4.69e-167	466	COG0047@1|root,COG0047@2|Bacteria,1TP1B@1239|Firmicutes,4HAKZ@91061|Bacilli,1ZB9C@1386|Bacillus	91061|Bacilli	F	Part of the phosphoribosylformylglycinamidine synthase complex involved in the purines biosynthetic pathway. Catalyzes the ATP-dependent conversion of formylglycinamide ribonucleotide (FGAR) and glutamine to yield formylglycinamidine ribonucleotide (FGAM) and glutamate. The FGAM synthase complex is composed of three subunits. PurQ produces an ammonia molecule by converting glutamine to glutamate.…	purQ	GO:0003674,GO:0003824,GO:0004642,GO:0005575,GO:0005622,GO:0005623,GO:0005737,GO:0006139,GO:0006163,GO:0006164,GO:0006725,GO:0006753,GO:0006793,GO:0006796,GO:0006807,GO:0008150,GO:0008152,GO:0009058,GO:0009117,GO:0009150,GO:0009152,GO:0009165,GO:0009259,GO:0009260,GO:0009987,GO:0016874,GO:0016879,GO:0016884,GO:0018130,GO:0019438,GO:0019637,GO:0019693,GO:0034641,GO:0034654,GO:0044237,GO:0044238,GO:…	6.3.5.3	ko:K01952	ko00230,ko01100,ko01110,ko01130,map00230,map01100,map01110,map01130	M00048	R04463	RC00010,RC01160	ko00000,ko00001,ko00002,ko01000	-	-	-	GATase_5
B4U62_03715	432.044	2.38991	0.290218	8.23489	1.79716e-16	1.1832e-15	CP020102.1	CDS	cds-AQZ89552.1	AQZ89552.1	purL	phosphoribosylformylglycinamidine synthase subunit PurL	up	224308.BSU06480	0	1459	COG0046@1|root,COG0046@2|Bacteria,1TPAS@1239|Firmicutes,4HB3N@91061|Bacilli,1ZCN8@1386|Bacillus	91061|Bacilli	F	Part of the phosphoribosylformylglycinamidine synthase complex involved in the purines biosynthetic pathway. Catalyzes the ATP-dependent conversion of formylglycinamide ribonucleotide (FGAR) and glutamine to yield formylglycinamidine ribonucleotide (FGAM) and glutamate. The FGAM synthase complex is composed of three subunits. PurQ produces an ammonia molecule by converting glutamine to glutamate.…	purL	GO:0000166,GO:0003674,GO:0003824,GO:0004642,GO:0005488,GO:0005524,GO:0006139,GO:0006163,GO:0006164,GO:0006725,GO:0006753,GO:0006793,GO:0006796,GO:0006807,GO:0008144,GO:0008150,GO:0008152,GO:0009058,GO:0009117,GO:0009165,GO:0009987,GO:0016874,GO:0016879,GO:0016884,GO:0017076,GO:0018130,GO:0019438,GO:0019637,GO:0030554,GO:0032553,GO:0032555,GO:0032559,GO:0034641,GO:0034654,GO:0035639,GO:0036094,GO:…	6.3.5.3	ko:K01952	ko00230,ko01100,ko01110,ko01130,map00230,map01100,map01110,map01130	M00048	R04463	RC00010,RC01160	ko00000,ko00001,ko00002,ko01000	-	-	-	AIRS,AIRS_C
B4U62_03720	570.155	2.10503	0.294638	7.14443	9.03669e-13	4.6751e-12	CP020102.1	CDS	cds-AQZ89553.1	AQZ89553.1	purF	amidophosphoribosyltransferase	up	224308.BSU06490	0	936	COG0034@1|root,COG0034@2|Bacteria,1TPH3@1239|Firmicutes,4HAXU@91061|Bacilli,1ZCE0@1386|Bacillus	91061|Bacilli	F	Catalyzes the formation of phosphoribosylamine from phosphoribosylpyrophosphate (PRPP) and glutamine	purF	-	2.4.2.14	ko:K00764	ko00230,ko00250,ko01100,ko01110,ko01130,map00230,map00250,map01100,map01110,map01130	M00048	R01072	RC00010,RC02724,RC02752	ko00000,ko00001,ko00002,ko01000,ko01002	-	-	iSB619.SA_RS05225	GATase_6,GATase_7,Pribosyltran
B4U62_03730	75.8023	2.19916	0.427315	5.14646	2.65455e-07	8.6234e-07	CP020102.1	CDS	cds-AQZ89555.1	AQZ89555.1	purN	phosphoribosylglycinamide formyltransferase	up	224308.BSU06510	4.4e-138	390	COG0299@1|root,COG0299@2|Bacteria,1V3RJ@1239|Firmicutes,4HGY5@91061|Bacilli,1ZFSE@1386|Bacillus	91061|Bacilli	F	Catalyzes the transfer of a formyl group from 10- formyltetrahydrofolate to 5-phospho-ribosyl-glycinamide (GAR), producing 5-phospho-ribosyl-N-formylglycinamide (FGAR) and tetrahydrofolate	purN	-	2.1.2.2	ko:K11175	ko00230,ko00670,ko01100,ko01110,ko01130,map00230,map00670,map01100,map01110,map01130	M00048	R04325,R04326	RC00026,RC00197,RC01128	ko00000,ko00001,ko00002,ko01000	-	-	-	Formyl_trans_N
B4U62_03755	27.0314	-2.50725	0.52173	-4.80564	1.54259e-06	4.59777e-06	CP020102.1	CDS	cds-AQZ89560.1	AQZ89560.1	yezF	hypothetical protein	down	1051501.AYTL01000011_gene58	6.96e-37	126	2EAXM@1|root,334YP@2|Bacteria,1VIHS@1239|Firmicutes,4HR0C@91061|Bacilli,1ZJ0E@1386|Bacillus	91061|Bacilli	S	Protein of unknown function (DUF2892)	-	-	-	-	-	-	-	-	-	-	-	-	DUF2892
B4U62_03765	2286.14	-2.00549	0.151524	-13.2354	5.47842e-40	1.036e-38	CP020102.1	CDS	cds-AQZ89562.1	AQZ89562.1	yerB	lipoprotein	down	224308.BSU06570	7.03e-246	674	COG1470@1|root,COG1470@2|Bacteria,1TRGE@1239|Firmicutes,4HBPI@91061|Bacilli,1ZB6W@1386|Bacillus	91061|Bacilli	S	Protein of unknown function (DUF3048) C-terminal domain	yerB	-	-	-	-	-	-	-	-	-	-	-	DUF3048,DUF3048_C
B4U62_03790	799.301	2.40303	0.223536	10.7501	5.91882e-27	6.49462e-26	CP020102.1	CDS	cds-AQZ89567.1	AQZ89567.1	ligA	DNA ligase (NAD(+)) LigA	up	224308.BSU06620	0	1283	COG0272@1|root,COG0272@2|Bacteria,1TPQ3@1239|Firmicutes,4HA1D@91061|Bacilli,1ZATN@1386|Bacillus	91061|Bacilli	L	DNA ligase that catalyzes the formation of phosphodiester linkages between 5'-phosphoryl and 3'-hydroxyl groups in double-stranded DNA using NAD as a coenzyme and as the energy source for the reaction. It is essential for DNA replication and repair of damaged DNA	ligA	GO:0003674,GO:0003824,GO:0003909,GO:0003911,GO:0005575,GO:0005622,GO:0005623,GO:0005737,GO:0005829,GO:0006139,GO:0006259,GO:0006266,GO:0006281,GO:0006284,GO:0006288,GO:0006725,GO:0006807,GO:0006950,GO:0006974,GO:0008150,GO:0008152,GO:0009987,GO:0016874,GO:0016886,GO:0033554,GO:0034641,GO:0043170,GO:0044237,GO:0044238,GO:0044260,GO:0044424,GO:0044444,GO:0044464,GO:0046483,GO:0050896,GO:0051103,GO:…	6.5.1.2	ko:K01972	ko03030,ko03410,ko03420,ko03430,map03030,map03410,map03420,map03430	-	R00382	RC00005	ko00000,ko00001,ko01000,ko03032,ko03400	-	-	-	BRCT,DNA_ligase_OB,DNA_ligase_ZBD,DNA_ligase_aden,HHH_2,HHH_5
B4U62_03915	428.302	-7.05198	0.407155	-17.3201	3.31678e-67	1.60215e-65	CP020102.1	CDS	cds-AQZ89589.1	AQZ89589.1	yeeK	spore coat protein YeeK	down	NA	NA	NA	NA	NA	NA	NA	NA	NA	NA	NA	NA	NA	NA	NA	NA	NA	NA	NA	NA
B4U62_03935	72.0829	-9.95636	1.22702	-8.11423	4.88873e-16	3.12148e-15	CP020102.1	CDS	cds-AQZ89593.1	AQZ89593.1	cotJA	protein CotJA	down	224308.BSU06890	3.8e-60	184	2E85N@1|root,332J6@2|Bacteria,1VFSE@1239|Firmicutes,4HNIY@91061|Bacilli,1ZISW@1386|Bacillus	91061|Bacilli	S	Spore coat associated protein JA (CotJA)	cotJA	-	-	ko:K06332	-	-	-	-	ko00000	-	-	-	CotJA
B4U62_03940	99.7888	-9.499	1.22257	-7.76973	7.86549e-15	4.71081e-14	CP020102.1	CDS	cds-AQZ89594.1	AQZ89594.1	cotJB	protein CotJB	down	224308.BSU06900	2.31e-61	187	2E34J@1|root,32Y4N@2|Bacteria,1VESM@1239|Firmicutes,4HKID@91061|Bacilli,1ZI8X@1386|Bacillus	91061|Bacilli	S	CotJB protein	cotJB	-	-	ko:K06333	-	-	-	-	ko00000	-	-	-	CotJB
B4U62_03945	294.987	-8.78565	0.730138	-12.0329	2.38732e-33	3.37874e-32	CP020102.1	CDS	cds-AQZ89595.1	AQZ89595.1	cotJC	protein CotJC	down	224308.BSU06910	1.04e-133	379	COG3546@1|root,COG3546@2|Bacteria,1TQVQ@1239|Firmicutes,4HA34@91061|Bacilli,1ZQQY@1386|Bacillus	91061|Bacilli	P	Spore Coat	cotJC	-	-	ko:K06334	-	-	-	-	ko00000	-	-	-	Mn_catalase
B4U62_03950	400.474	-2.00128	0.239217	-8.36593	5.96413e-17	4.07136e-16	CP020102.1	CDS	cds-AQZ89596.1	AQZ89596.1	yesJ	N-acetyltransferase	down	224308.BSU06920	1.76e-132	375	COG0454@1|root,COG0454@2|Bacteria,1VBXZ@1239|Firmicutes,4ISWT@91061|Bacilli,1ZQWG@1386|Bacillus	91061|Bacilli	K	Acetyltransferase (GNAT) family	yesJ	-	-	-	-	-	-	-	-	-	-	-	Acetyltransf_1
B4U62_03960	287.451	-6.07759	0.434563	-13.9855	1.91074e-44	4.20363e-43	CP020102.1	CDS	cds-AQZ89598.1	AQZ89598.1	yesL	hypothetical protein	down	224308.BSU06940	3.52e-135	384	COG5578@1|root,COG5578@2|Bacteria,1V4YK@1239|Firmicutes,4HHBR@91061|Bacilli,1ZGAP@1386|Bacillus	91061|Bacilli	S	Protein of unknown function, DUF624	yesL	-	-	-	-	-	-	-	-	-	-	-	DUF624
B4U62_03965	140.013	-4.50422	0.379979	-11.8539	2.05464e-32	2.80087e-31	CP020102.1	CDS	cds-AQZ89599.1	AQZ89599.1	yesM	two-component sensor histidine kinase	down	224308.BSU06950	0	1131	COG2972@1|root,COG2972@2|Bacteria,1UU89@1239|Firmicutes,4HECK@91061|Bacilli,1ZAUI@1386|Bacillus	91061|Bacilli	T	Histidine kinase	yesM	-	2.7.13.3	ko:K07718	ko02020,map02020	M00519	-	-	ko00000,ko00001,ko00002,ko01000,ko01001,ko02022	-	-	-	HAMP,HATPase_c,His_kinase,dCache_1
B4U62_03970	72.7944	-5.07466	0.494646	-10.2592	1.076e-24	1.04405e-23	CP020102.1	CDS	cds-AQZ89600.1	AQZ89600.1	yesN	DNA-binding response regulator	down	224308.BSU06960	5.07e-260	713	COG2207@1|root,COG4753@1|root,COG2207@2|Bacteria,COG4753@2|Bacteria,1UZKW@1239|Firmicutes,4HF1S@91061|Bacilli,1ZPXG@1386|Bacillus	91061|Bacilli	K	helix_turn_helix, arabinose operon control protein	-	-	-	ko:K07720	ko02020,map02020	M00519	-	-	ko00000,ko00001,ko00002,ko02022	-	-	-	HTH_18,Response_reg
B4U62_03975	6.34355	-3.00932	0.984437	-3.0569	0.00223639	0.00439175	CP020102.1	CDS	cds-AQZ89601.1	AQZ89601.1	yesO	ABC transporter substrate-binding protein	down	224308.BSU06970	3.5e-306	857	COG1653@1|root,COG1653@2|Bacteria,1TQJV@1239|Firmicutes,4HBW5@91061|Bacilli,1ZBWM@1386|Bacillus	91061|Bacilli	G	Bacterial extracellular solute-binding protein	yesO	-	-	ko:K02027	-	M00207	-	-	ko00000,ko00002,ko02000	3.A.1.1	-	iYO844.BSU06970	SBP_bac_1,SBP_bac_8
B4U62_03995	17.4509	-2.21198	0.719531	-3.0742	0.00211069	0.0041596	CP020102.1	CDS	cds-AQZ89605.1	AQZ89605.1	yesS	AraC family transcriptional regulator	down	224308.BSU07010	0	1491	COG2207@1|root,COG2207@2|Bacteria,1TTA3@1239|Firmicutes,4HEIT@91061|Bacilli,1ZD14@1386|Bacillus	91061|Bacilli	K	Transcriptional regulator	yesS	GO:0003674,GO:0003824,GO:0006081,GO:0006082,GO:0006089,GO:0008150,GO:0008152,GO:0009056,GO:0009058,GO:0009438,GO:0009987,GO:0016053,GO:0016829,GO:0016835,GO:0016836,GO:0019172,GO:0019243,GO:0019249,GO:0019752,GO:0032787,GO:0042180,GO:0042182,GO:0043436,GO:0044237,GO:0044248,GO:0044249,GO:0044281,GO:0044282,GO:0044283,GO:0046185,GO:0046394,GO:0051596,GO:0061727,GO:0071704,GO:0072330,GO:1901575,GO:…	-	-	-	-	-	-	-	-	-	-	HTH_18,dCache_1
B4U62_04015	7.71824	-4.21151	1.02892	-4.09314	4.25566e-05	0.000106427	CP020102.1	CDS	cds-AQZ89609.1	AQZ89609.1	yesW	rhamnogalacturonan endolyase YesW	down	224308.BSU07050	0	1265	COG3401@1|root,COG3401@2|Bacteria,1TQR3@1239|Firmicutes,4HBSX@91061|Bacilli,1ZEBX@1386|Bacillus	91061|Bacilli	E	cell wall organization	-	-	4.2.2.23,4.2.2.24	ko:K18197,ko:K18198	-	-	-	-	ko00000,ko01000	-	PL11	-	FG-GAP,Lipase_GDSL_2,fn3
B4U62_04020	5.91476	-3.97387	1.22159	-3.25304	0.00114177	0.00235673	CP020102.1	CDS	cds-AQZ89610.1	AQZ89610.1	yesX	rhamnogalacturonan exolyase YesX	down	224308.BSU07060	0	1279	COG3401@1|root,COG3401@2|Bacteria,1TQR3@1239|Firmicutes,4HBSX@91061|Bacilli,1ZEBX@1386|Bacillus	91061|Bacilli	E	cell wall organization	yesX	-	4.2.2.23,4.2.2.24	ko:K18197,ko:K18198	-	-	-	-	ko00000,ko01000	-	PL11	-	FG-GAP,Lipase_GDSL_2,fn3
B4U62_04030	32.8936	-2.25622	0.571567	-3.94743	7.89959e-05	0.000191521	CP020102.1	CDS	cds-AQZ89612.1	AQZ89612.1	yesZ	beta-galactosidase YesZ	down	224308.BSU07080	0	1376	COG1874@1|root,COG1874@2|Bacteria,1VRKP@1239|Firmicutes,4HUMJ@91061|Bacilli,1ZFF3@1386|Bacillus	91061|Bacilli	G	beta-galactosidase activity	-	-	3.2.1.23	ko:K01190	ko00052,ko00511,ko00600,ko01100,map00052,map00511,map00600,map01100	-	R01105,R01678,R03355,R04783,R06114	RC00049,RC00452	ko00000,ko00001,ko01000	-	-	-	Glyco_hydro_42,Glyco_hydro_42C,Glyco_hydro_42M,Lipase_GDSL_2
B4U62_04065	14106	2.08374	0.316894	6.57549	4.84918e-11	2.23777e-10	CP020102.1	CDS	cds-AQZ93018.1	AQZ93018.1	yetG	antibiotic biosynthesis monooxygenase	up	224308.BSU07150	1.9e-72	218	COG2329@1|root,COG2329@2|Bacteria,1VBS6@1239|Firmicutes,4HKUG@91061|Bacilli,1ZHZ4@1386|Bacillus	91061|Bacilli	S	Antibiotic biosynthesis monooxygenase	yetG	-	1.14.99.48	ko:K07145	ko00860,ko01110,map00860,map01110	-	R10468,R10510	RC03185	ko00000,ko00001,ko01000	-	-	-	ABM
B4U62_04075	1269.44	-8.36473	0.447159	-18.7064	4.3913e-78	3.25249e-76	CP020102.1	CDS	cds-AQZ89620.1	AQZ89620.1	NA	hypothetical protein	down	1051501.AYTL01000011_gene123	9.79e-45	152	2C860@1|root,32RKH@2|Bacteria,1VATE@1239|Firmicutes,4HMZP@91061|Bacilli,1ZHVD@1386|Bacillus	91061|Bacilli	-	-	-	-	-	-	-	-	-	-	-	-	-	-	-
B4U62_04105	35.7994	-2.69918	0.4474	-6.03302	1.60921e-09	6.48943e-09	CP020102.1	CDS	cds-AQZ89625.1	AQZ89625.1	yetM	oxidoreductase	down	224308.BSU07230	4.77e-270	738	COG0654@1|root,COG0654@2|Bacteria,1VUA1@1239|Firmicutes,4HTBK@91061|Bacilli,1ZE9G@1386|Bacillus	91061|Bacilli	CH	FAD binding domain	yetM	-	-	-	-	-	-	-	-	-	-	-	FAD_binding_3
B4U62_04120	6225.53	2.74693	0.174281	15.7615	5.72251e-56	1.97138e-54	CP020102.1	CDS	cds-AQZ93019.1	AQZ93019.1	ltaSA	Lipoteichoic acid synthase 1	up	224308.BSU07260	0	1268	COG1368@1|root,COG1368@2|Bacteria,1TRMA@1239|Firmicutes,4H9S0@91061|Bacilli,1ZBBV@1386|Bacillus	91061|Bacilli	M	Belongs to the LTA synthase family	ltaS	GO:0005575,GO:0005576	2.7.8.20	ko:K19005	ko00561,ko01100,map00561,map01100	-	R05081,R10849	RC00017	ko00000,ko00001,ko01000	-	-	-	Sulfatase
B4U62_04125	161.578	-7.98865	0.724999	-11.0188	3.10049e-28	3.60695e-27	CP020102.1	CDS	cds-AQZ89628.1	AQZ89628.1	yfnH	glucose-1-phosphate cytidylyltransferase	down	224308.BSU07270	2.15e-190	527	COG1208@1|root,COG1208@2|Bacteria,1TT1F@1239|Firmicutes,4HUVJ@91061|Bacilli,1ZQJC@1386|Bacillus	91061|Bacilli	JM	Nucleotidyl transferase	yfnH	-	2.7.7.33	ko:K00978	ko00500,ko00520,ko01100,map00500,map00520,map01100	-	R00956	RC00002	ko00000,ko00001,ko01000	-	-	-	NTP_transferase
B4U62_04130	179.431	-6.47408	0.52586	-12.3114	7.86458e-35	1.18475e-33	CP020102.1	CDS	cds-AQZ89629.2	AQZ89629.2	yfnG	sugar dehydratase	down	224308.BSU07280	4.27e-221	610	COG0451@1|root,COG0451@2|Bacteria,1VP6I@1239|Firmicutes,4ISWU@91061|Bacilli,1ZFBK@1386|Bacillus	91061|Bacilli	M	dehydratase	yfnG	-	4.2.1.45,4.2.1.46	ko:K01709,ko:K01710	ko00520,ko00521,ko00523,ko00525,ko01055,ko01130,map00520,map00521,map00523,map00525,map01055,map01130	M00793	R02426,R06513	RC00402	ko00000,ko00001,ko00002,ko01000	-	-	-	Epimerase,GDP_Man_Dehyd
B4U62_04135	241.768	-6.06343	0.467347	-12.9741	1.71501e-38	2.98882e-37	CP020102.1	CDS	cds-AQZ89630.1	AQZ89630.1	yfnF	hypothetical protein	down	224308.BSU07290	5.66e-231	634	COG1442@1|root,COG1442@2|Bacteria,1VS6N@1239|Firmicutes,4HUAY@91061|Bacilli,1ZRVS@1386|Bacillus	91061|Bacilli	M	Nucleotide-diphospho-sugar transferase	yfnF	-	-	-	-	-	-	-	-	-	-	-	Nucleotid_trans
B4U62_04140	580.485	-4.41021	0.269171	-16.3844	2.47254e-60	9.47238e-59	CP020102.1	CDS	cds-AQZ89631.1	AQZ89631.1	yfnE	glycosyltransferase	down	224308.BSU07300	9.92e-286	780	COG1216@1|root,COG1216@2|Bacteria,1VDP9@1239|Firmicutes,4IPY5@91061|Bacilli,1ZREN@1386|Bacillus	91061|Bacilli	S	Glycosyltransferase like family 2	yfnE	-	-	-	-	-	-	-	-	-	-	-	Glycos_transf_2
B4U62_04145	1050.59	-4.69261	0.273784	-17.1399	7.48163e-66	3.53706e-64	CP020102.1	CDS	cds-AQZ89632.1	AQZ89632.1	yfnD	hypothetical protein	down	224308.BSU07310	5.74e-244	667	COG1442@1|root,COG1442@2|Bacteria,1UZ8Q@1239|Firmicutes,4HURC@91061|Bacilli,1ZF68@1386|Bacillus	91061|Bacilli	M	Nucleotide-diphospho-sugar transferase	yfnD	-	-	-	-	-	-	-	-	-	-	-	Nucleotid_trans
B4U62_04305	251.506	-2.65472	0.249177	-10.654	1.67096e-26	1.77225e-25	CP020102.1	CDS	cds-AQZ89664.1	AQZ89664.1	yflN	metallo-hydrolase	down	224308.BSU07620	7.21e-194	537	COG0491@1|root,COG0491@2|Bacteria,1TQGU@1239|Firmicutes,4HBJ3@91061|Bacilli,1ZB0U@1386|Bacillus	91061|Bacilli	S	COG0491 Zn-dependent hydrolases, including glyoxylases	yflN	-	-	-	-	-	-	-	-	-	-	-	Lactamase_B
B4U62_04345	623.489	-2.27517	0.241867	-9.40669	5.12018e-21	4.15221e-20	CP020102.1	CDS	cds-AQZ89672.1	AQZ89672.1	nagP	PTS N-acetylglucosamine EIICB component	down	224308.BSU07700	0	871	COG1263@1|root,COG1264@1|root,COG1263@2|Bacteria,COG1264@2|Bacteria,1TPJ8@1239|Firmicutes,4HA8X@91061|Bacilli,1ZAZ3@1386|Bacillus	91061|Bacilli	G	COG1263 Phosphotransferase system IIC components, glucose maltose N-acetylglucosamine-specific	nagE	-	2.7.1.193,2.7.1.199	ko:K02802,ko:K02803,ko:K02804,ko:K20116,ko:K20117,ko:K20118	ko00010,ko00520,ko02060,map00010,map00520,map02060	M00267,M00809	R02738,R05199	RC00017,RC03206	ko00000,ko00001,ko00002,ko01000,ko02000	4.A.1.1.13,4.A.1.1.14,4.A.1.1.15,4.A.1.1.2,4.A.1.1.5,4.A.1.1.7,4.A.1.1.9	-	-	PTS_EIIA_1,PTS_EIIB,PTS_EIIC
B4U62_04365	620.701	-3.20347	0.452041	-7.08668	1.37371e-12	7.03315e-12	CP020102.1	CDS	cds-AQZ89676.1	AQZ89676.1	yflA	transporter	down	224308.BSU07750	0	887	COG1115@1|root,COG1115@2|Bacteria,1TNZP@1239|Firmicutes,4H9SZ@91061|Bacilli,1ZAX7@1386|Bacillus	91061|Bacilli	E	Sodium alanine symporter	yflA	GO:0005575,GO:0005623,GO:0005886,GO:0016020,GO:0044464,GO:0071944	-	ko:K03310	-	-	-	-	ko00000	2.A.25	-	-	Na_Ala_symp
B4U62_04370	945.402	-3.06071	0.471595	-6.49012	8.5768e-11	3.88535e-10	CP020102.1	CDS	cds-AQZ89677.1	AQZ89677.1	yfkT	spore gernimation protein	down	224308.BSU07760	2.19e-249	685	COG0531@1|root,COG0531@2|Bacteria,1TSIB@1239|Firmicutes,4ISWV@91061|Bacilli,1ZEKN@1386|Bacillus	91061|Bacilli	E	Spore germination protein	yfkT	-	-	ko:K06309	-	-	-	-	ko00000	-	-	-	Spore_permease
B4U62_04380	120.236	-2.47057	0.490216	-5.03976	4.66125e-07	1.47121e-06	CP020102.1	CDS	cds-AQZ89679.1	AQZ89679.1	yfkR	spore gernimation protein	down	224308.BSU07780	2.28e-271	743	2DBJR@1|root,2Z9N7@2|Bacteria,1TRSN@1239|Firmicutes,4HCDI@91061|Bacilli,1ZDF7@1386|Bacillus	91061|Bacilli	S	spore germination	yfkR	-	-	ko:K06297,ko:K06308	-	-	-	-	ko00000	-	-	-	Spore_GerAC
B4U62_04385	101.864	-3.1305	0.486466	-6.4352	1.23314e-10	5.51317e-10	CP020102.1	CDS	cds-AQZ89680.1	AQZ89680.1	yfkQ	spore germination protein	down	224308.BSU07790	0	984	COG0697@1|root,COG0697@2|Bacteria,1TP7K@1239|Firmicutes,4HAH1@91061|Bacilli,1ZBEF@1386|Bacillus	91061|Bacilli	EG	Spore germination protein	yfkQ	-	-	ko:K06295,ko:K06307	-	-	-	-	ko00000	-	-	-	GerA
B4U62_04390	304.359	-4.2388	0.421167	-10.0644	7.93562e-24	7.39327e-23	CP020102.1	CDS	cds-AQZ89681.1	AQZ89681.1	treP	PTS trehalose EIIBC component	down	224308.BSU07800	0	896	COG1263@1|root,COG1264@1|root,COG1263@2|Bacteria,COG1264@2|Bacteria,1TP5X@1239|Firmicutes,4HA0I@91061|Bacilli,1ZB5X@1386|Bacillus	91061|Bacilli	G	phosphotransferase system	treP	GO:0003674,GO:0003824,GO:0005215,GO:0005575,GO:0005623,GO:0005886,GO:0006810,GO:0008150,GO:0008643,GO:0009401,GO:0015144,GO:0015766,GO:0015771,GO:0015772,GO:0016020,GO:0016740,GO:0016772,GO:0016773,GO:0022804,GO:0022857,GO:0034219,GO:0044464,GO:0051179,GO:0051234,GO:0055085,GO:0071702,GO:0071944,GO:0090563,GO:0090589	2.7.1.201	ko:K02818,ko:K02819	ko00500,ko02060,map00500,map02060	M00270	R02780	RC00017,RC03206	ko00000,ko00001,ko00002,ko01000,ko02000	4.A.1.2.13,4.A.1.2.4,4.A.1.2.8	-	iYO844.BSU07800	PTS_EIIA_1,PTS_EIIB,PTS_EIIC
B4U62_04395	144.687	-3.77172	0.519412	-7.26153	3.82739e-13	2.03944e-12	CP020102.1	CDS	cds-AQZ89682.1	AQZ89682.1	treA	alpha-glucosidase	down	224308.BSU07810	0	1187	COG0366@1|root,COG0366@2|Bacteria,1TP53@1239|Firmicutes,4HA1G@91061|Bacilli,1ZASC@1386|Bacillus	91061|Bacilli	G	COG0366 Glycosidases	treC	-	3.2.1.93	ko:K01226	ko00500,map00500	-	R00837,R06113	RC00049	ko00000,ko00001,ko01000	-	GH13	-	Alpha-amylase,DUF3459,Malt_amylase_C
B4U62_04410	1405.57	-2.53999	0.315726	-8.04494	8.62894e-16	5.43929e-15	CP020102.1	CDS	cds-AQZ89685.1	AQZ89685.1	yfkN	trifunctional nucleotide phosphoesterase YfkN	down	224308.BSU07840	0	2835	COG0737@1|root,COG0737@2|Bacteria,1TPV2@1239|Firmicutes,4HB9S@91061|Bacilli,1ZAY0@1386|Bacillus	91061|Bacilli	F	Belongs to the 5'-nucleotidase family	yfkN	-	3.1.3.5,3.1.3.6,3.1.4.16,3.6.1.45	ko:K01081,ko:K01119,ko:K06931,ko:K08693,ko:K11751	ko00230,ko00240,ko00760,ko01100,ko01110,map00230,map00240,map00760,map01100,map01110	-	R00183,R00511,R00963,R01126,R01227,R01562,R01569,R01664,R01877,R01968,R02088,R02102,R02148,R02323,R02370,R02719,R03346,R03537,R03538,R03929,R05135	RC00017,RC00078,RC00296	ko00000,ko00001,ko01000	-	-	iYO844.BSU07840	5_nucleotid_C,CBM_5_12,Metallophos,SLH
B4U62_04465	952.115	2.17652	0.209397	10.3942	2.63422e-25	2.64254e-24	CP020102.1	CDS	cds-AQZ89696.1	AQZ89696.1	yfkA	radical SAM/CxCxxxxC motif protein YfkAB	up	224308.BSU07955	1.76e-283	773	COG0535@1|root,COG0535@2|Bacteria,1TRC8@1239|Firmicutes,4HA9Q@91061|Bacilli,1ZAVK@1386|Bacillus	91061|Bacilli	S	YfkB-like domain	yfkA	-	-	-	-	-	-	-	-	-	-	-	Fer4_12,Fer4_14,Radical_SAM,YfkB
B4U62_04520	838.828	-10.7932	0.896673	-12.037	2.27094e-33	3.22431e-32	CP020102.1	CDS	cds-AQZ89707.1	AQZ89707.1	acoA	acetoin:2'6-dichlorophenolindophenol oxidoreductase subunit alpha	down	224308.BSU08060	1.36e-244	671	COG1071@1|root,COG1071@2|Bacteria,1TQDG@1239|Firmicutes,4HBEA@91061|Bacilli,1ZAY4@1386|Bacillus	91061|Bacilli	C	COG1071 Pyruvate 2-oxoglutarate dehydrogenase complex, dehydrogenase (E1) component, eukaryotic type, alpha subunit	acoA	-	-	ko:K21416	-	-	-	-	ko00000,ko01000	-	-	-	E1_dh
B4U62_04525	774.755	-8.8358	0.600942	-14.7032	6.14423e-49	1.66494e-47	CP020102.1	CDS	cds-AQZ89708.1	AQZ89708.1	acoB	acetoin:2'6-dichlorophenolindophenol oxidoreductase subunit beta	down	224308.BSU08070	2.75e-244	671	COG0022@1|root,COG0022@2|Bacteria,1TP3J@1239|Firmicutes,4HAP6@91061|Bacilli,1ZE4V@1386|Bacillus	91061|Bacilli	C	COG0022 Pyruvate 2-oxoglutarate dehydrogenase complex, dehydrogenase (E1) component, eukaryotic type, beta subunit	acoB	-	-	ko:K21417	-	-	-	-	ko00000,ko01000	-	-	-	Transket_pyr,Transketolase_C
B4U62_04530	2150.14	-8.22244	0.431764	-19.0438	7.39229e-81	6.08358e-79	CP020102.1	CDS	cds-AQZ89709.1	AQZ89709.1	acoC	dihydrolipoyllysine-residue acetyltransferase component of acetoin cleaving system	down	224308.BSU08080	4.19e-265	728	COG0508@1|root,COG0508@2|Bacteria,1TR5N@1239|Firmicutes,4HDFT@91061|Bacilli,1ZB6D@1386|Bacillus	91061|Bacilli	C	Dihydrolipoamide acetyltransferase component of pyruvate dehydrogenase complex	acoC	-	2.3.1.12	ko:K00627	ko00010,ko00020,ko00620,ko01100,ko01110,ko01120,ko01130,ko01200,map00010,map00020,map00620,map01100,map01110,map01120,map01130,map01200	M00307	R00209,R02569	RC00004,RC02742,RC02857	br01601,ko00000,ko00001,ko00002,ko01000	-	-	-	2-oxoacid_dh,Biotin_lipoyl,E3_binding
B4U62_04535	5639.68	-9.04235	0.32656	-27.6897	9.30166e-169	5.16707e-166	CP020102.1	CDS	cds-B4U62_04535	NA	acoL	dihydrolipoyl dehydrogenase	down	NA	NA	NA	NA	NA	NA	NA	NA	NA	NA	NA	NA	NA	NA	NA	NA	NA	NA	NA	NA
B4U62_04540	607.201	-4.00829	0.329993	-12.1466	5.98178e-34	8.63086e-33	CP020102.1	CDS	cds-AQZ89710.1	AQZ89710.1	acoR	acetoin dehydrogenase operon transcriptional activator AcoR	down	224308.BSU08100	0	1205	COG3284@1|root,COG3284@2|Bacteria,1VHQN@1239|Firmicutes,4HUF7@91061|Bacilli,1ZS1R@1386|Bacillus	91061|Bacilli	KQ	COG3284 Transcriptional activator of acetoin glycerol metabolism	acoR	-	-	ko:K21405	-	-	-	-	ko00000,ko03000	-	-	-	GAF,HTH_8,Sigma54_activat
B4U62_04545	40.7406	-4.65892	0.665009	-7.00581	2.45567e-12	1.2345e-11	CP020102.1	CDS	cds-AQZ89711.1	AQZ89711.1	sspH	small' acid-soluble spore protein H	down	224308.BSU08110	8.16e-36	121	2EH2H@1|root,33AUF@2|Bacteria,1VKXK@1239|Firmicutes,4HRIP@91061|Bacilli,1ZKGU@1386|Bacillus	91061|Bacilli	S	Belongs to the SspH family	sspH	-	-	ko:K06425	-	-	-	-	ko00000	-	-	-	SspH
B4U62_04555	96.8817	-2.47936	0.348785	-7.10857	1.17254e-12	6.01704e-12	CP020102.1	CDS	cds-AQZ93020.1	AQZ93020.1	yfjE	hypothetical protein	down	224308.BSU08130	4.89e-105	303	2BHJ4@1|root,32BMJ@2|Bacteria,1TXVF@1239|Firmicutes,4I6XX@91061|Bacilli,1ZF7I@1386|Bacillus	91061|Bacilli	S	Family of unknown function (DUF5381)	-	-	-	-	-	-	-	-	-	-	-	-	DUF5381
B4U62_04560	88.2173	-2.03654	0.279202	-7.29415	3.00555e-13	1.61312e-12	CP020102.1	CDS	cds-AQZ89713.1	AQZ89713.1	yfjD	lipoprotein	down	224308.BSU08140	3.01e-131	372	2BHJ4@1|root,31I9E@2|Bacteria,1UAQF@1239|Firmicutes,4IM33@91061|Bacilli,1ZIZ0@1386|Bacillus	91061|Bacilli	S	Family of unknown function (DUF5381)	yfjD	-	-	-	-	-	-	-	-	-	-	-	DUF5381
B4U62_04580	817.356	-2.00862	0.341376	-5.8839	4.00717e-09	1.55256e-08	CP020102.1	CDS	cds-AQZ89717.1	AQZ89717.1	malA	maltose-6'-phosphate glucosidase	down	224308.BSU08180	0	905	COG1486@1|root,COG1486@2|Bacteria,1TQ9I@1239|Firmicutes,4H9TM@91061|Bacilli,1ZQT2@1386|Bacillus	91061|Bacilli	G	COG1486 Alpha-galactosidases 6-phospho-beta-glucosidases, family 4 of glycosyl hydrolases	malH	-	3.2.1.122	ko:K01232	ko00500,map00500	-	R00837,R00838,R06113	RC00049	ko00000,ko00001,ko01000	-	GH4	-	Glyco_hydro_4,Glyco_hydro_4C
B4U62_04590	478.599	-3.25967	0.262022	-12.4404	1.5765e-35	2.4547e-34	CP020102.1	CDS	cds-AQZ89719.1	AQZ89719.1	malP	PTS maltose EIICB component	down	224308.BSU08200	0	1021	COG1263@1|root,COG1264@1|root,COG1263@2|Bacteria,COG1264@2|Bacteria,1TPJ8@1239|Firmicutes,4HA8X@91061|Bacilli,1ZC48@1386|Bacillus	91061|Bacilli	G	phosphotransferase system	glvC	-	2.7.1.208	ko:K02749,ko:K02750	ko00500,ko02060,map00500,map02060	M00268	R04111	RC00017,RC03206	ko00000,ko00001,ko00002,ko01000,ko02000	4.A.1.1.10,4.A.1.1.16,4.A.1.1.4,4.A.1.1.8	-	-	PTS_EIIB,PTS_EIIC
B4U62_04610	117.276	-2.09986	0.299581	-7.0093	2.39519e-12	1.20683e-11	CP020102.1	CDS	cds-AQZ89723.1	AQZ89723.1	catE	catechol 2'3-dioxygenase	down	224308.BSU08240	7.28e-209	577	COG2514@1|root,COG2514@2|Bacteria,1TPRF@1239|Firmicutes,4HAE7@91061|Bacilli,1ZAQI@1386|Bacillus	91061|Bacilli	S	glyoxalase	yfiE	-	1.13.11.2	ko:K07104	ko00361,ko00362,ko00622,ko00643,ko01100,ko01120,ko01220,map00361,map00362,map00622,map00643,map01100,map01120,map01220	M00569	R00816,R04089,R05295,R05404,R05406,R07795	RC00387,RC00643,RC01075,RC01364,RC01914	ko00000,ko00001,ko00002,ko01000	-	-	-	Glyoxalase
B4U62_04630	36.3648	-2.28708	0.375055	-6.09799	1.07408e-09	4.39117e-09	CP020102.1	CDS	cds-AQZ89727.1	AQZ89727.1	yfiI	oxidoreductase	down	224308.BSU08280	9.32e-296	805	COG0673@1|root,COG0673@2|Bacteria,1UZEK@1239|Firmicutes,4HUSS@91061|Bacilli,1ZBDD@1386|Bacillus	91061|Bacilli	S	Oxidoreductase	-	-	-	-	-	-	-	-	-	-	-	-	GFO_IDH_MocA,GFO_IDH_MocA_C
B4U62_04730	217.316	-3.77584	0.447608	-8.43561	3.29492e-17	2.28791e-16	CP020102.1	CDS	cds-AQZ89747.1	AQZ89747.1	yfhD	YfhD family protein	down	224308.BSU08490	8.86e-35	119	2DJQF@1|root,306WX@2|Bacteria,1U0IF@1239|Firmicutes,4I9X1@91061|Bacilli,1ZJCB@1386|Bacillus	91061|Bacilli	S	YfhD-like protein	yfhD	-	-	-	-	-	-	-	-	-	-	-	YfhD
B4U62_04735	11.8529	-2.64365	0.812412	-3.25408	0.0011376	0.0023492	CP020102.1	CDS	cds-AQZ89748.1	AQZ89748.1	yfhE	YfhE family protein	down	NA	NA	NA	NA	NA	NA	NA	NA	NA	NA	NA	NA	NA	NA	NA	NA	NA	NA	NA	NA
B4U62_04760	12.8827	-3.92201	0.790994	-4.95833	7.11027e-07	2.2112e-06	CP020102.1	CDS	cds-AQZ89753.1	AQZ89753.1	sspK	small' acid-soluble spore protein K	down	224308.BSU08550	2.25e-27	99.4	2ERTV@1|root,33JD2@2|Bacteria,1VG3A@1239|Firmicutes,4HPKX@91061|Bacilli,1ZIVJ@1386|Bacillus	91061|Bacilli	S	reproduction	sspK	-	-	ko:K06428	-	-	-	-	ko00000	-	-	-	SspK
B4U62_04815	7847.76	-3.74355	0.26529	-14.1111	3.24359e-45	7.35434e-44	CP020102.1	CDS	cds-AQZ89764.1	AQZ89764.1	sspE	gamma-type small acid-soluble spore protein	down	224308.BSU08660	2.35e-14	68.9	2DRQR@1|root,33CNQ@2|Bacteria,1VGGC@1239|Firmicutes,4HR2A@91061|Bacilli,1ZJ1V@1386|Bacillus	91061|Bacilli	S	Small, acid-soluble spore protein, gamma-type	sspE	-	-	ko:K06422	-	-	-	-	ko00000	-	-	-	SASP_gamma
B4U62_04820	384.785	-3.59861	0.273186	-13.1727	1.2597e-39	2.34231e-38	CP020102.1	CDS	cds-AQZ89765.1	AQZ89765.1	ygaB	hypothetical protein	down	224308.BSU08670	4.21e-72	217	29NRW@1|root,309PW@2|Bacteria,1U5GK@1239|Firmicutes,4IF7D@91061|Bacilli,1ZIZN@1386|Bacillus	91061|Bacilli	S	YgaB-like protein	ygaB	-	-	-	-	-	-	-	-	-	-	-	YgaB
B4U62_04870	3494.76	-2.61862	0.493856	-5.3024	1.14291e-07	3.84779e-07	NA	NA	NA	NA	NA	NA	down	NA	NA	NA	NA	NA	NA	NA	NA	NA	NA	NA	NA	NA	NA	NA	NA	NA	NA	NA	NA
B4U62_04905	28.1395	2.14719	0.610464	3.51731	0.00043595	0.000954655	NA	NA	NA	NA	NA	NA	up	NA	NA	NA	NA	NA	NA	NA	NA	NA	NA	NA	NA	NA	NA	NA	NA	NA	NA	NA	NA
B4U62_04910	37.3863	2.07052	0.446295	4.63935	3.49513e-06	1.00015e-05	NA	NA	NA	NA	NA	NA	up	NA	NA	NA	NA	NA	NA	NA	NA	NA	NA	NA	NA	NA	NA	NA	NA	NA	NA	NA	NA
B4U62_04920	31.0069	2.26642	0.635032	3.56899	0.000358365	0.000795095	NA	NA	NA	NA	NA	NA	up	NA	NA	NA	NA	NA	NA	NA	NA	NA	NA	NA	NA	NA	NA	NA	NA	NA	NA	NA	NA
B4U62_04995	8030.8	-3.35788	0.610535	-5.4999	3.8001e-08	1.34563e-07	CP020102.1	CDS	cds-AQZ89781.1	AQZ89781.1	katA	Vegetative catalase	down	224308.BSU08820	0	999	COG0753@1|root,COG0753@2|Bacteria,1TPPV@1239|Firmicutes,4H9XQ@91061|Bacilli,1ZB44@1386|Bacillus	91061|Bacilli	P	serves to protect cells from the toxic effects of hydrogen peroxide	katA	GO:0000302,GO:0003674,GO:0003824,GO:0004096,GO:0004601,GO:0005488,GO:0005575,GO:0005622,GO:0005623,GO:0005737,GO:0006950,GO:0006979,GO:0008150,GO:0008152,GO:0009056,GO:0009636,GO:0009987,GO:0010035,GO:0016209,GO:0016491,GO:0016684,GO:0016999,GO:0017001,GO:0017144,GO:0020037,GO:0042221,GO:0042493,GO:0042542,GO:0042737,GO:0042743,GO:0042744,GO:0044237,GO:0044248,GO:0044424,GO:0044464,GO:0046677,GO:…	1.11.1.6	ko:K03781	ko00380,ko00630,ko01110,ko01130,ko01200,ko04011,ko04016,ko04068,ko04146,ko04211,ko04212,ko04213,ko05014,map00380,map00630,map01110,map01130,map01200,map04011,map04016,map04068,map04146,map04211,map04212,map04213,map05014	M00532	R00009,R00602,R02670	RC00034,RC00767,RC02141,RC02755	ko00000,ko00001,ko00002,ko01000	-	-	-	Catalase,Catalase-rel
B4U62_05025	3072.11	5.70875	0.469253	12.1656	4.73897e-34	6.85993e-33	CP020102.1	CDS	cds-AQZ89785.1	AQZ89785.1	rpsN	30S ribosomal protein S14	up	224308.BSU08880	1.38e-54	171	COG0199@1|root,COG0199@2|Bacteria,1VEF6@1239|Firmicutes,4HKK1@91061|Bacilli,1ZHU3@1386|Bacillus	91061|Bacilli	J	Binds 16S rRNA, required for the assembly of 30S particles and may also be responsible for determining the conformation of the 16S rRNA at the A site	rpsN	GO:0003674,GO:0003735,GO:0005198,GO:0005575,GO:0005622,GO:0005623,GO:0005737,GO:0005840,GO:0006412,GO:0006518,GO:0006807,GO:0008150,GO:0008152,GO:0009058,GO:0009059,GO:0009987,GO:0010467,GO:0015935,GO:0019538,GO:0032991,GO:0034641,GO:0034645,GO:0043043,GO:0043170,GO:0043226,GO:0043228,GO:0043229,GO:0043232,GO:0043603,GO:0043604,GO:0044237,GO:0044238,GO:0044249,GO:0044260,GO:0044267,GO:0044271,GO:…	-	ko:K02954	ko03010,map03010	M00178,M00179	-	-	br01610,ko00000,ko00001,ko00002,ko03011	-	-	-	Ribosomal_S14
B4U62_05080	792.584	-6.1218	0.298524	-20.5069	1.86981e-93	2.24579e-91	CP020102.1	CDS	cds-AQZ89794.1	AQZ89794.1	prkA	protein PrkA	down	224308.BSU08970	0	1227	COG2766@1|root,COG2766@2|Bacteria,1TRTW@1239|Firmicutes,4HA8A@91061|Bacilli,1ZBM9@1386|Bacillus	91061|Bacilli	T	Ser protein kinase	prkA	-	-	ko:K07180	-	-	-	-	ko00000	-	-	-	AAA_PrkA,PrkA
B4U62_05085	922.751	-4.18253	0.287842	-14.5306	7.74825e-48	1.99036e-46	CP020102.1	CDS	cds-AQZ89795.1	AQZ89795.1	yhbH	sporulation protein YhbH	down	224308.BSU08980	1.21e-286	782	COG2718@1|root,COG2718@2|Bacteria,1TQIN@1239|Firmicutes,4HBIH@91061|Bacilli,1ZATH@1386|Bacillus	91061|Bacilli	S	Belongs to the UPF0229 family	yhbH	-	-	ko:K09786	-	-	-	-	ko00000	-	-	-	DUF444
B4U62_05175	1887.86	-3.844	0.247453	-15.5343	2.03397e-54	6.74549e-53	CP020102.1	CDS	cds-AQZ89813.1	AQZ89813.1	yhcN	lipoprotein YhcN	down	224308.BSU09150	2.69e-111	322	2DZ9Y@1|root,32V70@2|Bacteria,1VA6H@1239|Firmicutes,4HKSG@91061|Bacilli,1ZHSJ@1386|Bacillus	91061|Bacilli	S	Sporulation lipoprotein YhcN/YlaJ (Spore_YhcN_YlaJ)	yhcN	-	-	-	-	-	-	-	-	-	-	-	Spore_YhcN_YlaJ
B4U62_05180	2091.89	-8.65632	0.506532	-17.0894	1.78089e-65	8.15903e-64	CP020102.1	CDS	cds-AQZ89814.1	AQZ89814.1	yhcO	hypothetical protein	down	224308.BSU09165	8e-227	625	2AJCZ@1|root,319YD@2|Bacteria,1V9QT@1239|Firmicutes,4IIN1@91061|Bacilli,1ZDEB@1386|Bacillus	91061|Bacilli	-	-	yhcP	-	-	-	-	-	-	-	-	-	-	-	-
B4U62_05185	924.759	-3.47632	0.240296	-14.4668	1.96335e-47	4.9858e-46	CP020102.1	CDS	cds-AQZ89815.1	AQZ89815.1	yhcQ	spore coat protein F-like protein YhcQ	down	224308.BSU09180	3.4e-146	412	COG5577@1|root,COG5577@2|Bacteria,1UIAR@1239|Firmicutes,4HC0T@91061|Bacilli,1ZDQK@1386|Bacillus	91061|Bacilli	M	Spore coat protein	yhcQ	-	-	-	-	-	-	-	-	-	-	-	Coat_F
B4U62_05210	11005.4	-6.02527	0.335228	-17.9736	3.13526e-72	1.85774e-70	CP020102.1	CDS	cds-AQZ89820.1	AQZ89820.1	yhcV	CBS domain-containing protein	down	224308.BSU09230	1.76e-90	265	COG0517@1|root,COG0517@2|Bacteria,1V9ZB@1239|Firmicutes,4ISB2@91061|Bacilli,1ZS4F@1386|Bacillus	91061|Bacilli	S	COG0517 FOG CBS domain	yhcV	-	-	-	-	-	-	-	-	-	-	-	CBS
B4U62_05245	13139.4	3.35369	0.287165	11.6786	1.63914e-31	2.17442e-30	CP020102.1	CDS	cds-AQZ89827.1	AQZ89827.1	glpD	aerobic glycerol-3-phosphate dehydrogenase	up	224308.BSU09300	0	1111	COG0578@1|root,COG0578@2|Bacteria,1TQJN@1239|Firmicutes,4HAG8@91061|Bacilli,1ZCGN@1386|Bacillus	91061|Bacilli	C	Belongs to the FAD-dependent glycerol-3-phosphate dehydrogenase family	glpD	GO:0005575,GO:0005622,GO:0005623,GO:0005737,GO:0005886,GO:0016020,GO:0044424,GO:0044464,GO:0071944	1.1.3.21,1.1.5.3	ko:K00105,ko:K00111	ko00564,ko01110,map00564,map01110	-	R00846,R00848	RC00029	ko00000,ko00001,ko01000	-	-	-	DAO,DAO_C
B4U62_05270	324.697	-6.45323	0.366197	-17.6223	1.66174e-69	9.00584e-68	CP020102.1	CDS	cds-AQZ89832.1	AQZ89832.1	yhdB	hypothetical protein	down	224308.BSU09350	1.65e-51	162	2E2U4@1|root,32XW8@2|Bacteria,1VAT9@1239|Firmicutes,4HN53@91061|Bacilli,1ZHZK@1386|Bacillus	91061|Bacilli	S	YhdB-like protein	yhdB	-	-	-	-	-	-	-	-	-	-	-	YhdB
B4U62_05275	55.3643	-2.4	0.397491	-6.03788	1.56153e-09	6.32582e-09	CP020102.1	CDS	cds-AQZ89833.1	AQZ89833.1	yhdC	hypothetical protein	down	224308.BSU09360	1.25e-72	218	29RSF@1|root,30CW8@2|Bacteria,1UAGC@1239|Firmicutes,4IKUT@91061|Bacilli,1ZHQ6@1386|Bacillus	91061|Bacilli	S	Protein of unknown function (DUF3889)	yhdC	-	-	-	-	-	-	-	-	-	-	-	DUF3889
B4U62_05325	320.187	-3.04428	0.320786	-9.49006	2.30906e-21	1.90734e-20	CP020102.1	CDS	cds-AQZ89843.1	AQZ89843.1	ctrA	amino acid permease	down	224308.BSU09460	8.94e-305	864	COG0531@1|root,COG0531@2|Bacteria,1TQ4K@1239|Firmicutes,4HA66@91061|Bacilli,1ZBB0@1386|Bacillus	91061|Bacilli	E	amino acid	yhdG	-	-	ko:K03294	-	-	-	-	ko00000	2.A.3.2	-	-	AA_permease_2
B4U62_05345	173.325	3.17438	0.280643	11.3111	1.15641e-29	1.44764e-28	CP020102.1	CDS	cds-AQZ89847.1	AQZ89847.1	yhdK	anti-sigma-M factor	up	224308.BSU09500	4.27e-59	182	29RMT@1|root,30CR2@2|Bacteria,1UA8R@1239|Firmicutes,4IKK7@91061|Bacilli,1ZH64@1386|Bacillus	91061|Bacilli	S	Sigma-M inhibitor protein	yhdK	-	-	-	-	-	-	-	-	-	-	-	YhdK
B4U62_05350	1747.24	3.00029	0.144614	20.7469	1.30863e-95	1.71046e-93	CP020102.1	CDS	cds-AQZ89848.1	AQZ89848.1	yhdL	anti-sigma-M factor	up	224308.BSU09510	7.76e-259	709	2C5RJ@1|root,2Z96W@2|Bacteria,1USSJ@1239|Firmicutes,4IRP8@91061|Bacilli,1ZRWA@1386|Bacillus	91061|Bacilli	S	Sigma factor regulator N-terminal	yhdL	-	-	-	-	-	-	-	-	-	-	-	Sigma_reg_C,Sigma_reg_N,zf-HC2
B4U62_05355	677.669	3.51409	0.349032	10.0681	7.64413e-24	7.15169e-23	CP020102.1	CDS	cds-AQZ89849.1	AQZ89849.1	sigM	RNA polymerase subunit sigma	up	224308.BSU09520	2.28e-113	325	COG1595@1|root,COG1595@2|Bacteria,1VYEJ@1239|Firmicutes,4IPY8@91061|Bacilli,1ZGTR@1386|Bacillus	91061|Bacilli	K	Belongs to the sigma-70 factor family. ECF subfamily	sigM	-	-	ko:K03088	-	-	-	-	ko00000,ko03021	-	-	-	Sigma70_r2,Sigma70_r4_2
B4U62_05370	7337.55	2.41855	0.17086	14.1552	1.73507e-45	4.03699e-44	CP020102.1	CDS	cds-AQZ89852.1	AQZ89852.1	yhdP	hypothetical protein	up	224308.BSU09550	8.87e-304	830	COG1253@1|root,COG1253@2|Bacteria,1TPN0@1239|Firmicutes,4H9SB@91061|Bacilli,1ZBAN@1386|Bacillus	91061|Bacilli	S	COG1253 Hemolysins and related proteins containing CBS domains	yhdP	-	-	-	-	-	-	-	-	-	-	-	CBS,CorC_HlyC,DUF21
B4U62_05375	3542.34	2.38012	0.309497	7.69028	1.46814e-14	8.67607e-14	CP020102.1	CDS	cds-AQZ93024.1	AQZ93024.1	cueR	transcriptional regulator	up	224308.BSU09560	7.39e-98	284	COG0789@1|root,COG0789@2|Bacteria,1VHZ2@1239|Firmicutes,4HMJ6@91061|Bacilli,1ZHVY@1386|Bacillus	91061|Bacilli	K	transcriptional	cueR	-	-	ko:K11923	-	-	-	-	ko00000,ko03000	-	-	-	MerR_1
B4U62_05410	1107.4	2.64334	0.206479	12.802	1.5979e-37	2.67964e-36	CP020102.1	CDS	cds-AQZ89859.1	AQZ89859.1	yhdY	mechanosensitive ion channel protein	up	224308.BSU09640	4.51e-260	713	COG0668@1|root,COG0668@2|Bacteria,1TR9Z@1239|Firmicutes,4HBDU@91061|Bacilli,1ZBUJ@1386|Bacillus	91061|Bacilli	M	Mechanosensitive ion channel	yhdY	-	-	ko:K16052	-	-	-	-	ko00000,ko02000	1.A.23.4	-	-	MS_channel
B4U62_05460	2.49019	-5.09312	1.8215	-2.79612	0.00517201	0.0095609	CP020102.1	CDS	cds-AQZ89868.1	AQZ89868.1	yheF	hypothetical protein	down	NA	NA	NA	NA	NA	NA	NA	NA	NA	NA	NA	NA	NA	NA	NA	NA	NA	NA	NA	NA
B4U62_05465	2639.87	-4.30244	0.333035	-12.9189	3.52229e-38	6.04261e-37	CP020102.1	CDS	cds-AQZ89869.1	AQZ89869.1	sspB	small' acid-soluble spore protein B	down	224308.BSU09750	1.25e-38	129	2BX75@1|root,32YCI@2|Bacteria,1VEDY@1239|Firmicutes,4HNHZ@91061|Bacilli,1ZIWS@1386|Bacillus	91061|Bacilli	S	spore protein	sspB	-	-	ko:K06418,ko:K06419,ko:K06420	-	-	-	-	ko00000	-	-	-	SASP
B4U62_05475	439.763	-3.44657	0.301853	-11.418	3.39845e-30	4.35236e-29	CP020102.1	CDS	cds-AQZ89871.1	AQZ89871.1	yheD	endospore coat protein	down	224308.BSU09770	0	927	COG0189@1|root,COG0189@2|Bacteria,1TSWS@1239|Firmicutes,4HCJA@91061|Bacilli,1ZAR6@1386|Bacillus	91061|Bacilli	HJ	YheC/D like ATP-grasp	yheD	GO:0005575,GO:0005623,GO:0042601,GO:0042763,GO:0044464	-	-	-	-	-	-	-	-	-	-	ATPgrasp_YheCD
B4U62_05480	303.434	-3.71453	0.334565	-11.1026	1.2189e-28	1.44064e-27	CP020102.1	CDS	cds-AQZ89872.1	AQZ89872.1	yheC	endospore coat protein	down	224308.BSU09780	3.37e-276	753	COG0189@1|root,COG0189@2|Bacteria,1U4ME@1239|Firmicutes,4HFD2@91061|Bacilli,1ZBNP@1386|Bacillus	91061|Bacilli	HJ	YheC/D like ATP-grasp	yheC	-	-	-	-	-	-	-	-	-	-	-	ATPgrasp_YheCD
B4U62_05500	469.584	-4.19451	0.298797	-14.038	9.12383e-45	2.0375e-43	CP020102.1	CDS	cds-AQZ89876.1	AQZ89876.1	yhaX	stress response protein YhaX	down	224308.BSU09830	3.54e-197	547	COG0561@1|root,COG0561@2|Bacteria,1TREF@1239|Firmicutes,4H9Y9@91061|Bacilli,1ZQ4F@1386|Bacillus	91061|Bacilli	S	haloacid dehalogenase-like hydrolase	yhaX	-	-	-	-	-	-	-	-	-	-	-	Hydrolase_3
B4U62_05525	554.782	-5.54737	0.427974	-12.9619	2.01102e-38	3.49101e-37	CP020102.1	CDS	cds-AQZ89881.1	AQZ89881.1	yhaR	enoyl-CoA hydratase	down	224308.BSU09880	1.6e-172	482	COG1024@1|root,COG1024@2|Bacteria,1TRCQ@1239|Firmicutes,4HDUU@91061|Bacilli,1ZARB@1386|Bacillus	91061|Bacilli	I	enoyl-CoA hydratase	yhaR	-	-	-	-	-	-	-	-	-	-	-	ECH_1
B4U62_05530	42.8645	-2.91545	0.519025	-5.61717	1.94109e-08	7.05332e-08	CP020102.1	CDS	cds-AQZ89882.1	AQZ89882.1	yhzD	hypothetical protein	down	224308.BSU09889	2.29e-36	122	2E4GP@1|root,32ZBV@2|Bacteria,1VF2A@1239|Firmicutes,4HNUS@91061|Bacilli,1ZIT1@1386|Bacillus	91061|Bacilli	S	YhzD-like protein	-	-	-	-	-	-	-	-	-	-	-	-	YhzD
B4U62_05570	1691.77	-11.1346	0.717183	-15.5255	2.33346e-54	7.62494e-53	CP020102.1	CDS	cds-AQZ89889.1	AQZ89889.1	yhzE	sporulation protein YjcZ	down	NA	NA	NA	NA	NA	NA	NA	NA	NA	NA	NA	NA	NA	NA	NA	NA	NA	NA	NA	NA
B4U62_05575	462.933	-11.8775	1.28119	-9.27065	1.85012e-20	1.46297e-19	CP020102.1	CDS	cds-AQZ89890.1	AQZ89890.1	yjcZ	sporulation protein YjcZ	down	NA	NA	NA	NA	NA	NA	NA	NA	NA	NA	NA	NA	NA	NA	NA	NA	NA	NA	NA	NA
B4U62_05645	283.033	-3.32511	0.233405	-14.2461	4.74046e-46	1.12056e-44	CP020102.1	CDS	cds-AQZ89903.1	AQZ89903.1	yhfA	hypothetical protein	down	224308.BSU10080	0	866	COG3069@1|root,COG3069@2|Bacteria,1TQ99@1239|Firmicutes,4H9Q2@91061|Bacilli,1ZCNB@1386|Bacillus	91061|Bacilli	C	membrane	yhfA	-	-	-	-	-	-	-	-	-	-	-	-
B4U62_05690	44.2266	-2.02206	0.537208	-3.76401	0.00016721	0.000388437	CP020102.1	CDS	cds-AQZ89912.1	AQZ89912.1	fabHB	3-oxoacyl-ACP synthase III	down	224308.BSU10170	8.77e-237	650	COG0332@1|root,COG0332@2|Bacteria,1TP0K@1239|Firmicutes,4HATK@91061|Bacilli,1ZD2T@1386|Bacillus	91061|Bacilli	I	Catalyzes the condensation reaction of fatty acid synthesis by the addition to an acyl acceptor of two carbons from malonyl-ACP. Catalyzes the first condensation reaction which initiates fatty acid synthesis and may therefore play a role in governing the total rate of fatty acid production. Possesses both acetoacetyl-ACP synthase and acetyl transacylase activities. Its substrate specificity deter…	fabHB	GO:0003674,GO:0003824,GO:0006082,GO:0006629,GO:0006631,GO:0008150,GO:0008152,GO:0009987,GO:0016740,GO:0016746,GO:0016747,GO:0019752,GO:0032787,GO:0033818,GO:0043436,GO:0044237,GO:0044238,GO:0044255,GO:0044281,GO:0071704	2.3.1.180	ko:K00648	ko00061,ko01100,ko01212,map00061,map01100,map01212	M00082,M00083	R10707	RC00004,RC02729,RC02888	ko00000,ko00001,ko00002,ko01000,ko01004	-	-	-	ACP_syn_III,ACP_syn_III_C
B4U62_05695	4563.9	-7.14173	0.24119	-29.6104	1.09862e-192	8.13709e-190	CP020102.1	CDS	cds-AQZ89913.1	AQZ89913.1	yhfC	YhfC family intramembrane metalloprotease	down	224308.BSU10180	1.61e-178	498	COG4377@1|root,COG4377@2|Bacteria,1V3UF@1239|Firmicutes,4HEYB@91061|Bacilli,1ZGJV@1386|Bacillus	91061|Bacilli	S	Putative membrane peptidase family (DUF2324)	yhfC	-	-	-	-	-	-	-	-	-	-	-	DUF2324
B4U62_05700	68962	-13.5642	0.348231	-38.9518	0	0	CP020102.1	CDS	cds-AQZ89914.1	AQZ89914.1	NA	hypothetical protein	down	NA	NA	NA	NA	NA	NA	NA	NA	NA	NA	NA	NA	NA	NA	NA	NA	NA	NA	NA	NA
B4U62_05725	226.607	2.68545	0.323966	8.28929	1.13926e-16	7.59052e-16	CP020102.1	CDS	cds-AQZ89919.1	AQZ89919.1	yhfI	metallo-hydrolase	up	224308.BSU10240	5.93e-183	508	COG1234@1|root,COG1234@2|Bacteria,1V1TF@1239|Firmicutes,4HFNV@91061|Bacilli,1ZCZE@1386|Bacillus	91061|Bacilli	S	COG1234 Metal-dependent hydrolases of the beta-lactamase superfamily III	yhfI	GO:0003674,GO:0003824,GO:0004518,GO:0004519,GO:0004521,GO:0004540,GO:0006139,GO:0006396,GO:0006399,GO:0006725,GO:0006807,GO:0008033,GO:0008150,GO:0008152,GO:0009987,GO:0010467,GO:0016070,GO:0016787,GO:0016788,GO:0016891,GO:0016893,GO:0031123,GO:0034414,GO:0034470,GO:0034641,GO:0034660,GO:0042779,GO:0042780,GO:0042781,GO:0043170,GO:0043628,GO:0044237,GO:0044238,GO:0046483,GO:0071704,GO:0090304,GO:…	-	-	-	-	-	-	-	-	-	-	Lactamase_B,Lactamase_B_2
B4U62_05730	178.49	2.01775	0.189188	10.6653	1.47895e-26	1.58373e-25	CP020102.1	CDS	cds-AQZ89920.1	AQZ89920.1	yhfJ	lipoate-protein ligase LplJ	up	224308.BSU10250	1.21e-246	676	COG0095@1|root,COG0095@2|Bacteria,1TQ5U@1239|Firmicutes,4H9P6@91061|Bacilli,1ZBIZ@1386|Bacillus	91061|Bacilli	H	Lipoate-protein ligase	lplJ	GO:0003674,GO:0003824,GO:0006464,GO:0006807,GO:0008150,GO:0008152,GO:0009249,GO:0009987,GO:0010467,GO:0016740,GO:0016746,GO:0016747,GO:0016772,GO:0016779,GO:0016874,GO:0016879,GO:0016979,GO:0017118,GO:0018065,GO:0018193,GO:0018205,GO:0019538,GO:0036211,GO:0043170,GO:0043412,GO:0044237,GO:0044238,GO:0044260,GO:0044267,GO:0051604,GO:0071704,GO:0140096,GO:1901564	6.3.1.20	ko:K03800	ko00785,ko01100,map00785,map01100	-	R07770,R07771,R11143	RC00043,RC00070,RC00090,RC00992,RC02896	ko00000,ko00001,ko01000	-	-	-	BPL_LplA_LipB,Lip_prot_lig_C
B4U62_05740	596.373	-2.48396	0.417856	-5.94455	2.7722e-09	1.09508e-08	CP020102.1	CDS	cds-AQZ89922.1	AQZ89922.1	yhfL	long-chain-fatty-acid--CoA ligase	down	224308.BSU10270	0	1039	COG0318@1|root,COG0318@2|Bacteria,1TPSX@1239|Firmicutes,4HACS@91061|Bacilli,1ZPZU@1386|Bacillus	91061|Bacilli	IQ	AMP-binding enzyme C-terminal domain	yhfL	-	6.2.1.3	ko:K00666,ko:K01897	ko00061,ko00071,ko01100,ko01212,ko02024,ko03320,ko04146,ko04216,ko04714,ko04920,map00061,map00071,map01100,map01212,map02024,map03320,map04146,map04216,map04714,map04920	M00086	R01280	RC00004,RC00014	ko00000,ko00001,ko00002,ko01000,ko01004,ko04147	4.C.1.1	-	-	AMP-binding,AMP-binding_C
B4U62_05745	459.286	-2.79357	0.290945	-9.60171	7.86291e-22	6.61795e-21	CP020102.1	CDS	cds-AQZ89923.1	AQZ89923.1	yhfM	hypothetical protein	down	224308.BSU10280	2.78e-85	251	29RG4@1|root,30CIX@2|Bacteria,1U9Z4@1239|Firmicutes,4IK71@91061|Bacilli,1ZFIS@1386|Bacillus	91061|Bacilli	-	-	yhfM	-	-	-	-	-	-	-	-	-	-	-	-
B4U62_05750	279.272	-2.65282	0.225228	-11.7784	5.0459e-32	6.77462e-31	CP020102.1	CDS	cds-AQZ89924.1	AQZ89924.1	yhfN	peptidase M48	down	224308.BSU10290	9.64e-305	838	COG0501@1|root,COG0501@2|Bacteria,1TRQE@1239|Firmicutes,4HD5G@91061|Bacilli,1ZC4F@1386|Bacillus	91061|Bacilli	O	Peptidase M48	yhfN	GO:0003674,GO:0003824,GO:0004175,GO:0004222,GO:0006508,GO:0006807,GO:0008150,GO:0008152,GO:0008233,GO:0008237,GO:0009987,GO:0010467,GO:0016485,GO:0016787,GO:0019538,GO:0043170,GO:0044237,GO:0044238,GO:0044260,GO:0044267,GO:0051604,GO:0070011,GO:0071586,GO:0071704,GO:0080120,GO:0140096,GO:1901564	-	-	-	-	-	-	-	-	-	-	Peptidase_M48,Peptidase_M48_N
B4U62_05755	7805.4	-7.29192	0.473754	-15.3918	1.85835e-53	5.84392e-52	CP020102.1	CDS	cds-AQZ89925.1	AQZ89925.1	aprE	subtilisin E	down	224308.BSU10300	4.17e-261	717	COG1404@1|root,COG1404@2|Bacteria,1TQ2M@1239|Firmicutes,4HBYC@91061|Bacilli,1ZPV5@1386|Bacillus	91061|Bacilli	O	Belongs to the peptidase S8 family	aprE	GO:0003674,GO:0003824,GO:0004175,GO:0004252,GO:0005575,GO:0005576,GO:0006508,GO:0006807,GO:0008150,GO:0008152,GO:0008233,GO:0008236,GO:0016787,GO:0017171,GO:0019538,GO:0030193,GO:0030195,GO:0032101,GO:0032102,GO:0042730,GO:0043170,GO:0044238,GO:0048519,GO:0048583,GO:0048585,GO:0050789,GO:0050818,GO:0050819,GO:0050878,GO:0051239,GO:0051241,GO:0061041,GO:0061045,GO:0065007,GO:0065008,GO:0070011,GO:…	3.4.21.62	ko:K01342,ko:K13277	ko02024,map02024	-	-	-	ko00000,ko00001,ko01000,ko01002,ko03110	-	-	-	Inhibitor_I9,Peptidase_S8,SLH
B4U62_05790	168.918	2.51621	0.298433	8.4314	3.41561e-17	2.36802e-16	CP020102.1	CDS	cds-AQZ89932.1	AQZ89932.1	bioY	biotin transporter BioY	up	224308.BSU10370	1.47e-118	340	COG1268@1|root,COG1268@2|Bacteria,1VAAD@1239|Firmicutes,4HI8T@91061|Bacilli,1ZC7W@1386|Bacillus	91061|Bacilli	S	BioY family	bioY	GO:0005575,GO:0005623,GO:0005886,GO:0016020,GO:0044464,GO:0071944	-	ko:K03523	ko02010,map02010	M00581,M00582	-	-	ko00000,ko00001,ko00002,ko02000	2.A.88.1,2.A.88.2	-	-	BioY
B4U62_05800	55.5456	-3.24742	0.410189	-7.91687	2.43563e-15	1.48477e-14	CP020102.1	CDS	cds-AQZ89934.1	AQZ89934.1	yhfW	(2Fe-2S)-binding protein	down	224308.BSU10390	0	1040	COG0665@1|root,COG0723@1|root,COG0665@2|Bacteria,COG0723@2|Bacteria,1TR1R@1239|Firmicutes,4H9V8@91061|Bacilli,1ZC19@1386|Bacillus	91061|Bacilli	CE	COG0665 Glycine D-amino acid oxidases (deaminating)	yhfW	GO:0003674,GO:0003824,GO:0005575,GO:0005622,GO:0005623,GO:0005737,GO:0008150,GO:0008152,GO:0016491,GO:0044424,GO:0044464,GO:0055114	-	-	-	-	-	-	-	-	-	-	DAO,Rieske
B4U62_05805	246.636	-3.56881	0.231248	-15.4328	9.84558e-54	3.14775e-52	CP020102.1	CDS	cds-AQZ89935.1	AQZ89935.1	yhxW	NAD(P)-dependent oxidoreductase	down	224308.BSU10400	1.11e-203	563	COG1028@1|root,COG1028@2|Bacteria,1TR53@1239|Firmicutes,4HB8Y@91061|Bacilli,1ZAS0@1386|Bacillus	91061|Bacilli	IQ	COG1028 Dehydrogenases with different specificities (related to short-chain alcohol dehydrogenases)	yhxC	-	-	-	-	-	-	-	-	-	-	-	adh_short_C2
B4U62_05840	77.0062	-2.63577	0.373128	-7.06398	1.61803e-12	8.246e-12	CP020102.1	CDS	cds-AQZ89942.1	AQZ89942.1	yhjD	hypothetical protein	down	224308.BSU10470	2.57e-78	233	2ATJK@1|root,31J3N@2|Bacteria,1V8E1@1239|Firmicutes,4HK5R@91061|Bacilli,1ZH24@1386|Bacillus	91061|Bacilli	-	-	yhjD	-	-	-	-	-	-	-	-	-	-	-	-
B4U62_05855	176.844	-2.95905	0.631153	-4.68832	2.75457e-06	7.9852e-06	CP020102.1	CDS	cds-AQZ89945.1	AQZ89945.1	yhjG	hypothetical protein	down	224308.BSU10500	0	985	COG0654@1|root,COG0654@2|Bacteria,1TSDI@1239|Firmicutes,4HAQG@91061|Bacilli,1ZF6C@1386|Bacillus	91061|Bacilli	CH	FAD binding domain	yhjG	-	-	-	-	-	-	-	-	-	-	-	FAD_binding_3
B4U62_05905	50.0598	-3.06056	0.493889	-6.19686	5.76004e-10	2.40128e-09	CP020102.1	CDS	cds-AQZ89955.1	AQZ89955.1	yhjQ	four-helix bundle copper-binding protein	down	224308.BSU10600	3.54e-77	229	COG1145@1|root,32SB1@2|Bacteria,1V6N0@1239|Firmicutes,4HIWV@91061|Bacilli,1ZIM7@1386|Bacillus	91061|Bacilli	C	COG1145 Ferredoxin	yhjQ	-	-	-	-	-	-	-	-	-	-	-	DUF326
B4U62_05910	203.902	-6.41769	0.527514	-12.1659	4.72128e-34	6.85665e-33	CP020102.1	CDS	cds-AQZ89956.1	AQZ89956.1	yhjR	rubrerythrin family protein	down	224308.BSU10610	2.67e-101	293	COG1633@1|root,COG1633@2|Bacteria,1V9AF@1239|Firmicutes,4HIP7@91061|Bacilli,1ZGFE@1386|Bacillus	91061|Bacilli	S	Rubrerythrin	yhjR	-	-	-	-	-	-	-	-	-	-	-	DUF2202,Rubrerythrin
B4U62_05915	1878.66	2.21825	0.164414	13.4919	1.74534e-41	3.44723e-40	CP020102.1	CDS	cds-AQZ89957.1	AQZ89957.1	addB	ATP-dependent helicase/deoxyribonuclease subunit B	up	224308.BSU10620	0	2306	COG3857@1|root,COG3857@2|Bacteria,1TQJW@1239|Firmicutes,4HAY6@91061|Bacilli,1ZC70@1386|Bacillus	91061|Bacilli	L	ATP-dependent helicase deoxyribonuclease subunit B	rexB	GO:0003674,GO:0003678,GO:0003824,GO:0004003,GO:0004386,GO:0004518,GO:0004519,GO:0004527,GO:0006139,GO:0006259,GO:0006281,GO:0006302,GO:0006310,GO:0006725,GO:0006807,GO:0006950,GO:0006974,GO:0006996,GO:0008026,GO:0008094,GO:0008150,GO:0008152,GO:0009987,GO:0016043,GO:0016462,GO:0016787,GO:0016788,GO:0016817,GO:0016818,GO:0016887,GO:0017111,GO:0032392,GO:0032508,GO:0033554,GO:0034641,GO:0042623,GO:…	3.6.4.12	ko:K16899	-	-	-	-	ko00000,ko01000,ko03400	-	-	-	Exonuc_V_gamma,PDDEXK_1,UvrD_C
B4U62_05940	268.272	-6.33326	0.487808	-12.9831	1.52596e-38	2.68039e-37	CP020102.1	CDS	cds-AQZ89962.2	AQZ89962.2	gerPF	germination protein GerPF	down	224308.BSU10670	5.32e-43	140	2DP0U@1|root,3302E@2|Bacteria,1VHZ7@1239|Firmicutes,4HNJQ@91061|Bacilli,1ZIWY@1386|Bacillus	91061|Bacilli	S	Spore germination protein gerPA/gerPF	gerPF	-	-	ko:K06299,ko:K06304	-	-	-	-	ko00000	-	-	-	gerPA
B4U62_05945	298	-4.3105	0.377433	-11.4206	3.30023e-30	4.23879e-29	CP020102.1	CDS	cds-AQZ89963.1	AQZ89963.1	gerPE	germination protein GerPE	down	224308.BSU10680	4.08e-88	259	2EEB8@1|root,3385J@2|Bacteria,1VM15@1239|Firmicutes,4HPJI@91061|Bacilli,1ZJ91@1386|Bacillus	91061|Bacilli	S	Spore germination protein GerPE	gerPE	-	-	ko:K06303	-	-	-	-	ko00000	-	-	-	GerPE
B4U62_05950	8.81554	-4.3471	1.15236	-3.77235	0.000161719	0.000376892	CP020102.1	CDS	cds-AQZ89964.1	AQZ89964.1	gerPD	germination protein GerPD	down	224308.BSU10690	7.36e-34	116	2C5QJ@1|root,33C5U@2|Bacteria,1VK5Y@1239|Firmicutes,4HR2R@91061|Bacilli,1ZIUX@1386|Bacillus	91061|Bacilli	S	Spore germination protein	gerPD	-	-	ko:K06302	-	-	-	-	ko00000	-	-	-	-
B4U62_05955	232.541	-4.07627	0.308186	-13.2266	6.15714e-40	1.15942e-38	CP020102.1	CDS	cds-AQZ89965.1	AQZ89965.1	gerPC	germination protein GerPC	down	224308.BSU10700	8.23e-93	276	2EBJR@1|root,335K6@2|Bacteria,1VF1J@1239|Firmicutes,4HNKG@91061|Bacilli,1ZI2K@1386|Bacillus	91061|Bacilli	S	Spore germination protein	gerPC	-	-	ko:K06301	-	-	-	-	ko00000	-	-	-	GerPC
B4U62_05960	52.6304	-5.86248	0.629655	-9.31063	1.27076e-20	1.01024e-19	CP020102.1	CDS	cds-AQZ89966.1	AQZ89966.1	gerPB	germination protein	down	224308.BSU10710	2e-47	152	2EBHF@1|root,335HY@2|Bacteria,1VHMW@1239|Firmicutes,4HPZZ@91061|Bacilli,1ZIW2@1386|Bacillus	91061|Bacilli	S	cell differentiation	gerPB	-	-	ko:K06300	-	-	-	-	ko00000	-	-	-	GerPB
B4U62_05965	125.086	-4.59629	0.453438	-10.1365	3.80331e-24	3.62702e-23	CP020102.1	CDS	cds-AQZ89967.1	AQZ89967.1	gerPA	germination protein GerPA	down	224308.BSU10720	1.82e-45	146	2DPJX@1|root,332FH@2|Bacteria,1VF9T@1239|Firmicutes,4HPCA@91061|Bacilli,1ZIV2@1386|Bacillus	91061|Bacilli	S	Spore germination protein	gerPA	GO:0000003,GO:0008150,GO:0009847,GO:0019954,GO:0030436,GO:0032502,GO:0043934	-	ko:K06299	-	-	-	-	ko00000	-	-	-	gerPA
B4U62_05975	80.8324	-4.10434	0.413689	-9.92134	3.36227e-23	3.06187e-22	CP020102.1	CDS	cds-AQZ89969.1	AQZ89969.1	yisJ	inner spore coat protein H-like protein	down	224308.BSU10740	3.96e-224	617	COG5337@1|root,COG5337@2|Bacteria,1U0PJ@1239|Firmicutes,4HBE4@91061|Bacilli,1ZD5Z@1386|Bacillus	91061|Bacilli	M	Spore Coat	cotH	-	-	ko:K06330	-	-	-	-	ko00000	-	-	-	CotH
B4U62_05990	1688.22	-3.03517	0.364659	-8.32331	8.55425e-17	5.7686e-16	CP020102.1	CDS	cds-AQZ89972.1	AQZ89972.1	wprA	cell wall-associated protease	down	224308.BSU10770	0	1656	COG1404@1|root,COG1404@2|Bacteria,1TQ2M@1239|Firmicutes,4HB7D@91061|Bacilli,1ZAZE@1386|Bacillus	91061|Bacilli	O	Belongs to the peptidase S8 family	wprA	-	-	ko:K13274	-	-	-	-	ko00000,ko01000,ko01002,ko03110	-	-	-	Peptidase_S8
B4U62_05995	8.89829	-2.51896	0.740113	-3.40348	0.000665336	0.00142288	CP020102.1	CDS	cds-AQZ93027.1	AQZ93027.1	yisN	hypothetical protein	down	224308.BSU10780	1.17e-142	402	2E4ZB@1|root,32ZT1@2|Bacteria,1VHAC@1239|Firmicutes,4HQBP@91061|Bacilli,1ZD5D@1386|Bacillus	91061|Bacilli	S	Protein of unknown function (DUF2777)	yisN	-	-	-	-	-	-	-	-	-	-	-	DUF2777
B4U62_06000	357.747	-3.93933	0.198872	-19.8084	2.51927e-87	2.48792e-85	CP020102.1	CDS	cds-AQZ89973.1	AQZ89973.1	asnO	asparagine synthetase B	down	224308.BSU10790	0	1279	COG0367@1|root,COG0367@2|Bacteria,1TRPB@1239|Firmicutes,4HA44@91061|Bacilli,1ZBY8@1386|Bacillus	91061|Bacilli	E	Asparagine synthase	asnO	-	6.3.5.4	ko:K01953	ko00250,ko01100,ko01110,map00250,map01100,map01110	-	R00578	RC00010	ko00000,ko00001,ko01000,ko01002	-	-	-	Asn_synthase,GATase_7
B4U62_06055	193.667	-2.94711	0.233359	-12.6291	1.45932e-36	2.33281e-35	CP020102.1	CDS	cds-AQZ89983.1	AQZ89983.1	yisY	alpha/beta hydrolase	down	224308.BSU10900	2.25e-199	551	COG2267@1|root,COG2267@2|Bacteria,1TPI0@1239|Firmicutes,4HCKX@91061|Bacilli,1ZEU4@1386|Bacillus	91061|Bacilli	I	hydrolases or acyltransferases (alpha beta hydrolase superfamily)	yisY	-	1.11.1.10	ko:K00433	-	-	-	-	ko00000,ko01000	-	-	-	Abhydrolase_1,Abhydrolase_4
B4U62_06060	576.007	-5.78614	0.370834	-15.6031	6.93957e-55	2.35416e-53	CP020102.1	CDS	cds-AQZ89984.1	AQZ89984.1	yisZ	adenylyl-sulfate kinase	down	224308.BSU10910	4.06e-145	408	COG0529@1|root,COG0529@2|Bacteria,1TQXK@1239|Firmicutes,4HB96@91061|Bacilli,1ZBCZ@1386|Bacillus	91061|Bacilli	P	Catalyzes the synthesis of activated sulfate	cysC	GO:0003674,GO:0003824,GO:0004020,GO:0006793,GO:0006796,GO:0008150,GO:0008152,GO:0009987,GO:0016301,GO:0016310,GO:0016740,GO:0016772,GO:0016773,GO:0044237	2.7.1.25	ko:K00860	ko00230,ko00920,ko01100,ko01120,map00230,map00920,map01100,map01120	M00176	R00509,R04928	RC00002,RC00078	ko00000,ko00001,ko00002,ko01000	-	-	-	APS_kinase
B4U62_06065	332.892	-5.25033	0.393832	-13.3314	1.52004e-40	2.91166e-39	CP020102.1	CDS	cds-AQZ89985.1	AQZ89985.1	sat	sulfate adenylyltransferase	down	224308.BSU10920	3.94e-295	803	COG2046@1|root,COG2046@2|Bacteria,1TR4C@1239|Firmicutes,4HC20@91061|Bacilli,1ZCB4@1386|Bacillus	91061|Bacilli	P	Belongs to the sulfate adenylyltransferase family	sat	-	2.7.7.4	ko:K00958	ko00230,ko00261,ko00450,ko00920,ko01100,ko01120,ko01130,map00230,map00261,map00450,map00920,map01100,map01120,map01130	M00176,M00596	R00529,R04929	RC02809,RC02889	ko00000,ko00001,ko00002,ko01000	-	-	-	ATP-sulfurylase,PUA_2
B4U62_06070	119.453	-6.6374	0.597206	-11.1141	1.07128e-28	1.26953e-27	CP020102.1	CDS	cds-AQZ89986.1	AQZ89986.1	yitB	phosphoadenosine phosphosulfate reductase	down	224308.BSU10930	2.73e-184	510	COG0175@1|root,COG0175@2|Bacteria,1TSMI@1239|Firmicutes,4HA9E@91061|Bacilli,1ZCBJ@1386|Bacillus	91061|Bacilli	EH	Belongs to the PAPS reductase family. CysH subfamily	cysH	GO:0003674,GO:0003824,GO:0004604,GO:0005575,GO:0005622,GO:0005623,GO:0005737,GO:0008150,GO:0008152,GO:0016491,GO:0016667,GO:0016671,GO:0044424,GO:0044464,GO:0055114	1.8.4.10,1.8.4.8	ko:K00390	ko00920,ko01100,ko01120,map00920,map01100,map01120	M00176	R02021	RC00007,RC02862	ko00000,ko00001,ko00002,ko01000	-	-	iYO844.BSU15570	PAPS_reduct
B4U62_06075	50.1959	-7.62219	1.10783	-6.8803	5.97271e-12	2.91999e-11	CP020102.1	CDS	cds-AQZ89987.1	AQZ89987.1	yitC	2-phosphosulfolactate phosphatase	down	224308.BSU10940	1.34e-162	455	COG2045@1|root,COG2045@2|Bacteria,1TTEV@1239|Firmicutes,4HGDY@91061|Bacilli,1ZFKP@1386|Bacillus	91061|Bacilli	H	Belongs to the ComB family	-	GO:0003674,GO:0003824,GO:0016829,GO:0016830,GO:0016831,GO:0050545	3.1.3.71	ko:K05979	ko00680,ko01120,map00680,map01120	M00358	R05789	RC00428	ko00000,ko00001,ko00002,ko01000	-	-	-	2-ph_phosp
B4U62_06080	62.4737	-8.88546	1.2683	-7.00582	2.45547e-12	1.2345e-11	CP020102.1	CDS	cds-AQZ89988.1	AQZ89988.1	yitD	phosphosulfolactate synthase	down	224308.BSU10950	4.31e-180	501	COG1809@1|root,COG1809@2|Bacteria,1V20V@1239|Firmicutes,4HDSM@91061|Bacilli,1ZEWC@1386|Bacillus	91061|Bacilli	S	synthase	yitD	-	4.4.1.19	ko:K08097	ko00680,ko01120,map00680,map01120	M00358	R07476	RC01799	ko00000,ko00001,ko00002,ko01000	-	-	-	ComA
B4U62_06085	27.3589	-5.12683	0.768765	-6.66892	2.57691e-11	1.21183e-10	CP020102.1	CDS	cds-AQZ89989.1	AQZ89989.1	yitE	hypothetical protein	down	224308.BSU10960	6.62e-140	396	COG1284@1|root,COG1284@2|Bacteria,1V5G7@1239|Firmicutes,4HHDF@91061|Bacilli,1ZBEZ@1386|Bacillus	91061|Bacilli	S	Uncharacterised 5xTM membrane BCR, YitT family COG1284	yitE	-	-	-	-	-	-	-	-	-	-	-	YitT_membrane
B4U62_06090	162.954	-2.81923	0.285574	-9.87215	5.4975e-23	4.94553e-22	CP020102.1	CDS	cds-AQZ89990.1	AQZ89990.1	yitF	isomerase	down	224308.BSU10970	8.71e-283	771	COG4948@1|root,COG4948@2|Bacteria,1TZ0E@1239|Firmicutes,4HDTT@91061|Bacilli	91061|Bacilli	M	Belongs to the mandelate racemase muconate lactonizing enzyme family	yitF	-	5.5.1.27	ko:K18983	ko00053,map00053	-	R10847	RC03287	ko00000,ko00001,ko01000	-	-	-	MR_MLE_C,MR_MLE_N
B4U62_06095	66.5608	-2.62644	0.33397	-7.86428	3.71218e-15	2.24754e-14	CP020102.1	CDS	cds-AQZ89991.1	AQZ89991.1	yitG	MFS transporter	down	224308.BSU10980	1.01e-291	798	COG0477@1|root,COG2814@2|Bacteria,1TQEW@1239|Firmicutes,4HASU@91061|Bacilli,1ZB5B@1386|Bacillus	91061|Bacilli	EGP	COG0477 Permeases of the major facilitator superfamily	yitG	-	-	ko:K08221	-	-	-	-	ko00000,ko02000	2.A.1.32	-	-	MFS_1,Sugar_tr,TRI12
B4U62_06110	336.737	-3.07449	0.277767	-11.0686	1.7818e-28	2.0948e-27	CP020102.1	CDS	cds-AQZ89994.1	AQZ89994.1	yitJ	bifunctional homocysteine S-methyltransferase/methylenetetrahydrofolate reductase	down	224308.BSU11010	0	1205	COG0646@1|root,COG0685@1|root,COG0646@2|Bacteria,COG0685@2|Bacteria,1TPYV@1239|Firmicutes,4HAB5@91061|Bacilli,1ZBGC@1386|Bacillus	91061|Bacilli	E	Catalyzes the formation of 5,10-methylenetetrahydrofolate from 5-methyltetrahydrofolate and S-adenosyl-L-homocysteine and methionine from S-adenosyl-L-methionine and L-homocysteine	yitJ	-	1.5.1.20,2.1.1.10	ko:K00297,ko:K00547	ko00270,ko00670,ko00720,ko01100,ko01110,ko01120,ko01200,ko01523,map00270,map00670,map00720,map01100,map01110,map01120,map01200,map01523	M00377	R00650,R01224,R07168	RC00003,RC00035,RC00081	ko00000,ko00001,ko00002,ko01000	-	-	-	MTHFR,S-methyl_trans
B4U62_06125	867.842	-6.93314	0.555484	-12.4813	9.44824e-36	1.47845e-34	CP020102.1	CDS	cds-AQZ89997.1	AQZ89997.1	yitM	hypothetical protein	down	224308.BSU11040	1.69e-121	348	29TCH@1|root,30EJM@2|Bacteria,1UCNB@1239|Firmicutes,4IP4F@91061|Bacilli,1ZPD0@1386|Bacillus	91061|Bacilli	-	-	-	-	-	-	-	-	-	-	-	-	-	-	-
B4U62_06130	66.0032	-2.17219	0.358254	-6.06327	1.33384e-09	5.42323e-09	CP020102.1	CDS	cds-AQZ89998.1	AQZ89998.1	yitO	hypothetical protein	down	224308.BSU11055	1.42e-218	603	28UJT@1|root,2ZGQB@2|Bacteria,1VNVF@1239|Firmicutes,4HRVJ@91061|Bacilli,1ZM9H@1386|Bacillus	91061|Bacilli	-	-	-	-	-	-	-	-	-	-	-	-	-	-	-
B4U62_06145	52.761	-2.88424	0.509343	-5.66266	1.49041e-08	5.4784e-08	CP020102.1	CDS	cds-AQZ90001.1	AQZ90001.1	yitQ	hypothetical protein	down	224308.BSU11080	7.76e-123	352	2C85J@1|root,2ZKN3@2|Bacteria,1W5AD@1239|Firmicutes,4I1GW@91061|Bacilli	91061|Bacilli	-	-	-	-	-	-	-	-	-	-	-	-	-	-	-
B4U62_06155	252.748	-2.57437	0.237574	-10.8361	2.32251e-27	2.57387e-26	CP020102.1	CDS	cds-AQZ90003.1	AQZ90003.1	nprB	neutral protease B	down	224308.BSU11100	0	1070	COG3227@1|root,COG3227@2|Bacteria,1TP08@1239|Firmicutes,4H9S6@91061|Bacilli,1ZCEP@1386|Bacillus	91061|Bacilli	E	Peptidase M4	nprB	GO:0005575,GO:0005576	3.4.24.28	ko:K01400,ko:K08777	ko02024,map02024	-	-	-	ko00000,ko00001,ko01000,ko01002	-	-	-	FTP,PepSY,Peptidase_M4,Peptidase_M4_C
B4U62_06175	1104.83	-2.65537	0.302919	-8.76595	1.85208e-18	1.33831e-17	CP020102.1	CDS	cds-AQZ90006.1	AQZ90006.1	yizC	hypothetical protein	down	224308.BSU11139	7.41e-37	124	2EVBZ@1|root,33NSG@2|Bacteria,1VMU1@1239|Firmicutes,4I1MA@91061|Bacilli,1ZIEQ@1386|Bacillus	91061|Bacilli	S	Protein of unknown function (DUF3813)	-	-	-	-	-	-	-	-	-	-	-	-	DUF3813
B4U62_06210	99.7925	-3.67604	0.688119	-5.34216	9.18443e-08	3.13003e-07	CP020102.1	CDS	cds-AQZ90012.1	AQZ90012.1	argC	N-acetyl-gamma-glutamyl-phosphate reductase	down	224308.BSU11190	1.82e-255	699	COG0002@1|root,COG0002@2|Bacteria,1TPVI@1239|Firmicutes,4H9YD@91061|Bacilli,1ZBHP@1386|Bacillus	91061|Bacilli	E	Catalyzes the NADPH-dependent reduction of N-acetyl-5- glutamyl phosphate to yield N-acetyl-L-glutamate 5-semialdehyde	argC	GO:0003674,GO:0003824,GO:0003942,GO:0006082,GO:0006520,GO:0006525,GO:0006526,GO:0006807,GO:0008150,GO:0008152,GO:0008652,GO:0009058,GO:0009064,GO:0009084,GO:0009987,GO:0016053,GO:0016491,GO:0016620,GO:0016903,GO:0019752,GO:0043436,GO:0044237,GO:0044238,GO:0044249,GO:0044281,GO:0044283,GO:0046394,GO:0055114,GO:0071704,GO:1901564,GO:1901566,GO:1901576,GO:1901605,GO:1901607	1.2.1.38	ko:K00145	ko00220,ko01100,ko01110,ko01130,ko01210,ko01230,map00220,map01100,map01110,map01130,map01210,map01230	M00028,M00845	R03443	RC00684	ko00000,ko00001,ko00002,ko01000	-	-	iYO844.BSU11190	Semialdhyde_dh,Semialdhyde_dhC
B4U62_06215	49.7538	-4.68521	0.606818	-7.72094	1.15473e-14	6.86045e-14	CP020102.1	CDS	cds-AQZ90013.1	AQZ90013.1	argJ	bifunctional glutamate N-acetyltransferase/amino-acid N-acetyltransferase	down	224308.BSU11200	7.4e-295	804	COG1364@1|root,COG1364@2|Bacteria,1TPBP@1239|Firmicutes,4H9TQ@91061|Bacilli,1ZAU3@1386|Bacillus	91061|Bacilli	E	Catalyzes two activities which are involved in the cyclic version of arginine biosynthesis the synthesis of N- acetylglutamate from glutamate and acetyl-CoA as the acetyl donor, and of ornithine by transacetylation between N(2)-acetylornithine and glutamate	argJ	GO:0003674,GO:0003824,GO:0004042,GO:0004358,GO:0006082,GO:0006520,GO:0006525,GO:0006526,GO:0006591,GO:0006592,GO:0006807,GO:0008080,GO:0008150,GO:0008152,GO:0008652,GO:0009058,GO:0009064,GO:0009084,GO:0009987,GO:0016053,GO:0016407,GO:0016410,GO:0016740,GO:0016746,GO:0016747,GO:0019752,GO:0043436,GO:0044237,GO:0044238,GO:0044249,GO:0044281,GO:0044283,GO:0046394,GO:0071704,GO:1901564,GO:1901566,GO:…	2.3.1.1,2.3.1.35	ko:K00620	ko00220,ko01100,ko01110,ko01130,ko01210,ko01230,map00220,map01100,map01110,map01130,map01210,map01230	M00028	R00259,R02282	RC00004,RC00064	ko00000,ko00001,ko00002,ko01000	-	-	-	ArgJ
B4U62_06220	12.1028	-4.50865	1.19309	-3.77896	0.000157485	0.000367383	CP020102.1	CDS	cds-AQZ90014.1	AQZ90014.1	argB	acetylglutamate kinase	down	224308.BSU11210	5.4e-177	494	COG0548@1|root,COG0548@2|Bacteria,1TP0N@1239|Firmicutes,4HH91@91061|Bacilli,1ZF3H@1386|Bacillus	91061|Bacilli	E	Belongs to the acetylglutamate kinase family. ArgB subfamily	argB	GO:0003674,GO:0003824,GO:0003991,GO:0005488,GO:0006082,GO:0006520,GO:0006525,GO:0006526,GO:0006793,GO:0006796,GO:0006807,GO:0008150,GO:0008152,GO:0008652,GO:0009058,GO:0009064,GO:0009084,GO:0009987,GO:0016053,GO:0016301,GO:0016310,GO:0016597,GO:0016740,GO:0016772,GO:0016774,GO:0019752,GO:0031406,GO:0034618,GO:0036094,GO:0043167,GO:0043168,GO:0043169,GO:0043177,GO:0043436,GO:0044237,GO:0044238,GO:…	2.7.2.8	ko:K00930	ko00220,ko01100,ko01110,ko01130,ko01210,ko01230,map00220,map01100,map01110,map01130,map01210,map01230	M00028	R02649	RC00002,RC00043	ko00000,ko00001,ko00002,ko01000	-	-	-	AA_kinase
B4U62_06225	40.1699	-2.44426	0.404566	-6.04167	1.52528e-09	6.18463e-09	CP020102.1	CDS	cds-AQZ90015.1	AQZ90015.1	argD	aspartate aminotransferase family protein	down	224308.BSU11220	1.69e-278	761	COG4992@1|root,COG4992@2|Bacteria,1TP9S@1239|Firmicutes,4H9VZ@91061|Bacilli,1ZC2Y@1386|Bacillus	91061|Bacilli	E	acetylornithine aminotransferase	argD	GO:0003674,GO:0003824,GO:0003992,GO:0005488,GO:0005515,GO:0006082,GO:0006520,GO:0006525,GO:0006526,GO:0006807,GO:0008144,GO:0008150,GO:0008152,GO:0008483,GO:0008652,GO:0009058,GO:0009064,GO:0009084,GO:0009987,GO:0016053,GO:0016740,GO:0016769,GO:0019752,GO:0019842,GO:0030170,GO:0036094,GO:0042802,GO:0043167,GO:0043168,GO:0043436,GO:0044237,GO:0044238,GO:0044249,GO:0044281,GO:0044283,GO:0046394,GO:…	2.6.1.11,2.6.1.17	ko:K00821	ko00220,ko00300,ko01100,ko01110,ko01120,ko01130,ko01210,ko01230,map00220,map00300,map01100,map01110,map01120,map01130,map01210,map01230	M00016,M00028,M00845	R02283,R04475	RC00006,RC00062	ko00000,ko00001,ko00002,ko01000,ko01007	-	-	-	Aminotran_3
B4U62_06235	213.778	-3.60579	0.336434	-10.7177	8.40932e-27	9.09271e-26	CP020102.1	CDS	cds-AQZ90017.1	AQZ90017.1	carB	carbamoyl-phosphate synthase arginine-specific large chain	down	224308.BSU11240	0	2007	COG0458@1|root,COG0458@2|Bacteria,1TPID@1239|Firmicutes,4HABE@91061|Bacilli,1ZPZA@1386|Bacillus	91061|Bacilli	EF	Carbamoyl-phosphate synthetase ammonia chain	carB	GO:0000050,GO:0003674,GO:0003824,GO:0004087,GO:0004088,GO:0005575,GO:0005622,GO:0005623,GO:0005737,GO:0006082,GO:0006520,GO:0006525,GO:0006526,GO:0006807,GO:0008150,GO:0008152,GO:0008652,GO:0009058,GO:0009064,GO:0009084,GO:0009987,GO:0016053,GO:0016874,GO:0016879,GO:0016884,GO:0019627,GO:0019752,GO:0034641,GO:0043436,GO:0043603,GO:0043604,GO:0044237,GO:0044238,GO:0044249,GO:0044271,GO:0044281,GO:…	6.3.5.5	ko:K01955	ko00240,ko00250,ko01100,map00240,map00250,map01100	M00051	R00256,R00575,R01395,R10948,R10949	RC00002,RC00010,RC00043,RC02750,RC02798,RC03314	ko00000,ko00001,ko00002,ko01000	-	-	-	CPSase_L_D2,CPSase_L_D3,MGS
B4U62_06255	1203.68	-6.35279	0.250764	-25.3337	1.35747e-141	3.77038e-139	CP020102.1	CDS	cds-AQZ90021.1	AQZ90021.1	yjaU	hypothetical protein	down	224308.BSU11280	2.42e-182	506	COG2267@1|root,COG2267@2|Bacteria,1UZM1@1239|Firmicutes,4HFJW@91061|Bacilli,1ZD5F@1386|Bacillus	91061|Bacilli	I	carboxylic ester hydrolase activity	yjaU	-	-	-	-	-	-	-	-	-	-	-	Hydrolase_4
B4U62_06260	68.4156	-4.63036	0.425357	-10.8858	1.34673e-27	1.51133e-26	CP020102.1	CDS	cds-AQZ90022.1	AQZ90022.1	yjaV	hypothetical protein	down	224308.BSU11290	5.41e-134	379	29HWM@1|root,30IFG@2|Bacteria,1UIYB@1239|Firmicutes,4ISWX@91061|Bacilli,1ZKCK@1386|Bacillus	91061|Bacilli	-	-	yjaV	-	-	-	-	-	-	-	-	-	-	-	-
B4U62_06290	79.3926	-3.54413	0.359273	-9.86473	5.91943e-23	5.31434e-22	CP020102.1	CDS	cds-AQZ90028.1	AQZ90028.1	yjaZ	hypothetical protein	down	224308.BSU11350	9.48e-193	534	COG5504@1|root,COG5504@2|Bacteria,1UYP6@1239|Firmicutes,4HFSY@91061|Bacilli,1ZCYK@1386|Bacillus	91061|Bacilli	O	Zn-dependent protease	yjaZ	-	-	-	-	-	-	-	-	-	-	-	DUF2268
B4U62_06295	556.931	-3.37966	0.227682	-14.8438	7.63534e-50	2.12072e-48	CP020102.1	CDS	cds-AQZ90029.1	AQZ90029.1	appD	oligopeptide transport ATP-binding protein AppD	down	224308.BSU11360	6.15e-234	644	COG0444@1|root,COG0444@2|Bacteria,1TP6E@1239|Firmicutes,4HA4E@91061|Bacilli,1ZB72@1386|Bacillus	91061|Bacilli	P	Belongs to the ABC transporter superfamily	appD	GO:0005575,GO:0005623,GO:0005886,GO:0016020,GO:0044464,GO:0071944	-	ko:K02031,ko:K15583,ko:K16202	ko01501,ko02010,ko02024,map01501,map02010,map02024	M00239,M00439,M00566	-	-	ko00000,ko00001,ko00002,ko02000	3.A.1.5,3.A.1.5.1,3.A.1.5.18,3.A.1.5.19,3.A.1.5.2,3.A.1.5.25	-	-	ABC_tran,oligo_HPY
B4U62_06300	187.767	-2.12917	0.326095	-6.52928	6.60871e-11	3.01841e-10	CP020102.1	CDS	cds-AQZ90030.1	AQZ90030.1	appF	dipeptide/oligopeptide/nickel ABC transporter ATP-binding protein	down	224308.BSU11370	2.07e-237	652	COG4608@1|root,COG4608@2|Bacteria,1V36J@1239|Firmicutes,4H9YB@91061|Bacilli,1ZBA4@1386|Bacillus	91061|Bacilli	E	Belongs to the ABC transporter superfamily	appF	GO:0005575,GO:0005623,GO:0005886,GO:0016020,GO:0044464,GO:0071944	-	ko:K02032,ko:K10823	ko01501,ko02010,ko02024,map01501,map02010,map02024	M00239,M00439	-	-	ko00000,ko00001,ko00002,ko02000	3.A.1.5,3.A.1.5.1,3.A.1.5.18,3.A.1.5.19,3.A.1.5.25	-	-	ABC_tran,oligo_HPY
B4U62_06305	1892.87	-3.33042	0.259947	-12.8119	1.40581e-37	2.36644e-36	CP020102.1	CDS	cds-AQZ90031.1	AQZ90031.1	NA	oligopeptide-binding protein AppA	down	1051501.AYTL01000027_gene686	0	922	COG0747@1|root,COG0747@2|Bacteria,1TQ0N@1239|Firmicutes,4HARF@91061|Bacilli,1ZC4E@1386|Bacillus	91061|Bacilli	E	COG0747 ABC-type dipeptide transport system, periplasmic component	appA	-	-	ko:K02035	ko02024,map02024	M00239	-	-	ko00000,ko00001,ko00002,ko02000	3.A.1.5	-	-	SBP_bac_5
B4U62_06310	359.29	-2.9339	0.225285	-13.023	9.04877e-39	1.60851e-37	CP020102.1	CDS	cds-AQZ90032.1	AQZ90032.1	appB	peptide ABC transporter permease	down	224308.BSU11390	1.04e-219	607	COG0601@1|root,COG0601@2|Bacteria,1TP1S@1239|Firmicutes,4HATR@91061|Bacilli,1ZCAV@1386|Bacillus	91061|Bacilli	P	COG0601 ABC-type dipeptide oligopeptide nickel transport systems, permease components	appB	GO:0003674,GO:0005215,GO:0006810,GO:0008150,GO:0022857,GO:0051179,GO:0051234,GO:0055085	-	ko:K02033	ko02024,map02024	M00239	-	-	ko00000,ko00001,ko00002,ko02000	3.A.1.5	-	-	BPD_transp_1
B4U62_06315	489.919	-3.51395	0.230692	-15.2322	2.16243e-52	6.62748e-51	CP020102.1	CDS	cds-AQZ90033.1	AQZ90033.1	appC	peptide ABC transporter permease	down	224308.BSU11400	1.03e-208	578	COG1173@1|root,COG1173@2|Bacteria,1TP4R@1239|Firmicutes,4HBB9@91061|Bacilli,1ZCNS@1386|Bacillus	91061|Bacilli	EP	COG1173 ABC-type dipeptide oligopeptide nickel transport systems, permease components	appC	-	-	ko:K02034	ko02024,map02024	M00239	-	-	ko00000,ko00001,ko00002,ko02000	3.A.1.5	-	-	BPD_transp_1,OppC_N
B4U62_06320	340.348	-5.72994	0.393143	-14.5747	4.06846e-48	1.05118e-46	CP020102.1	CDS	cds-AQZ90034.1	AQZ90034.1	yjbA	hypothetical protein	down	224308.BSU11410	3.18e-190	526	28IPR@1|root,2Z8PJ@2|Bacteria,1TPYR@1239|Firmicutes,4HBI7@91061|Bacilli,1ZAX0@1386|Bacillus	91061|Bacilli	S	Belongs to the UPF0736 family	yjbA	-	-	-	-	-	-	-	-	-	-	-	DUF3603
B4U62_06360	24265	2.17781	0.171783	12.6777	7.8636e-37	1.27076e-35	CP020102.1	CDS	cds-AQZ90041.1	AQZ90041.1	yjbC	N-acetyltransferase	up	224308.BSU11490	2.65e-133	378	COG0454@1|root,COG0456@2|Bacteria,1TSZY@1239|Firmicutes,4HAYD@91061|Bacilli,1ZD7N@1386|Bacillus	91061|Bacilli	K	COG0454 Histone acetyltransferase HPA2 and related acetyltransferases	yjbC	-	-	-	-	-	-	-	-	-	-	-	Acetyltransf_7
B4U62_06370	927.276	-2.35703	0.238541	-9.88101	5.03225e-23	4.53617e-22	CP020102.1	CDS	cds-AQZ90043.1	AQZ90043.1	yjbE	hypothetical protein	down	224308.BSU11510	7.1e-144	407	COG0861@1|root,COG0861@2|Bacteria,1UYA9@1239|Firmicutes,4HETB@91061|Bacilli,1ZRX5@1386|Bacillus	91061|Bacilli	P	Integral membrane protein TerC family	yjbE	GO:0005575,GO:0005623,GO:0005886,GO:0016020,GO:0044464,GO:0071944	-	-	-	-	-	-	-	-	-	-	TerC
B4U62_06390	24.5217	-2.11665	0.504354	-4.19676	2.70756e-05	6.91685e-05	CP020102.1	CDS	cds-AQZ90047.1	AQZ90047.1	yizD	hypothetical protein	down	224308.BSU11549	2.68e-28	102	2AP4C@1|root,31E5Z@2|Bacteria,1U9RE@1239|Firmicutes,4HSI2@91061|Bacilli,1ZJ77@1386|Bacillus	91061|Bacilli	-	-	-	-	-	-	-	-	-	-	-	-	-	-	-
B4U62_06400	5604.63	2.29503	0.238097	9.63903	5.47015e-22	4.67488e-21	CP020102.1	CDS	cds-AQZ90049.1	AQZ90049.1	yjbH	DsbA family protein	up	224308.BSU11550	3.78e-218	601	COG2761@1|root,COG2761@2|Bacteria,1TQ8K@1239|Firmicutes,4HAI8@91061|Bacilli,1ZATS@1386|Bacillus	91061|Bacilli	Q	dithiol-disulfide isomerase involved in polyketide biosynthesis	yjbH	-	-	-	-	-	-	-	-	-	-	-	Thioredoxin_5
B4U62_06405	3388.45	2.35723	0.281859	8.36315	6.10632e-17	4.16204e-16	CP020102.1	CDS	cds-AQZ90050.1	AQZ90050.1	yjbI	group 2 truncated hemoglobin YjbI	up	224308.BSU11560	8.58e-94	273	COG2346@1|root,COG2346@2|Bacteria,1V6JN@1239|Firmicutes,4HMCZ@91061|Bacilli,1ZQR2@1386|Bacillus	91061|Bacilli	S	Bacterial-like globin	yjbI	-	-	ko:K06886	-	-	-	-	ko00000	-	-	-	Bac_globin
B4U62_06420	102.597	2.00202	0.623025	3.21338	0.00131183	0.00268282	CP020102.1	CDS	cds-AQZ90052.1	AQZ90052.1	yjbL	hypothetical protein	up	224308.BSU11590	1.87e-81	241	2E3PJ@1|root,32YMN@2|Bacteria,1VGBJ@1239|Firmicutes,4HNU4@91061|Bacilli,1ZIVU@1386|Bacillus	91061|Bacilli	S	Belongs to the UPF0738 family	yjbL	-	-	-	-	-	-	-	-	-	-	-	-
B4U62_06450	827.612	2.28165	0.285992	7.97801	1.48712e-15	9.19161e-15	CP020102.1	CDS	cds-AQZ90057.1	AQZ90057.1	tenA	thiaminase II	up	224308.BSU11650	1.15e-176	491	COG0819@1|root,COG0819@2|Bacteria,1TPK0@1239|Firmicutes,4HCPF@91061|Bacilli,1ZQWS@1386|Bacillus	91061|Bacilli	K	Catalyzes an amino-pyrimidine hydrolysis reaction at the C5' of the pyrimidine moiety of thiamine compounds, a reaction that is part of a thiamine salvage pathway	tenA	GO:0005575,GO:0005622,GO:0005623,GO:0005737,GO:0005829,GO:0044424,GO:0044444,GO:0044464	3.5.99.2	ko:K03707	ko00730,ko01100,map00730,map01100	-	R02133,R09993	RC00224,RC00652,RC02832	ko00000,ko00001,ko01000,ko03000	-	-	-	TENA_THI-4
B4U62_06455	433.688	2.34965	0.423553	5.54749	2.89801e-08	1.04029e-07	CP020102.1	CDS	cds-AQZ90058.1	AQZ90058.1	tenI	thiamine phosphate synthase	up	224308.BSU11660	4.68e-138	391	COG0352@1|root,COG0352@2|Bacteria,1V6KJ@1239|Firmicutes,4HIM9@91061|Bacilli,1ZH29@1386|Bacillus	91061|Bacilli	H	Transcriptional regulator TenI	tenI	GO:0003674,GO:0003824,GO:0004789,GO:0005575,GO:0005622,GO:0005623,GO:0005737,GO:0006725,GO:0006766,GO:0006767,GO:0006772,GO:0006790,GO:0006807,GO:0008150,GO:0008152,GO:0009058,GO:0009110,GO:0009228,GO:0009987,GO:0016740,GO:0016765,GO:0017144,GO:0018130,GO:0019438,GO:0034641,GO:0042364,GO:0042723,GO:0042724,GO:0044237,GO:0044249,GO:0044271,GO:0044272,GO:0044281,GO:0044283,GO:0044424,GO:0044464,GO:…	5.3.99.10	ko:K10810	ko00730,ko01100,map00730,map01100	-	R09977	RC02766	ko00000,ko00001,ko01000,ko03000	-	-	-	TMP-TENI
B4U62_06465	17.2985	3.14603	0.849184	3.70477	0.000211585	0.000484681	CP020102.1	CDS	cds-AQZ93034.1	AQZ93034.1	thiS	thiamine biosynthesis protein ThiS	up	224308.BSU11680	5.12e-42	137	COG2104@1|root,COG2104@2|Bacteria	2|Bacteria	H	thiamine diphosphate biosynthetic process	thiS	-	-	ko:K03154	ko04122,map04122	-	-	-	ko00000,ko00001	-	-	iJN678.ycf40	ThiS
B4U62_06490	156.655	-10.0676	1.25486	-8.02289	1.03284e-15	6.4285e-15	CP020102.1	CDS	cds-AQZ90064.1	AQZ90064.1	cotO	spore coat protein O	down	224308.BSU11730	1.52e-108	318	2EECC@1|root,3386N@2|Bacteria,1VFWU@1239|Firmicutes,4HQI6@91061|Bacilli,1ZDKY@1386|Bacillus	91061|Bacilli	S	Spore coat protein	yjbX	GO:0005575,GO:0005618,GO:0005623,GO:0030312,GO:0031160,GO:0044464,GO:0071944	-	-	-	-	-	-	-	-	-	-	Spore_coat_CotO
B4U62_06495	5819.9	-12.7271	0.677382	-18.7887	9.34362e-79	7.28475e-77	CP020102.1	CDS	cds-AQZ90065.1	AQZ90065.1	cotZ	spore coat protein Z	down	224308.BSU11740	4.57e-108	310	28Q17@1|root,2ZCJP@2|Bacteria,1V1H6@1239|Firmicutes,4HGUD@91061|Bacilli,1ZESU@1386|Bacillus	91061|Bacilli	S	Spore coat protein	cotZ	-	-	ko:K06344	-	-	-	-	ko00000	-	-	-	Spore-coat_CotZ
B4U62_06500	13805.5	-10.1276	0.416174	-24.3351	8.3325e-131	2.0572e-128	CP020102.1	CDS	cds-AQZ90066.1	AQZ90066.1	cotY	spore coat protein Y	down	224308.BSU11750	3.12e-124	352	29X3J@1|root,30ISA@2|Bacteria,1V4YJ@1239|Firmicutes,4HHNC@91061|Bacilli,1ZDHZ@1386|Bacillus	91061|Bacilli	S	Spore coat protein Z	cotY	-	-	ko:K06343	-	-	-	-	ko00000	-	-	-	Spore-coat_CotZ
B4U62_06505	22838.7	-11.5352	0.34829	-33.1195	1.55935e-240	2.30992e-237	CP020102.1	CDS	cds-AQZ90067.1	AQZ90067.1	cotX	spore coat protein X	down	224308.BSU11760	3.55e-110	318	2CFVW@1|root,32S2K@2|Bacteria,1VBNQ@1239|Firmicutes,4HMD7@91061|Bacilli,1ZGPY@1386|Bacillus	91061|Bacilli	S	Spore Coat Protein X and V domain	cotX	-	-	ko:K06342	-	-	-	-	ko00000	-	-	-	Coat_X
B4U62_06510	1847.5	-13.7393	1.2214	-11.2488	2.34743e-29	2.88975e-28	CP020102.1	CDS	cds-AQZ90068.1	AQZ90068.1	cotW	spore coat protein W	down	224308.BSU11770	1.08e-54	172	2ARSC@1|root,31H3P@2|Bacteria,1UAGS@1239|Firmicutes,4IKV7@91061|Bacilli,1ZHSG@1386|Bacillus	91061|Bacilli	-	-	cotW	-	-	ko:K06341	-	-	-	-	ko00000	-	-	-	-
B4U62_06515	31852.4	-13.169	0.462811	-28.4545	4.28787e-178	2.72218e-175	CP020102.1	CDS	cds-AQZ90069.1	AQZ90069.1	cotV	spore coat protein V	down	224308.BSU11780	1.44e-72	219	29RIB@1|root,30CMA@2|Bacteria,1UA32@1239|Firmicutes,4IKCH@91061|Bacilli,1ZGFD@1386|Bacillus	91061|Bacilli	S	Spore Coat Protein X and V domain	cotV	-	-	ko:K06340	-	-	-	-	ko00000	-	-	-	Coat_X
B4U62_06520	293.794	-5.74296	0.428108	-13.4148	4.95592e-41	9.61752e-40	CP020102.1	CDS	cds-AQZ90070.1	AQZ90070.1	yjcA	sporulation protein YjcA	down	224308.BSU11790	8.69e-76	226	2CDF4@1|root,32RXN@2|Bacteria,1VACE@1239|Firmicutes,4HKM4@91061|Bacilli,1ZHZZ@1386|Bacillus	91061|Bacilli	S	Protein of unknown function (DUF1360)	yjcA	-	-	-	-	-	-	-	-	-	-	-	DUF1360
B4U62_06525	95.5392	-10.4235	1.22828	-8.48626	2.13394e-17	1.48407e-16	CP020102.1	CDS	cds-AQZ90071.1	AQZ90071.1	yjzK	hypothetical protein	down	NA	NA	NA	NA	NA	NA	NA	NA	NA	NA	NA	NA	NA	NA	NA	NA	NA	NA	NA	NA
B4U62_06530	415.955	-12.5399	1.2268	-10.2217	1.5859e-24	1.52879e-23	CP020102.1	CDS	cds-AQZ90072.1	AQZ90072.1	yjcZ	sporulation protein YjcZ	down	NA	NA	NA	NA	NA	NA	NA	NA	NA	NA	NA	NA	NA	NA	NA	NA	NA	NA	NA	NA
B4U62_06535	3095.26	-13.0101	0.908264	-14.3242	1.54607e-46	3.77512e-45	CP020102.1	CDS	cds-AQZ90073.1	AQZ90073.1	spoVIF	sporulation-specific transcription factor SpoVIF	down	224308.BSU11810	1.88e-52	165	2E36V@1|root,32Y6J@2|Bacteria,1VFDU@1239|Firmicutes,4HY6K@91061|Bacilli,1ZHWX@1386|Bacillus	91061|Bacilli	S	Stage VI sporulation protein F	spoVIF	-	-	-	-	-	-	-	-	-	-	-	SpoVIF
B4U62_06540	237.068	-2.14232	0.195816	-10.9404	7.38399e-28	8.39245e-27	CP020102.1	CDS	cds-AQZ93035.1	AQZ93035.1	yjcD	ATP-dependent DNA helicase Rep	down	224308.BSU11820	0	1425	COG0210@1|root,COG0210@2|Bacteria,1TPVG@1239|Firmicutes,4HBVF@91061|Bacilli,1ZCF6@1386|Bacillus	91061|Bacilli	L	DNA helicase	yjcD	-	3.6.4.12	ko:K03657	ko03420,ko03430,map03420,map03430	-	-	-	ko00000,ko00001,ko01000,ko03400	-	-	-	CoiA,UvrD-helicase,UvrD_C
B4U62_06570	464.75	-2.1564	0.295783	-7.29048	3.08848e-13	1.65563e-12	CP020102.1	CDS	cds-AQZ90078.1	AQZ90078.1	yjcJ	cystathionine beta-lyase MetC	down	224308.BSU11880	1.84e-280	766	COG0626@1|root,COG0626@2|Bacteria,1TPC7@1239|Firmicutes,4HAFQ@91061|Bacilli,1ZAR9@1386|Bacillus	91061|Bacilli	E	cystathionine	metC	GO:0003674,GO:0003824,GO:0003962,GO:0004123,GO:0016740,GO:0016765,GO:0016829,GO:0016846	4.4.1.8	ko:K01760	ko00270,ko00450,ko01100,ko01110,ko01230,map00270,map00450,map01100,map01110,map01230	M00017	R00782,R01286,R02408,R04941	RC00056,RC00069,RC00382,RC00488,RC00710,RC01245,RC02303	ko00000,ko00001,ko00002,ko01000	-	-	iYO844.BSU11880	Cys_Met_Meta_PP
B4U62_06595	1191.21	2.91205	0.446208	6.52621	6.74543e-11	3.07453e-10	CP020102.1	CDS	cds-AQZ90081.1	AQZ90081.1	yjcM	hypothetical protein	up	224308.BSU11910	3.75e-269	739	2DHU9@1|root,300Z5@2|Bacteria,1W055@1239|Firmicutes,4IPY9@91061|Bacilli	91061|Bacilli	S	Putative amidase domain	-	-	-	-	-	-	-	-	-	-	-	-	Amidase_6
B4U62_06645	41256.9	-3.93371	0.402158	-9.78149	1.35205e-22	1.19453e-21	CP020102.1	CDS	cds-AQZ90091.1	AQZ90091.1	yjdB	hypothetical protein	down	NA	NA	NA	NA	NA	NA	NA	NA	NA	NA	NA	NA	NA	NA	NA	NA	NA	NA	NA	NA
B4U62_06660	13.7751	-2.11345	0.538663	-3.92352	8.72657e-05	0.000210537	CP020102.1	CDS	cds-AQZ90093.1	AQZ90093.1	manA	mannose-6-phosphate isomerase ManA	down	224308.BSU12020	6.2e-241	660	COG1482@1|root,COG1482@2|Bacteria,1VRGI@1239|Firmicutes,4HBFW@91061|Bacilli,1ZDJI@1386|Bacillus	91061|Bacilli	G	mannose-6-phosphate isomerase	manA	-	5.3.1.8	ko:K01809	ko00051,ko00520,ko01100,ko01110,ko01130,map00051,map00520,map01100,map01110,map01130	M00114	R01819	RC00376	ko00000,ko00001,ko00002,ko01000	-	-	iYO844.BSU12020	PMI_typeI
B4U62_06675	938.629	-5.72385	0.305491	-18.7366	2.49073e-78	1.87607e-76	CP020102.1	CDS	cds-AQZ90096.1	AQZ90096.1	yjdH	hypothetical protein	down	NA	NA	NA	NA	NA	NA	NA	NA	NA	NA	NA	NA	NA	NA	NA	NA	NA	NA	NA	NA
B4U62_06700	2409.47	-2.80186	0.487416	-5.7484	9.00943e-09	3.38444e-08	CP020102.1	CDS	cds-AQZ93037.1	AQZ93037.1	ctaO	protoheme IX farnesyltransferase	down	224308.BSU12080	2.22e-232	640	COG0109@1|root,COG0109@2|Bacteria,1TPS1@1239|Firmicutes,4HBJT@91061|Bacilli,1ZCJT@1386|Bacillus	91061|Bacilli	O	Converts heme B (protoheme IX) to heme O by substitution of the vinyl group on carbon 2 of heme B porphyrin ring with a hydroxyethyl farnesyl side group	ctaB	GO:0003674,GO:0003824,GO:0004311,GO:0004659,GO:0005575,GO:0005623,GO:0005886,GO:0006091,GO:0006725,GO:0006778,GO:0006779,GO:0006783,GO:0006807,GO:0008150,GO:0008152,GO:0009058,GO:0009987,GO:0015980,GO:0016020,GO:0016740,GO:0016765,GO:0018130,GO:0019438,GO:0033013,GO:0033014,GO:0034641,GO:0042168,GO:0042440,GO:0044237,GO:0044249,GO:0044271,GO:0044464,GO:0045333,GO:0046148,GO:0046483,GO:0051186,GO:…	2.5.1.141	ko:K02257	ko00190,ko00860,ko01100,ko01110,ko04714,map00190,map00860,map01100,map01110,map04714	M00154	R07411	RC01786	ko00000,ko00001,ko00002,ko01000,ko01006,ko03029	-	-	iYO844.BSU12080	UbiA
B4U62_06705	1384.32	-7.96442	0.346961	-22.9548	1.31838e-116	2.34354e-114	CP020102.1	CDS	cds-AQZ90101.1	AQZ90101.1	cotT	spore coat protein	down	NA	NA	NA	NA	NA	NA	NA	NA	NA	NA	NA	NA	NA	NA	NA	NA	NA	NA	NA	NA
B4U62_06710	326.793	2.98842	0.259501	11.516	1.09527e-30	1.42321e-29	CP020102.1	CDS	cds-AQZ90102.1	AQZ90102.1	yjeA	peptidoglycan-N-acetylmuramic acid deacetylase PdaC	up	224308.BSU12100	0	910	COG0726@1|root,COG0726@2|Bacteria,1V6DN@1239|Firmicutes,4HEPH@91061|Bacilli,1ZC54@1386|Bacillus	91061|Bacilli	G	Polysaccharide deacetylase	yjeA	GO:0005575,GO:0016020	3.5.1.104	ko:K22278	-	-	-	-	ko00000,ko01000	-	-	-	DUF3298,DUF4163,Polysacc_deac_1
B4U62_06715	526.638	-5.69051	0.282071	-20.174	1.65721e-90	1.79626e-88	CP020102.1	CDS	cds-AQZ90103.1	AQZ90103.1	yjfA	hypothetical protein	down	224308.BSU12110	6.36e-108	311	2DT08@1|root,33I4U@2|Bacteria,1W0PN@1239|Firmicutes,4HYRZ@91061|Bacilli,1ZMTC@1386|Bacillus	91061|Bacilli	S	Protein of unknown function (DUF2690)	-	-	-	-	-	-	-	-	-	-	-	-	DUF2690
B4U62_06745	153.358	-2.82315	0.538541	-5.24223	1.58647e-07	5.28232e-07	CP020102.1	CDS	cds-AQZ90109.1	AQZ90109.1	yjgD	hypothetical protein	down	224308.BSU12170	1.6e-122	350	COG2427@1|root,COG2427@2|Bacteria,1VDZ4@1239|Firmicutes,4HP7W@91061|Bacilli,1ZDHJ@1386|Bacillus	91061|Bacilli	S	Protein of unknown function (DUF1641)	yjgD	-	-	-	-	-	-	-	-	-	-	-	DUF1641
B4U62_06775	110.401	-4.57838	0.4195	-10.9139	9.89371e-28	1.11593e-26	CP020102.1	CDS	cds-AQZ90115.1	AQZ90115.1	yjzI	hypothetical protein	down	224308.BSU12229	1.11e-41	136	28XHF@1|root,2ZJEU@2|Bacteria,1W6IS@1239|Firmicutes,4HZXN@91061|Bacilli,1ZJZF@1386|Bacillus	91061|Bacilli	-	-	-	-	-	-	-	-	-	-	-	-	-	-	-
B4U62_06805	1613.73	2.30153	0.175292	13.1297	2.22527e-39	4.08641e-38	CP020102.1	CDS	cds-AQZ90121.1	AQZ90121.1	rex	hypothetical protein	up	224308.BSU12280	1.39e-87	258	COG2427@1|root,32RCT@2|Bacteria,1V7FZ@1239|Firmicutes,4HK07@91061|Bacilli,1ZR46@1386|Bacillus	91061|Bacilli	S	Protein of unknown function (DUF1641)	yjlC	-	-	-	-	-	-	-	-	-	-	-	DUF1641
B4U62_06815	64.5366	-3.57378	0.439265	-8.13581	4.09184e-16	2.63157e-15	CP020102.1	CDS	cds-AQZ93038.1	AQZ93038.1	uxaC	uronate isomerase	down	224308.BSU12300	0	981	COG1904@1|root,COG1904@2|Bacteria,1TRI0@1239|Firmicutes,4HCGI@91061|Bacilli,1ZBR3@1386|Bacillus	91061|Bacilli	G	glucuronate isomerase	uxaC	-	5.3.1.12	ko:K01812	ko00040,ko01100,map00040,map01100	M00061,M00631	R01482,R01983	RC00376	ko00000,ko00001,ko00002,ko01000	-	-	-	UxaC
B4U62_06825	18.4172	-5.8259	1.17275	-4.96773	6.77395e-07	2.11252e-06	CP020102.1	CDS	cds-AQZ90124.1	AQZ90124.1	yjmC	ureidoglycolate dehydrogenase	down	224308.BSU12320	2.87e-248	681	COG2055@1|root,COG2055@2|Bacteria,1TR0Z@1239|Firmicutes,4HB6X@91061|Bacilli,1ZB9H@1386|Bacillus	91061|Bacilli	C	Belongs to the LDH2 MDH2 oxidoreductase family	allD	-	1.1.1.350	ko:K00073	ko00230,ko01120,map00230,map01120	-	R02935,R02936	RC00169	ko00000,ko00001,ko01000	-	-	-	Ldh_2
B4U62_06830	12.6457	-4.7939	1.06857	-4.48628	7.24764e-06	1.99064e-05	CP020102.1	CDS	cds-AQZ90125.1	AQZ90125.1	yjmD	alcohol dehydrogenase	down	224308.BSU12330	1.6e-246	676	COG1063@1|root,COG1063@2|Bacteria,1TS6I@1239|Firmicutes,4HBDT@91061|Bacilli,1ZCJC@1386|Bacillus	91061|Bacilli	E	Alcohol dehydrogenase GroES-like domain	yjmD	-	1.1.1.380	ko:K08322	ko00040,ko01100,map00040,map01100	-	R10848	RC00085	ko00000,ko00001,ko01000	-	-	iYO844.BSU12330	ADH_N,ADH_zinc_N
B4U62_06840	10.5278	-3.96602	0.863502	-4.59295	4.3703e-06	1.23783e-05	CP020102.1	CDS	cds-AQZ90127.1	AQZ90127.1	yjmF	oxidoreductase	down	224308.BSU12350	1.34e-196	545	COG1028@1|root,COG1028@2|Bacteria,1TQ3V@1239|Firmicutes,4HBSW@91061|Bacilli,1ZBI3@1386|Bacillus	91061|Bacilli	IQ	Belongs to the short-chain dehydrogenases reductases (SDR) family	yjmF	-	-	-	-	-	-	-	-	-	-	-	adh_short,adh_short_C2
B4U62_06845	29.3762	-2.74505	0.580481	-4.72892	2.25722e-06	6.60375e-06	CP020102.1	CDS	cds-AQZ90128.1	AQZ90128.1	exuT	hexuronate transporter	down	224308.BSU12360	1.37e-289	792	COG2271@1|root,COG2271@2|Bacteria,1TP6X@1239|Firmicutes,4HEVA@91061|Bacilli,1ZC6J@1386|Bacillus	91061|Bacilli	G	Sugar (and other) transporter	exuT	GO:0003674,GO:0005215,GO:0005575,GO:0005623,GO:0005886,GO:0006810,GO:0006811,GO:0006820,GO:0008150,GO:0016020,GO:0016021,GO:0022857,GO:0031224,GO:0044425,GO:0044464,GO:0051179,GO:0051234,GO:0055085,GO:0071944	-	ko:K03535,ko:K08191	-	-	-	-	ko00000,ko02000	2.A.1.14.1,2.A.1.14.2	-	iYO844.BSU02480	MFS_1
B4U62_06865	318.867	-3.20038	0.294141	-10.8804	1.42873e-27	1.5953e-26	CP020102.1	CDS	cds-AQZ90131.1	AQZ90131.1	yjnA	anion permease	down	224308.BSU12400	1.59e-167	469	COG0730@1|root,COG0730@2|Bacteria,1TQFD@1239|Firmicutes,4HBT4@91061|Bacilli,1ZDN3@1386|Bacillus	91061|Bacilli	S	membrane transporter protein	yjnA	-	-	ko:K07090	-	-	-	-	ko00000	-	-	-	TauE
B4U62_06895	96.6046	-2.49297	0.289579	-8.60896	7.37268e-18	5.25067e-17	CP020102.1	CDS	cds-AQZ90137.1	AQZ90137.1	xlyB	N-acetylmuramoyl-L-alanine amidase	down	224308.BSU12460	5.57e-220	607	COG1388@1|root,COG3409@1|root,COG5632@1|root,COG1388@2|Bacteria,COG3409@2|Bacteria,COG5632@2|Bacteria,1V5B9@1239|Firmicutes,4HJY4@91061|Bacilli,1ZIM6@1386|Bacillus	91061|Bacilli	M	N-acetylmuramoyl-L-alanine amidase	xlyB	-	3.5.1.28	ko:K01447	-	-	R04112	RC00064,RC00141	ko00000,ko01000	-	-	-	Amidase_2,LysM,PG_binding_1
B4U62_06975	15.8707	-4.00725	0.913428	-4.38704	1.14902e-05	3.0668e-05	CP020102.1	CDS	cds-AQZ90152.1	AQZ90152.1	xkdF	phage-like element PBSX protein XkdF	down	224308.BSU12600	4.02e-176	493	COG0338@1|root,COG0338@2|Bacteria,1V1FT@1239|Firmicutes,4HGCH@91061|Bacilli,1ZEM9@1386|Bacillus	91061|Bacilli	L	Putative phage serine protease XkdF	xkdF3	-	-	-	-	-	-	-	-	-	-	-	Peptidase_S78_2
B4U62_07010	51.988	-4.07986	0.549296	-7.42743	1.1073e-13	6.12043e-13	CP020102.1	CDS	cds-AQZ90159.1	AQZ90159.1	xkdK	phage-like element PBSX protein XkdK	down	224308.BSU12650	0	892	28IGV@1|root,2Z8I6@2|Bacteria,1TP1Y@1239|Firmicutes,4HFJP@91061|Bacilli,1ZJRF@1386|Bacillus	91061|Bacilli	S	Phage tail sheath C-terminal domain	xkdK	-	-	-	-	-	-	-	-	-	-	-	Phage_sheath_1,Phage_sheath_1C,Phage_sheath_1N
B4U62_07085	12.3395	-2.46028	0.718813	-3.4227	0.000620024	0.00132854	CP020102.1	CDS	cds-AQZ90174.1	AQZ90174.1	xepA	phage-like element PBSX protein XepA	down	224308.BSU12780	1.51e-198	550	29TBY@1|root,30EJ0@2|Bacteria,1UCMF@1239|Firmicutes,4IP3K@91061|Bacilli,1ZPBV@1386|Bacillus	91061|Bacilli	-	-	xepA	-	-	-	-	-	-	-	-	-	-	-	-
B4U62_07100	284.184	-2.50682	0.22349	-11.2167	3.37727e-29	4.11194e-28	CP020102.1	CDS	cds-AQZ90177.1	AQZ90177.1	xlyA	N-acetylmuramoyl-L-alanine amidase	down	224308.BSU12810	5.76e-212	585	COG3409@1|root,COG5632@1|root,COG3409@2|Bacteria,COG5632@2|Bacteria,1V7KT@1239|Firmicutes,4HJ9N@91061|Bacilli,1ZB8D@1386|Bacillus	91061|Bacilli	M	n-acetylmuramoyl-L-alanine amidase	xlyA	-	3.5.1.28	ko:K01447	-	-	R04112	RC00064,RC00141	ko00000,ko01000	-	-	-	Amidase_2,LysM,PG_binding_1,SLH
B4U62_07120	1440.47	2.32929	0.286606	8.12715	4.39488e-16	2.8102e-15	CP020102.1	CDS	cds-AQZ90181.1	AQZ90181.1	ykaA	hypothetical protein	up	224308.BSU12850	1.85e-144	407	COG1392@1|root,COG1392@2|Bacteria,1V3AP@1239|Firmicutes,4IRDI@91061|Bacilli,1ZRTM@1386|Bacillus	91061|Bacilli	P	COG1392 Phosphate transport regulator (distant homolog of PhoU)	ykaA	-	-	ko:K07220	-	-	-	-	ko00000	-	-	-	PhoU_div
B4U62_07125	455.518	2.20707	0.311951	7.07505	1.49395e-12	7.6224e-12	CP020102.1	CDS	cds-AQZ90182.1	AQZ90182.1	ykbA	serine/threonine exchanger SteT	up	224308.BSU12860	7.7e-306	847	COG0531@1|root,COG0531@2|Bacteria,1TQ48@1239|Firmicutes,4HBGT@91061|Bacilli,1ZCVT@1386|Bacillus	91061|Bacilli	E	amino acid	steT	GO:0003333,GO:0003674,GO:0005215,GO:0005342,GO:0005575,GO:0005623,GO:0005886,GO:0005887,GO:0006810,GO:0006811,GO:0006820,GO:0006865,GO:0008150,GO:0008509,GO:0008514,GO:0015075,GO:0015171,GO:0015179,GO:0015291,GO:0015297,GO:0015318,GO:0015711,GO:0015807,GO:0015849,GO:0016020,GO:0016021,GO:0022804,GO:0022857,GO:0031224,GO:0031226,GO:0034220,GO:0044425,GO:0044459,GO:0044464,GO:0046942,GO:0046943,GO:…	-	ko:K03294	-	-	-	-	ko00000	2.A.3.2	-	-	AA_permease_2
B4U62_07145	2384.34	2.54178	0.205369	12.3766	3.49651e-35	5.3581e-34	CP020102.1	CDS	cds-AQZ90186.1	AQZ90186.1	htrA	serine protease HtrA	up	224308.BSU12900	2.25e-288	791	COG0265@1|root,COG0265@2|Bacteria,1TRM8@1239|Firmicutes,4HA31@91061|Bacilli,1ZB6P@1386|Bacillus	91061|Bacilli	O	COG0265 Trypsin-like serine proteases, typically periplasmic, contain C-terminal PDZ domain	htrA	-	3.4.21.107	ko:K04771	ko01503,ko02020,map01503,map02020	M00728	-	-	ko00000,ko00001,ko00002,ko01000,ko01002,ko03110	-	-	-	PDZ_2,Trypsin_2
B4U62_07165	60.7257	-2.74045	0.419736	-6.52899	6.62144e-11	3.02112e-10	CP020102.1	CDS	cds-AQZ90190.1	AQZ90190.1	dppC	peptide ABC transporter permease	down	224308.BSU12940	5.62e-226	623	COG1173@1|root,COG1173@2|Bacteria,1TP4R@1239|Firmicutes,4H9PZ@91061|Bacilli,1ZC9B@1386|Bacillus	91061|Bacilli	EP	COG1173 ABC-type dipeptide oligopeptide nickel transport systems, permease components	dppC	-	-	ko:K15582,ko:K16201	ko01501,ko02010,ko02024,map01501,map02010,map02024	M00439,M00566	-	-	ko00000,ko00001,ko00002,ko02000	3.A.1.5.1,3.A.1.5.18,3.A.1.5.19,3.A.1.5.2,3.A.1.5.25	-	-	BPD_transp_1,OppC_N
B4U62_07170	53.4436	-2.74396	0.467272	-5.8723	4.29787e-09	1.66084e-08	CP020102.1	CDS	cds-AQZ90191.1	AQZ90191.1	dppD	dipeptide transport ATP-binding protein DppD	down	224308.BSU12950	6.22e-242	664	COG0444@1|root,COG0444@2|Bacteria,1TP6E@1239|Firmicutes,4HA4E@91061|Bacilli,1ZB72@1386|Bacillus	91061|Bacilli	P	Belongs to the ABC transporter superfamily	dppD	GO:0005575,GO:0005623,GO:0005886,GO:0016020,GO:0044464,GO:0071944	-	ko:K02031,ko:K15583,ko:K16202	ko01501,ko02010,ko02024,map01501,map02010,map02024	M00239,M00439,M00566	-	-	ko00000,ko00001,ko00002,ko02000	3.A.1.5,3.A.1.5.1,3.A.1.5.18,3.A.1.5.19,3.A.1.5.2,3.A.1.5.25	-	-	ABC_tran,oligo_HPY
B4U62_07175	684.515	-2.26725	0.300831	-7.53662	4.82319e-14	2.73196e-13	CP020102.1	CDS	cds-AQZ93039.1	AQZ93039.1	dppE	oligopeptide ABC transporter substrate-binding protein	down	224308.BSU12960	0	1121	COG4166@1|root,COG4166@2|Bacteria,1TNYQ@1239|Firmicutes,4HAMK@91061|Bacilli,1ZBB4@1386|Bacillus	91061|Bacilli	E	ABC transporter substrate-binding protein	dppE	GO:0005575,GO:0005623,GO:0030288,GO:0030313,GO:0031975,GO:0042597,GO:0044464	-	ko:K16199	ko02010,map02010	M00566	-	-	ko00000,ko00001,ko00002,ko02000	3.A.1.5.2	-	-	SBP_bac_5
B4U62_07180	24.403	-3.23876	0.553871	-5.84749	4.99032e-09	1.92009e-08	CP020102.1	CDS	cds-AQZ90192.1	AQZ90192.1	ykfA	murein peptide carboxypeptidase	down	224308.BSU12970	7.18e-233	640	COG1619@1|root,COG1619@2|Bacteria,1TRBB@1239|Firmicutes,4HAWT@91061|Bacilli,1ZC09@1386|Bacillus	91061|Bacilli	V	proteins, homologs of microcin C7 resistance protein MccF	ykfA	-	3.4.17.13	ko:K01297	-	-	-	-	ko00000,ko01000,ko01002,ko01011	-	-	-	Peptidase_S66
B4U62_07185	28.8777	-3.15134	0.506791	-6.21822	5.0282e-10	2.11203e-09	CP020102.1	CDS	cds-AQZ90193.1	AQZ90193.1	ykfB	dipeptide epimerase	down	224308.BSU12980	1.24e-259	712	COG4948@1|root,COG4948@2|Bacteria,1TQMS@1239|Firmicutes,4HCY5@91061|Bacilli,1ZC5Y@1386|Bacillus	91061|Bacilli	M	Belongs to the mandelate racemase muconate lactonizing enzyme family	ykfB	-	5.1.1.20	ko:K19802	-	-	R10938	RC03309	ko00000,ko01000	-	-	-	MR_MLE_C,MR_MLE_N
B4U62_07190	39.5454	-3.82408	0.553915	-6.90373	5.06547e-12	2.48465e-11	CP020102.1	CDS	cds-AQZ90194.1	AQZ90194.1	ykfC	gamma-D-glutamyl-L-lysine endopeptidase	down	224308.BSU12990	2.56e-219	604	COG0791@1|root,COG0791@2|Bacteria,1TSZ0@1239|Firmicutes,4HBUM@91061|Bacilli,1ZD7T@1386|Bacillus	91061|Bacilli	M	COG0791 Cell wall-associated hydrolases (invasion-associated proteins)	ykfC	-	3.4.14.13	ko:K20742	-	-	-	-	ko00000,ko01000,ko01002	-	-	-	NLPC_P60
B4U62_07195	79.1148	-2.04721	0.419735	-4.87739	1.07501e-06	3.27663e-06	CP020102.1	CDS	cds-AQZ90195.1	AQZ90195.1	ykfD	ABC transporter ATP-binding protein	down	224308.BSU13000	1.77e-238	655	COG4608@1|root,COG4608@2|Bacteria,1V36J@1239|Firmicutes,4H9YB@91061|Bacilli,1ZBA4@1386|Bacillus	91061|Bacilli	E	Belongs to the ABC transporter superfamily	ykfD	-	-	ko:K02032,ko:K10823	ko01501,ko02010,ko02024,map01501,map02010,map02024	M00239,M00439	-	-	ko00000,ko00001,ko00002,ko02000	3.A.1.5,3.A.1.5.1,3.A.1.5.18,3.A.1.5.19,3.A.1.5.25	-	-	ABC_tran,oligo_HPY
B4U62_07210	926.009	2.98172	0.241873	12.3276	6.43261e-35	9.7233e-34	CP020102.1	CDS	cds-AQZ93040.1	AQZ93040.1	ykhA	acyl-CoA thioesterase	up	224308.BSU13030	2.16e-120	343	COG1607@1|root,COG1607@2|Bacteria,1V3S2@1239|Firmicutes,4HJ0Z@91061|Bacilli,1ZGQ9@1386|Bacillus	91061|Bacilli	I	Acyl-CoA hydrolase	ykhA	GO:0003674,GO:0003824,GO:0005575,GO:0005622,GO:0005623,GO:0005737,GO:0005829,GO:0006082,GO:0006139,GO:0006163,GO:0006629,GO:0006631,GO:0006637,GO:0006725,GO:0006732,GO:0006753,GO:0006790,GO:0006793,GO:0006796,GO:0006807,GO:0008150,GO:0008152,GO:0009117,GO:0009150,GO:0009259,GO:0009987,GO:0016289,GO:0016787,GO:0016788,GO:0016790,GO:0019637,GO:0019693,GO:0019752,GO:0032787,GO:0033865,GO:0033875,GO:…	-	-	-	-	-	-	-	-	-	-	4HBT
B4U62_07215	29889.9	5.93306	0.288767	20.5462	8.32411e-94	1.02757e-91	CP020102.1	CDS	cds-AQZ90198.1	AQZ90198.1	hmp	flavohemoprotein	up	224308.BSU13040	2.65e-289	790	COG1017@1|root,COG1018@1|root,COG1017@2|Bacteria,COG1018@2|Bacteria,1TRG2@1239|Firmicutes,4HAU3@91061|Bacilli,1ZAP9@1386|Bacillus	91061|Bacilli	C	Is involved in NO detoxification in an aerobic process, termed nitric oxide dioxygenase (NOD) reaction that utilizes O(2) and NAD(P)H to convert NO to nitrate, which protects the bacterium from various noxious nitrogen compounds. Therefore, plays a central role in the inducible response to nitrosative stress	hmp	GO:0000041,GO:0000166,GO:0001505,GO:0003674,GO:0003824,GO:0004155,GO:0005488,GO:0005575,GO:0005622,GO:0005623,GO:0006807,GO:0006810,GO:0006811,GO:0006812,GO:0006826,GO:0006950,GO:0008144,GO:0008150,GO:0008152,GO:0008941,GO:0009056,GO:0009987,GO:0015669,GO:0015671,GO:0015893,GO:0016491,GO:0016645,GO:0016646,GO:0016705,GO:0016708,GO:0017144,GO:0019825,GO:0030001,GO:0033554,GO:0034641,GO:0036094,GO:…	1.14.12.17,1.18.1.3	ko:K05916,ko:K15765	ko00623,ko00920,ko01100,ko01120,ko01220,ko05132,map00623,map00920,map01100,map01120,map01220,map05132	M00538	R02550,R03562,R05666,R09513	RC00269,RC00490,RC02556	ko00000,ko00001,ko00002,ko01000	-	-	-	FAD_binding_6,Globin,NAD_binding_1
B4U62_07220	145.82	2.7922	0.358934	7.77916	7.30081e-15	4.37851e-14	CP020102.1	CDS	cds-AQZ90199.1	AQZ90199.1	ykzH	hypothetical protein	up	279010.BL05199	5.85e-13	64.7	290T0@1|root,2ZNF3@2|Bacteria,1W534@1239|Firmicutes,4I1ZV@91061|Bacilli,1ZPGP@1386|Bacillus	91061|Bacilli	-	-	-	-	-	-	-	-	-	-	-	-	-	-	-
B4U62_07225	555.071	2.93513	0.301596	9.732	2.20223e-22	1.92274e-21	CP020102.1	CDS	cds-AQZ90200.1	AQZ90200.1	ykjA	DUF421 domain-containing protein	up	224308.BSU13060	1.96e-167	468	COG2323@1|root,COG2323@2|Bacteria,1V95K@1239|Firmicutes,4HIRN@91061|Bacilli,1ZQ05@1386|Bacillus	91061|Bacilli	S	Protein of unknown function (DUF421)	ykjA	-	-	-	-	-	-	-	-	-	-	-	DUF421
B4U62_07295	2997.19	-5.38463	0.339302	-15.8697	1.02712e-56	3.6516e-55	CP020102.1	CDS	cds-AQZ90213.1	AQZ90213.1	ispA	major intracellular serine protease	down	224308.BSU13190	3.66e-226	623	COG1404@1|root,COG1404@2|Bacteria,1TPZ5@1239|Firmicutes,4HA5F@91061|Bacilli,1ZPUP@1386|Bacillus	91061|Bacilli	O	Belongs to the peptidase S8 family	isp	-	-	ko:K13275	-	-	-	-	ko00000,ko01000,ko01002,ko03110	-	-	-	Peptidase_S8
B4U62_07325	36.4177	2.24298	0.404996	5.53827	3.05473e-08	1.09038e-07	CP020102.1	CDS	cds-AQZ90219.1	AQZ90219.1	ykoG	DNA-binding response regulator	up	224308.BSU13250	2.59e-160	449	COG0745@1|root,COG0745@2|Bacteria,1TS81@1239|Firmicutes,4H9NE@91061|Bacilli,1ZD1X@1386|Bacillus	91061|Bacilli	T	COG0745 Response regulators consisting of a CheY-like receiver domain and a winged-helix DNA-binding domain	ykoG	-	-	ko:K02483	-	-	-	-	ko00000,ko02022	-	-	-	Response_reg,Trans_reg_C
B4U62_07340	80.7279	2.10777	0.275392	7.65369	1.95292e-14	1.14044e-13	CP020102.1	CDS	cds-AQZ90222.1	AQZ90222.1	ykoJ	hypothetical protein	up	224308.BSU13280	2.24e-112	323	COG3212@1|root,COG3212@2|Bacteria,1VEU1@1239|Firmicutes,4HPJK@91061|Bacilli,1ZJ8Z@1386|Bacillus	91061|Bacilli	S	Peptidase propeptide and YPEB domain	ykoJ	-	-	-	-	-	-	-	-	-	-	-	PepSY
B4U62_07345	43.9713	-2.02438	0.37998	-5.32761	9.95156e-08	3.38109e-07	CP020102.1	CDS	cds-AQZ90223.1	AQZ90223.1	ykzD	hypothetical protein	down	NA	NA	NA	NA	NA	NA	NA	NA	NA	NA	NA	NA	NA	NA	NA	NA	NA	NA	NA	NA
B4U62_07375	18172.2	-3.20707	0.223557	-14.3456	1.13474e-46	2.80154e-45	CP020102.1	CDS	cds-AQZ90229.1	AQZ90229.1	ykoM	MarR family transcriptional regulator	down	224308.BSU13340	9.83e-106	305	COG1846@1|root,COG1846@2|Bacteria,1V7Z7@1239|Firmicutes,4HJ25@91061|Bacilli,1ZCI8@1386|Bacillus	91061|Bacilli	K	transcriptional	ykoM	GO:0001067,GO:0003674,GO:0003676,GO:0003677,GO:0005488,GO:0006355,GO:0008150,GO:0009889,GO:0010468,GO:0010556,GO:0019219,GO:0019222,GO:0031323,GO:0031326,GO:0044212,GO:0050789,GO:0050794,GO:0051171,GO:0051252,GO:0060255,GO:0065007,GO:0080090,GO:0097159,GO:1901363,GO:1903506,GO:2000112,GO:2001141	-	ko:K15973	-	-	-	-	ko00000,ko03000	-	-	-	MarR
B4U62_07380	116.334	-3.18054	0.336274	-9.45817	3.13365e-21	2.56463e-20	CP020102.1	CDS	cds-AQZ90230.1	AQZ90230.1	ykoN	glycosyltransferase	down	224308.BSU13350	1.19e-281	768	COG0707@1|root,COG0707@2|Bacteria,1UQ6A@1239|Firmicutes,4HDYW@91061|Bacilli,1ZC45@1386|Bacillus	91061|Bacilli	M	COG0707 UDP-N-acetylglucosamine LPS N-acetylglucosamine transferase	ugtP	-	2.4.1.315	ko:K03429	ko00561,ko01100,map00561,map01100	-	R02689,R04377	RC00005,RC00059	ko00000,ko00001,ko01000,ko01003	-	GT28	-	Glyco_tran_28_C,MGDG_synth
B4U62_07385	89.7846	-4.77191	0.508473	-9.38479	6.30438e-21	5.0847e-20	CP020102.1	CDS	cds-AQZ93042.1	AQZ93042.1	ykoP	hypothetical protein	down	224308.BSU13360	2.48e-129	367	COG0726@1|root,COG0726@2|Bacteria,1V6E9@1239|Firmicutes,4HIR9@91061|Bacilli,1ZHR8@1386|Bacillus	91061|Bacilli	G	polysaccharide deacetylase	ykoP	-	-	-	-	-	-	-	-	-	-	-	-
B4U62_07395	128.066	-2.00259	0.329875	-6.07076	1.2731e-09	5.19049e-09	CP020102.1	CDS	cds-AQZ90232.1	AQZ90232.1	ykoS	hypothetical protein	down	224308.BSU13380	0	1135	28H8D@1|root,2Z7KA@2|Bacteria,1UB21@1239|Firmicutes,4HA47@91061|Bacilli,1ZB3G@1386|Bacillus	91061|Bacilli	-	-	ykoS	-	-	-	-	-	-	-	-	-	-	-	-
B4U62_07410	87.2759	-2.21279	0.267394	-8.27539	1.28032e-16	8.50486e-16	CP020102.1	CDS	cds-AQZ90235.1	AQZ90235.1	ykoV	non-homologous end joining protein Ku	down	224308.BSU13410	2.87e-219	605	COG1273@1|root,COG1273@2|Bacteria,1TSY5@1239|Firmicutes,4HC5V@91061|Bacilli,1ZB9J@1386|Bacillus	91061|Bacilli	L	With LigD forms a non-homologous end joining (NHEJ) DNA repair enzyme, which repairs dsDNA breaks with reduced fidelity. Binds linear dsDNA with 5'- and 3'- overhangs but not closed circular dsDNA nor ssDNA. Recruits and stimulates the ligase activity of LigD	ku	GO:0003674,GO:0003676,GO:0003677,GO:0003690,GO:0005488,GO:0097159,GO:1901363	-	ko:K10979	ko03450,map03450	-	-	-	ko00000,ko00001,ko03400	-	-	-	Ku
B4U62_07430	2039.03	3.87811	0.369716	10.4894	9.65974e-26	9.82331e-25	CP020102.1	CDS	cds-AQZ90238.1	AQZ90238.1	sigI	RNA polymerase sigma-I factor	up	224308.BSU13450	5.15e-167	468	COG1191@1|root,COG1191@2|Bacteria,1V5E6@1239|Firmicutes,4HEBS@91061|Bacilli,1ZCY4@1386|Bacillus	91061|Bacilli	K	Sigma factors are initiation factors that promote the attachment of RNA polymerase to specific initiation sites and are then released	sigI	-	-	ko:K03093	-	-	-	-	ko00000,ko03021	-	-	-	Sigma70_r2
B4U62_07435	556.394	2.38843	0.332109	7.19171	6.39832e-13	3.34519e-12	CP020102.1	CDS	cds-AQZ90239.1	AQZ90239.1	rsgI	anti-sigma-I factor RsgI	up	224308.BSU13460	9.33e-219	610	2E3R1@1|root,32YNU@2|Bacteria,1VEND@1239|Firmicutes,4HNII@91061|Bacilli,1ZFAW@1386|Bacillus	91061|Bacilli	S	Anti-sigma factor N-terminus	rsgI	-	-	-	-	-	-	-	-	-	-	-	RsgI_N
B4U62_07460	139.761	-6.72342	0.721472	-9.31903	1.1741e-20	9.36749e-20	CP020102.1	CDS	cds-AQZ90244.1	AQZ90244.1	ykzP	hypothetical protein	down	326423.RBAM_013280	2.96e-14	70.5	COG2323@1|root,COG2323@2|Bacteria,1V3N6@1239|Firmicutes,4HDTW@91061|Bacilli,1ZGSS@1386|Bacillus	91061|Bacilli	S	Protein of unknown function (DUF421)	-	-	-	-	-	-	-	-	-	-	-	-	DUF421
B4U62_07465	56.0337	-9.56307	1.28375	-7.44935	9.38018e-14	5.21522e-13	CP020102.1	CDS	cds-AQZ90245.1	AQZ90245.1	ykzE	hypothetical protein	down	224308.BSU13510	2.39e-30	107	29S13@1|root,30D5G@2|Bacteria,1UAVK@1239|Firmicutes,4IM8F@91061|Bacilli,1ZJGH@1386|Bacillus	91061|Bacilli	-	-	ykzE	-	-	-	-	-	-	-	-	-	-	-	-
B4U62_07545	3937.69	2.17806	0.316586	6.87984	5.99194e-12	2.92618e-11	CP020102.1	CDS	cds-AQZ90260.1	AQZ90260.1	mhqR	MarR family transcriptional regulator	up	224308.BSU13670	5.17e-99	287	COG1846@1|root,COG1846@2|Bacteria,1V6EE@1239|Firmicutes,4HJ8T@91061|Bacilli,1ZGC6@1386|Bacillus	91061|Bacilli	K	transcriptional	ykvE	GO:0001067,GO:0003674,GO:0003676,GO:0003677,GO:0005488,GO:0006355,GO:0008150,GO:0009889,GO:0010468,GO:0010556,GO:0019219,GO:0019222,GO:0031323,GO:0031326,GO:0044212,GO:0050789,GO:0050794,GO:0051171,GO:0051252,GO:0060255,GO:0065007,GO:0080090,GO:0097159,GO:1901363,GO:1903506,GO:2000112,GO:2001141	-	ko:K15973	-	-	-	-	ko00000,ko03000	-	-	-	MarR
B4U62_07560	6384.68	-3.34449	0.415599	-8.0474	8.45733e-16	5.34628e-15	CP020102.1	CDS	cds-AQZ90263.1	AQZ90263.1	clpE	ATP-dependent Clp protease ATP-binding subunit	down	224308.BSU13700	0	1335	COG0542@1|root,COG0542@2|Bacteria,1TPMU@1239|Firmicutes,4HA0V@91061|Bacilli,1ZBTK@1386|Bacillus	91061|Bacilli	O	Belongs to the ClpA ClpB family	clpE	GO:0005575,GO:0005623,GO:0005886,GO:0016020,GO:0044464,GO:0071944	-	ko:K03697,ko:K04086	-	-	-	-	ko00000,ko03110	-	-	-	AAA,AAA_2,ClpB_D2-small,UVR
B4U62_07565	75.169	-3.28909	0.346507	-9.49213	2.2636e-21	1.87327e-20	CP020102.1	CDS	cds-AQZ90264.1	AQZ90264.1	ykvI	hypothetical protein	down	224308.BSU13710	4.26e-230	635	COG3949@1|root,COG3949@2|Bacteria,1U601@1239|Firmicutes,4HBYW@91061|Bacilli,1ZAX1@1386|Bacillus	91061|Bacilli	S	membrane	ykvI	-	-	-	-	-	-	-	-	-	-	-	Spore_permease
B4U62_07570	114.287	2.59947	0.295978	8.78265	1.59668e-18	1.15753e-17	CP020102.1	CDS	cds-AQZ90265.1	AQZ90265.1	queC	7-cyano-7-deazaguanine synthase QueC	up	224308.BSU13720	1.11e-161	452	COG0603@1|root,COG0603@2|Bacteria,1TP4Z@1239|Firmicutes,4HB1Y@91061|Bacilli,1ZCJD@1386|Bacillus	91061|Bacilli	F	Catalyzes the ATP-dependent conversion of 7-carboxy-7- deazaguanine (CDG) to 7-cyano-7-deazaguanine (preQ(0))	queC	-	6.3.4.20	ko:K06920	ko00790,ko01100,map00790,map01100	-	R09978	RC00959	ko00000,ko00001,ko01000,ko03016	-	-	-	QueC
B4U62_07575	18.0523	2.58811	0.512034	5.05456	4.31375e-07	1.36638e-06	CP020102.1	CDS	cds-AQZ90266.1	AQZ90266.1	queD	6-carboxytetrahydropterin synthase QueD	up	224308.BSU13730	4.06e-107	308	COG0720@1|root,COG0720@2|Bacteria,1V6X6@1239|Firmicutes,4HJ9P@91061|Bacilli,1ZDDT@1386|Bacillus	91061|Bacilli	H	synthase	queD	-	4.1.2.50,4.2.3.12	ko:K01737	ko00790,ko01100,map00790,map01100	M00842,M00843	R04286,R09959	RC01117,RC02846,RC02847	ko00000,ko00001,ko00002,ko01000,ko03016	-	-	-	PTPS
B4U62_07580	67.7843	2.75642	0.297722	9.25837	2.07576e-20	1.63268e-19	CP020102.1	CDS	cds-AQZ90267.1	AQZ90267.1	queE	7-carboxy-7-deazaguanine synthase QueE	up	224308.BSU13740	3.56e-179	498	COG0602@1|root,COG0602@2|Bacteria,1TQ58@1239|Firmicutes,4HAJ3@91061|Bacilli,1ZBRU@1386|Bacillus	91061|Bacilli	H	Catalyzes the complex heterocyclic radical-mediated conversion of 6-carboxy-5,6,7,8-tetrahydropterin (CPH4) to 7- carboxy-7-deazaguanine (CDG), a step common to the biosynthetic pathways of all 7-deazapurine-containing compounds	queE	GO:0000287,GO:0003674,GO:0003824,GO:0005488,GO:0005515,GO:0008144,GO:0016829,GO:0016840,GO:0042802,GO:0042803,GO:0043167,GO:0043169,GO:0046872,GO:0046983,GO:0048037,GO:0050662,GO:0051536,GO:0051539,GO:0051540,GO:1901681,GO:1904047	4.3.99.3	ko:K10026	ko00790,ko01100,map00790,map01100	-	R10002	RC02989	ko00000,ko00001,ko01000,ko03016	-	-	-	Fer4_12,Fer4_14,Radical_SAM
B4U62_07590	525.504	2.17726	0.303131	7.18258	6.84086e-13	3.56398e-12	CP020102.1	CDS	cds-AQZ90269.1	AQZ90269.1	ykvN	transcriptional regulator	up	224308.BSU13760	2.8e-81	240	COG1733@1|root,COG1733@2|Bacteria,1VA9M@1239|Firmicutes,4HVQB@91061|Bacilli,1ZG7Y@1386|Bacillus	91061|Bacilli	K	Transcriptional regulator	ykvN	-	-	-	-	-	-	-	-	-	-	-	HxlR
B4U62_07600	207.09	-2.97458	0.282545	-10.5278	6.43241e-26	6.63239e-25	CP020102.1	CDS	cds-AQZ90271.1	AQZ90271.1	ykvP	spore protein YkvP	down	224308.BSU13780	2.21e-297	810	COG1388@1|root,COG4641@1|root,COG1388@2|Bacteria,COG4641@2|Bacteria,1TRY6@1239|Firmicutes,4HJAS@91061|Bacilli,1ZARJ@1386|Bacillus	91061|Bacilli	M	Glycosyl transferases group 1	-	-	-	-	-	-	-	-	-	-	-	-	Glyco_trans_1_2,LysM
B4U62_07610	98.3057	-2.41658	0.299087	-8.07985	6.48451e-16	4.12263e-15	CP020102.1	CDS	cds-AQZ90273.1	AQZ90273.1	ykvQ	glycosylase	down	224308.BSU13790	2.5e-169	472	COG3858@1|root,COG3858@2|Bacteria,1TQK2@1239|Firmicutes,4HE0C@91061|Bacilli,1ZPVK@1386|Bacillus	91061|Bacilli	G	Glycosyl hydrolases family 18	-	-	-	-	-	-	-	-	-	-	-	-	Glyco_hydro_18,SLH
B4U62_07640	144.632	-3.89222	0.277857	-14.008	1.39307e-44	3.0954e-43	CP020102.1	CDS	cds-AQZ90278.1	AQZ90278.1	ykvU	sporulation protein YkvU	down	224308.BSU13830	1.12e-302	827	COG2244@1|root,COG2244@2|Bacteria,1VRYZ@1239|Firmicutes,4HV8Z@91061|Bacilli,1ZCGG@1386|Bacillus	91061|Bacilli	S	COG2244 Membrane protein involved in the export of O-antigen and teichoic acid	ykvU	-	-	-	-	-	-	-	-	-	-	-	MatE,Polysacc_synt,Polysacc_synt_C
B4U62_07645	415.719	-3.07463	0.286392	-10.7357	6.91667e-27	7.53374e-26	CP020102.1	CDS	cds-AQZ90279.1	AQZ90279.1	stoA	sporulation thiol-disulfide oxidoreductase A	down	224308.BSU13840	5.79e-117	334	COG0526@1|root,COG0526@2|Bacteria,1VAPY@1239|Firmicutes,4HJN1@91061|Bacilli,1ZEK2@1386|Bacillus	91061|Bacilli	CO	thiol-disulfide	stoA	-	-	-	-	-	-	-	-	-	-	-	AhpC-TSA
B4U62_07710	1595.86	2.6312	0.223648	11.7649	5.91897e-32	7.92286e-31	CP020102.1	CDS	cds-AQZ90292.1	AQZ90292.1	ykwC	oxidoreductase	up	224308.BSU13960	2.83e-203	563	COG2084@1|root,COG2084@2|Bacteria,1TR4F@1239|Firmicutes,4H9MA@91061|Bacilli,1ZBSG@1386|Bacillus	91061|Bacilli	I	COG2084 3-hydroxyisobutyrate dehydrogenase and related beta-hydroxyacid dehydrogenases	glxR	-	1.1.1.31	ko:K00020	ko00280,ko01100,map00280,map01100	-	R05066	RC00099	ko00000,ko00001,ko01000	-	-	-	NAD_binding_11,NAD_binding_2
B4U62_07755	210.384	-2.87642	0.260738	-11.0319	2.68274e-28	3.14568e-27	CP020102.1	CDS	cds-AQZ93047.1	AQZ93047.1	ykuD	L'D-transpeptidase	down	224308.BSU14040	8.92e-116	331	COG1376@1|root,COG1376@2|Bacteria,1V9XU@1239|Firmicutes,4HKDD@91061|Bacilli,1ZGIN@1386|Bacillus	91061|Bacilli	S	protein conserved in bacteria	ykuD	-	-	-	-	-	-	-	-	-	-	-	LysM,YkuD
B4U62_07780	826.661	2.23024	0.302016	7.38451	1.53013e-13	8.37429e-13	CP020102.1	CDS	cds-AQZ90302.1	AQZ90302.1	ykuH	hypothetical protein	up	NA	NA	NA	NA	NA	NA	NA	NA	NA	NA	NA	NA	NA	NA	NA	NA	NA	NA	NA	NA
B4U62_07815	1040.73	2.30165	0.331928	6.93419	4.08565e-12	2.02189e-11	CP020102.1	CDS	cds-AQZ90309.1	AQZ90309.1	ykuN	flavodoxin	up	224308.BSU14150	7.72e-114	326	COG0716@1|root,COG0716@2|Bacteria,1V7AG@1239|Firmicutes,4HYY9@91061|Bacilli,1ZQAR@1386|Bacillus	91061|Bacilli	C	Flavodoxin domain	-	-	-	ko:K03839	-	-	-	-	ko00000	-	-	-	Flavodoxin_1
B4U62_07840	247.585	-2.6736	0.373393	-7.16028	8.05106e-13	4.17978e-12	CP020102.1	CDS	cds-AQZ90314.1	AQZ90314.1	ykuS	hypothetical protein	down	224308.BSU14200	7.23e-51	160	2E5FN@1|root,3307C@2|Bacteria,1VH91@1239|Firmicutes,4HP9B@91061|Bacilli,1ZJ6Z@1386|Bacillus	91061|Bacilli	S	Belongs to the UPF0180 family	ykuS	-	-	-	-	-	-	-	-	-	-	-	UPF0180
B4U62_07865	312.05	-3.38935	0.267318	-12.6791	7.72107e-37	1.25228e-35	CP020102.1	CDS	cds-AQZ90319.1	AQZ90319.1	yknT	sporulation protein cse15	down	224308.BSU14250	1.47e-201	561	29RCT@1|root,30CEZ@2|Bacteria,1U9S5@1239|Firmicutes,4IJYN@91061|Bacilli,1ZEMZ@1386|Bacillus	91061|Bacilli	-	-	yknT	-	-	ko:K06437	-	-	-	-	ko00000	-	-	-	-
B4U62_07920	102.033	-2.20985	0.282862	-7.81248	5.60757e-15	3.36757e-14	CP020102.1	CDS	cds-AQZ90330.1	AQZ90330.1	yknY	ABC transporter ATP-binding protein	down	224308.BSU14360	6.1e-160	448	COG1136@1|root,COG1136@2|Bacteria,1TPBJ@1239|Firmicutes,4HBMF@91061|Bacilli,1ZC14@1386|Bacillus	91061|Bacilli	V	ABC transporter, ATP-binding protein	yknY	-	-	ko:K02003	-	M00258	-	-	ko00000,ko00002,ko02000	3.A.1	-	-	ABC_tran
B4U62_07925	587.365	-2.3039	0.186244	-12.3703	3.78278e-35	5.77686e-34	CP020102.1	CDS	cds-AQZ90331.1	AQZ90331.1	yknZ	ABC transporter permease	down	224308.BSU14370	2.1e-269	739	COG0577@1|root,COG0577@2|Bacteria,1TPUU@1239|Firmicutes,4HATE@91061|Bacilli,1ZDCS@1386|Bacillus	91061|Bacilli	V	COG0577 ABC-type antimicrobial peptide transport system, permease component	yknZ	GO:0003674,GO:0005488,GO:0005515,GO:0005575,GO:0005623,GO:0005886,GO:0016020,GO:0042802,GO:0044464,GO:0071944	-	ko:K02004	-	M00258	-	-	ko00000,ko00002,ko02000	3.A.1	-	-	FtsX,MacB_PCD
B4U62_07970	75.4737	2.12246	0.4727	4.49007	7.11995e-06	1.96285e-05	CP020102.1	CDS	cds-AQZ90340.1	AQZ90340.1	ykpC	hypothetical protein	up	720555.BATR1942_04995	1.09e-18	77	29SAF@1|root,30DEY@2|Bacteria,1UB7X@1239|Firmicutes,4IMKP@91061|Bacilli,1ZKCX@1386|Bacillus	91061|Bacilli	S	Uncharacterized protein YkpC	-	-	-	-	-	-	-	-	-	-	-	-	ykpC
B4U62_07975	1563.96	2.83344	0.169812	16.6857	1.66619e-62	6.85607e-61	CP020102.1	CDS	cds-AQZ93050.1	AQZ93050.1	mreBH	rod shape-determining protein	up	224308.BSU14470	1.06e-233	644	COG1077@1|root,COG1077@2|Bacteria,1TP51@1239|Firmicutes,4HC52@91061|Bacilli,1ZCN2@1386|Bacillus	91061|Bacilli	D	Rod-share determining protein MreBH	mreBH	-	-	ko:K03569	-	-	-	-	ko00000,ko02048,ko03036,ko04812	1.A.33.1,9.B.157.1	-	-	MreB_Mbl
B4U62_07980	2499.93	2.61229	0.209217	12.486	8.90085e-36	1.39772e-34	CP020102.1	CDS	cds-AQZ90341.1	AQZ90341.1	abh	AbrB family transcriptional regulator	up	1051501.AYTL01000027_gene1038	2.63e-58	180	COG2002@1|root,COG2002@2|Bacteria,1VA3H@1239|Firmicutes,4HKCH@91061|Bacilli,1ZH5A@1386|Bacillus	91061|Bacilli	K	of stationary sporulation gene expression	abrB	-	-	ko:K06284	-	-	-	-	ko00000,ko03000	-	-	-	MazE_antitoxin
B4U62_08015	168.128	2.09913	0.289739	7.24491	4.3273e-13	2.29208e-12	CP020102.1	CDS	cds-AQZ90348.1	AQZ90348.1	ykrA	hydrolase Cof	up	224308.BSU14550	1.06e-187	521	COG0561@1|root,COG0561@2|Bacteria,1TSZZ@1239|Firmicutes,4HB54@91061|Bacilli,1ZBY4@1386|Bacillus	91061|Bacilli	S	hydrolases of the HAD superfamily	ykrA	-	-	-	-	-	-	-	-	-	-	-	Hydrolase_3,S6PP
B4U62_08025	925.992	-7.61638	0.511786	-14.882	4.31657e-50	1.20647e-48	CP020102.1	CDS	cds-AQZ90350.1	AQZ90350.1	ykzV	sporulation protein YjcZ	down	224308.BSU14569	2.24e-19	79.3	2DRND@1|root,33CCV@2|Bacteria,1VNPA@1239|Firmicutes	1239|Firmicutes	S	Protein of unknown function (Tiny_TM_bacill)	-	-	-	-	-	-	-	-	-	-	-	-	Tiny_TM_bacill
B4U62_08035	4963.43	2.98872	0.196443	15.2141	2.8495e-52	8.67342e-51	CP020102.1	CDS	cds-AQZ90352.1	AQZ90352.1	pdhA	pyruvate dehydrogenase E1 component subunit alpha	up	224308.BSU14580	1.06e-258	710	COG1071@1|root,COG1071@2|Bacteria,1TQDG@1239|Firmicutes,4H9PQ@91061|Bacilli,1ZBE0@1386|Bacillus	91061|Bacilli	C	COG1071 Pyruvate 2-oxoglutarate dehydrogenase complex, dehydrogenase (E1) component, eukaryotic type, alpha subunit	pdhA	-	1.2.4.1	ko:K00161	ko00010,ko00020,ko00620,ko01100,ko01110,ko01120,ko01130,ko01200,ko04066,ko04922,ko05230,map00010,map00020,map00620,map01100,map01110,map01120,map01130,map01200,map04066,map04922,map05230	M00307	R00014,R00209,R01699,R03270	RC00004,RC00027,RC00627,RC02742,RC02744,RC02882	br01601,ko00000,ko00001,ko00002,ko01000	-	-	-	E1_dh
B4U62_08040	4441.14	2.75381	0.269539	10.2167	1.66851e-24	1.60495e-23	CP020102.1	CDS	cds-AQZ90353.1	AQZ90353.1	pdhB	pyruvate dehydrogenase E1 component subunit beta	up	224308.BSU14590	1.75e-227	627	COG0022@1|root,COG0022@2|Bacteria,1TP3J@1239|Firmicutes,4HA4H@91061|Bacilli,1ZBJ1@1386|Bacillus	91061|Bacilli	C	COG0022 Pyruvate 2-oxoglutarate dehydrogenase complex, dehydrogenase (E1) component, eukaryotic type, beta subunit	pdhB	-	1.2.4.1	ko:K00162	ko00010,ko00020,ko00620,ko01100,ko01110,ko01120,ko01130,ko01200,ko04066,ko04922,ko05230,map00010,map00020,map00620,map01100,map01110,map01120,map01130,map01200,map04066,map04922,map05230	M00307	R00014,R00209,R01699,R03270	RC00004,RC00027,RC00627,RC02742,RC02744,RC02882	br01601,ko00000,ko00001,ko00002,ko01000	-	-	iSB619.SA_RS05355,iYO844.BSU14590	Transket_pyr,Transketolase_C
B4U62_08045	5965.6	2.70935	0.27758	9.76059	1.66183e-22	1.45952e-21	CP020102.1	CDS	cds-AQZ90354.1	AQZ90354.1	pdhC	dihydrolipoyllysine-residue acetyltransferase component of pyruvate dehydrogenase complex	up	224308.BSU14600	5.96e-301	823	COG0508@1|root,COG0508@2|Bacteria,1TR5N@1239|Firmicutes,4HA7A@91061|Bacilli,1ZAQR@1386|Bacillus	91061|Bacilli	C	Dihydrolipoamide acetyltransferase component of pyruvate dehydrogenase complex	pdhC	-	2.3.1.12	ko:K00627	ko00010,ko00020,ko00620,ko01100,ko01110,ko01120,ko01130,ko01200,map00010,map00020,map00620,map01100,map01110,map01120,map01130,map01200	M00307	R00209,R02569	RC00004,RC02742,RC02857	br01601,ko00000,ko00001,ko00002,ko01000	-	-	-	2-oxoacid_dh,Biotin_lipoyl,E3_binding
B4U62_08060	418.546	-5.66849	0.595291	-9.52222	1.69516e-21	1.41073e-20	CP020102.1	CDS	cds-AQZ90357.1	AQZ90357.1	ykzW	hypothetical protein	down	1274524.BSONL12_11721	3.69e-15	67.8	2DTX2@1|root,33N27@2|Bacteria,1VKZ1@1239|Firmicutes	1239|Firmicutes	S	SR1 protein	-	-	-	-	-	-	-	-	-	-	-	-	SR1P
B4U62_08095	4539.81	-4.99574	0.515256	-9.69564	3.14649e-22	2.72043e-21	CP020102.1	CDS	cds-AQZ90362.1	AQZ90362.1	yktD	SAM-dependent methyltransferase	down	224308.BSU14690	1.28e-223	615	COG3315@1|root,COG3315@2|Bacteria,1TSGJ@1239|Firmicutes,4HCZS@91061|Bacilli,1ZDGN@1386|Bacillus	91061|Bacilli	Q	Exhibits S-adenosyl-L-methionine-dependent methyltransferase activity	-	-	-	-	-	-	-	-	-	-	-	-	LCM
B4U62_08100	1859.25	-2.83201	0.263663	-10.741	6.53121e-27	7.13137e-26	CP020102.1	CDS	cds-AQZ90363.1	AQZ90363.1	nprE	bacillolysin	down	224308.BSU14700	0	1013	COG3227@1|root,COG3227@2|Bacteria,1TP08@1239|Firmicutes,4H9S6@91061|Bacilli,1ZCEP@1386|Bacillus	91061|Bacilli	E	Peptidase M4	mpl	GO:0005575,GO:0005576	3.4.24.28,3.4.24.29	ko:K01400,ko:K01401,ko:K19351	ko01503,ko05150,map01503,map05150	-	-	-	ko00000,ko00001,ko01000,ko01002	-	-	-	FTP,PepSY,Peptidase_M4,Peptidase_M4_C
B4U62_08155	246.113	-2.16343	0.283843	-7.62191	2.49941e-14	1.44439e-13	CP020102.1	CDS	cds-AQZ90373.1	AQZ90373.1	ylaK	hypothetical protein	down	224308.BSU14810	1.41e-305	860	COG1875@1|root,COG1875@2|Bacteria,1UHTD@1239|Firmicutes,4HA4V@91061|Bacilli,1ZDIF@1386|Bacillus	91061|Bacilli	T	ATPase related to phosphate starvation-inducible protein PhoH	ylaK	-	-	ko:K07175	-	-	-	-	ko00000	-	-	-	PIN_4,PhoH
B4U62_08195	2241.91	-3.51701	0.204776	-17.1749	4.09264e-66	1.95566e-64	CP020102.1	CDS	cds-AQZ90381.1	AQZ90381.1	ctaC	cytochrome c oxidase subunit 2	down	224308.BSU14890	5.85e-253	694	COG1622@1|root,COG2010@1|root,COG1622@2|Bacteria,COG2010@2|Bacteria,1TRC3@1239|Firmicutes,4HADQ@91061|Bacilli,1ZAP8@1386|Bacillus	91061|Bacilli	C	Subunits I and II form the functional core of the enzyme complex. Electrons originating in cytochrome c are transferred via heme a and Cu(A) to the binuclear center formed by heme a3 and Cu(B)	ctaC	GO:0005575,GO:0005623,GO:0005886,GO:0006091,GO:0006119,GO:0006139,GO:0006163,GO:0006725,GO:0006753,GO:0006793,GO:0006796,GO:0006807,GO:0008150,GO:0008152,GO:0009117,GO:0009123,GO:0009126,GO:0009141,GO:0009144,GO:0009150,GO:0009161,GO:0009167,GO:0009199,GO:0009205,GO:0009259,GO:0009987,GO:0015980,GO:0016020,GO:0016310,GO:0017144,GO:0019637,GO:0019693,GO:0022900,GO:0022904,GO:0034641,GO:0042773,GO:…	1.9.3.1	ko:K02275	ko00190,ko01100,map00190,map01100	M00155	R00081	RC00016	ko00000,ko00001,ko00002,ko01000	3.D.4.2,3.D.4.4,3.D.4.6	-	-	COX2,COX2_TM,Cytochrom_C,Cytochrome_CBB3
B4U62_08200	3249.13	-5.0114	0.293546	-17.072	2.40018e-65	1.07741e-63	CP020102.1	CDS	cds-AQZ90382.1	AQZ90382.1	ctaD	cytochrome ubiquinol oxidase subunit I	down	224308.BSU14900	0	1243	COG0843@1|root,COG0843@2|Bacteria,1TP2U@1239|Firmicutes,4HA4X@91061|Bacilli,1ZBD5@1386|Bacillus	91061|Bacilli	C	Cytochrome c oxidase is the component of the respiratory chain that catalyzes the reduction of oxygen to water. Subunits 1- 3 form the functional core of the enzyme complex. CO I is the catalytic subunit of the enzyme. Electrons originating in cytochrome c are transferred via the copper A center of subunit 2 and heme A of subunit 1 to the bimetallic center formed by heme A3 and copper B	ctaD	GO:0003674,GO:0003824,GO:0005575,GO:0005623,GO:0005886,GO:0005887,GO:0006091,GO:0006810,GO:0006811,GO:0006812,GO:0008150,GO:0008152,GO:0009060,GO:0009486,GO:0009987,GO:0015002,GO:0015672,GO:0015980,GO:0015988,GO:0015990,GO:0016020,GO:0016021,GO:0016491,GO:0022900,GO:0022904,GO:0031224,GO:0031226,GO:0034220,GO:0044237,GO:0044425,GO:0044459,GO:0044464,GO:0045333,GO:0051179,GO:0051234,GO:0055085,GO:…	1.9.3.1	ko:K02274	ko00190,ko01100,map00190,map01100	M00155	R00081	RC00016	ko00000,ko00001,ko00002,ko01000	3.D.4.2,3.D.4.3,3.D.4.4,3.D.4.6	-	-	COX1
B4U62_08205	1229.82	-5.20369	0.341285	-15.2473	1.71515e-52	5.29313e-51	CP020102.1	CDS	cds-AQZ90383.1	AQZ90383.1	ctaE	cytochrome c oxidase subunit 3	down	224308.BSU14910	1.84e-145	410	COG1845@1|root,COG1845@2|Bacteria,1TQJ1@1239|Firmicutes,4HAHK@91061|Bacilli,1ZBVD@1386|Bacillus	91061|Bacilli	C	COG1845 Heme copper-type cytochrome quinol oxidase, subunit 3	ctaE	GO:0005575,GO:0005623,GO:0005886,GO:0016020,GO:0044464,GO:0071944	1.9.3.1	ko:K02276	ko00190,ko01100,map00190,map01100	M00155	R00081	RC00016	ko00000,ko00001,ko00002,ko01000	3.D.4.4,3.D.4.6	-	-	COX3
B4U62_08210	920.871	-4.58859	0.260853	-17.5907	2.90058e-69	1.55303e-67	CP020102.1	CDS	cds-AQZ90384.1	AQZ90384.1	ctaF	cytochrome c oxidase subunit 4B	down	224308.BSU14920	6.09e-70	211	COG3125@1|root,COG3125@2|Bacteria,1V855@1239|Firmicutes,4HJV7@91061|Bacilli,1ZH0W@1386|Bacillus	91061|Bacilli	C	COG3125 Heme copper-type cytochrome quinol oxidase, subunit 4	ctaF	GO:0005575,GO:0005623,GO:0005886,GO:0016020,GO:0044464,GO:0071944	1.9.3.1	ko:K02277	ko00190,ko01100,map00190,map01100	M00155	-	-	ko00000,ko00001,ko00002,ko01000	3.D.4.4	-	iYO844.BSU14920	COX4_pro
B4U62_08215	903.262	-3.79137	0.143257	-26.4654	2.4245e-154	8.28806e-152	CP020102.1	CDS	cds-AQZ90385.1	AQZ90385.1	ctaG	protein CtaG	down	224308.BSU14930	1.04e-214	592	COG3336@1|root,COG3336@2|Bacteria,1TQFK@1239|Firmicutes,4H9WN@91061|Bacilli,1ZBC8@1386|Bacillus	91061|Bacilli	S	cytochrome c oxidase	ctaG	-	-	ko:K02862	-	-	-	-	ko00000	-	-	-	Caa3_CtaG
B4U62_08235	199.366	-6.73485	0.561024	-12.0046	3.36218e-33	4.71341e-32	CP020102.1	CDS	cds-AQZ90389.1	AQZ90389.1	ylbD	hypothetical protein	down	224308.BSU14970	9.28e-89	260	2DV4S@1|root,32UYM@2|Bacteria,1VA7R@1239|Firmicutes,4HMUX@91061|Bacilli,1ZI1G@1386|Bacillus	91061|Bacilli	S	Putative coat protein	ylbD	-	-	-	-	-	-	-	-	-	-	-	YlbD_coat
B4U62_08240	59.5753	-7.27746	0.880936	-8.26106	1.4439e-16	9.56286e-16	CP020102.1	CDS	cds-AQZ90390.1	AQZ90390.1	ylbE	hypothetical protein	down	224308.BSU14980	1.73e-48	154	2ED1C@1|root,336YB@2|Bacteria,1VJ46@1239|Firmicutes,4HPWX@91061|Bacilli,1ZJ6S@1386|Bacillus	91061|Bacilli	S	YlbE-like protein	ylbE	-	-	-	-	-	-	-	-	-	-	-	YlbE
B4U62_08245	13939.6	2.44591	0.173271	14.1161	3.02128e-45	6.88542e-44	CP020102.1	CDS	cds-AQZ90391.1	AQZ90391.1	ylbF	regulatory protein YlbF	up	224308.BSU14990	2.34e-97	283	COG3679@1|root,COG3679@2|Bacteria,1V3R6@1239|Firmicutes,4HGYS@91061|Bacilli,1ZG76@1386|Bacillus	91061|Bacilli	S	Belongs to the UPF0342 family	ylbF	-	-	-	-	-	-	-	-	-	-	-	Com_YlbF
B4U62_08250	422.149	2.08907	0.330294	6.32487	2.53445e-10	1.09884e-09	CP020102.1	CDS	cds-AQZ93054.1	AQZ93054.1	ylbG	hypothetical protein	up	224308.BSU15000	3.78e-57	177	COG4471@1|root,COG4471@2|Bacteria,1VF52@1239|Firmicutes,4HNTH@91061|Bacilli,1ZI4I@1386|Bacillus	91061|Bacilli	S	UPF0298 protein	ylbG	-	-	-	-	-	-	-	-	-	-	-	DUF2129
B4U62_08265	159.409	-2.71677	0.309905	-8.76646	1.84377e-18	1.33448e-17	CP020102.1	CDS	cds-AQZ90394.1	AQZ90394.1	ylbJ	sporulation integral membrane protein YlbJ	down	224308.BSU15030	2.73e-282	773	COG3314@1|root,COG3314@2|Bacteria,1TR0V@1239|Firmicutes,4HB55@91061|Bacilli,1ZCCT@1386|Bacillus	91061|Bacilli	S	Sporulation integral membrane protein YlbJ	ylbJ	-	-	-	-	-	-	-	-	-	-	-	Gate
B4U62_08270	423.378	2.06714	0.356779	5.7939	6.87722e-09	2.60549e-08	CP020102.1	CDS	cds-AQZ90395.1	AQZ90395.1	ylbK	patatin family protein	up	224308.BSU15040	7.35e-176	491	COG1752@1|root,COG1752@2|Bacteria,1UUVB@1239|Firmicutes,4HDFQ@91061|Bacilli,1ZBCG@1386|Bacillus	91061|Bacilli	S	esterase of the alpha-beta hydrolase superfamily	ylbK	GO:0003674,GO:0003824,GO:0016787	-	ko:K07001	-	-	-	-	ko00000	-	-	-	Patatin
B4U62_08300	395.857	-3.11054	0.29595	-10.5104	7.73961e-26	7.92508e-25	CP020102.1	CDS	cds-AQZ90401.1	AQZ90401.1	ylbO	RsfA family transcriptional regulator	down	224308.BSU15090	1.65e-107	313	2C8MW@1|root,305IT@2|Bacteria,1V5HI@1239|Firmicutes,4HGP6@91061|Bacilli,1ZBX1@1386|Bacillus	91061|Bacilli	S	SANT SWI3, ADA2, N-CoR and TFIIIB'' DNA-binding domains	ylbO	-	-	ko:K06314	-	-	-	-	ko00000,ko03000	-	-	-	Myb_DNA-bind_6
B4U62_08360	353.234	-2.48458	0.194625	-12.766	2.53923e-37	4.17938e-36	CP020102.1	CDS	cds-AQZ90412.1	AQZ90412.1	spoVE	stage V sporulation protein E	down	224308.BSU15210	7.37e-252	692	COG0772@1|root,COG0772@2|Bacteria,1TPT7@1239|Firmicutes,4HAEV@91061|Bacilli,1ZBY5@1386|Bacillus	91061|Bacilli	D	Belongs to the SEDS family	spoVE	GO:0005575,GO:0005623,GO:0005886,GO:0016020,GO:0044464,GO:0071944	-	ko:K03588	ko04112,map04112	-	-	-	ko00000,ko00001,ko02000,ko03036	2.A.103.1	-	-	FTSW_RODA_SPOVE
B4U62_08365	2917.49	2.92555	0.16187	18.0735	5.15755e-73	3.09732e-71	CP020102.1	CDS	cds-AQZ90413.1	AQZ90413.1	murG	undecaprenyldiphospho-muramoylpentapeptide beta-N- acetylglucosaminyltransferase	up	224308.BSU15220	9.42e-258	707	COG0707@1|root,COG0707@2|Bacteria,1TQFT@1239|Firmicutes,4HBAQ@91061|Bacilli,1ZBA5@1386|Bacillus	91061|Bacilli	M	Cell wall formation. Catalyzes the transfer of a GlcNAc subunit on undecaprenyl-pyrophosphoryl-MurNAc-pentapeptide (lipid intermediate I) to form undecaprenyl-pyrophosphoryl-MurNAc- (pentapeptide)GlcNAc (lipid intermediate II)	murG	-	2.4.1.227	ko:K02563	ko00550,ko01100,ko01502,ko04112,map00550,map01100,map01502,map04112	-	R05032,R05662	RC00005,RC00049	ko00000,ko00001,ko01000,ko01011	-	GT28	-	Glyco_tran_28_C,Glyco_transf_28
B4U62_08370	1062.06	2.5514	0.263094	9.69767	3.08473e-22	2.67745e-21	CP020102.1	CDS	cds-AQZ90414.1	AQZ90414.1	murB	UDP-N-acetylenolpyruvoylglucosamine reductase	up	224308.BSU15230	1.3e-211	585	COG0812@1|root,COG0812@2|Bacteria,1TP3W@1239|Firmicutes,4HAD8@91061|Bacilli,1ZC3F@1386|Bacillus	91061|Bacilli	M	cell wall formation	murB	-	1.3.1.98	ko:K00075	ko00520,ko00550,ko01100,map00520,map00550,map01100	-	R03191,R03192	RC02639	ko00000,ko00001,ko01000,ko01011	-	-	iYO844.BSU15230	FAD_binding_4,MurB_C
B4U62_08405	7706.05	-4.08224	0.400818	-10.1848	2.31948e-24	2.22151e-23	CP020102.1	CDS	cds-AQZ90421.1	AQZ90421.1	bpr	bacillopeptidase F	down	224308.BSU15300	0	2838	COG1404@1|root,COG4412@1|root,COG1404@2|Bacteria,COG4412@2|Bacteria,1TPUY@1239|Firmicutes,4HBDE@91061|Bacilli,1ZDEQ@1386|Bacillus	91061|Bacilli	O	COG1404 Subtilisin-like serine proteases	bpr	GO:0005575,GO:0005576	-	ko:K13276	-	-	-	-	ko00000,ko01000,ko01002,ko03110	-	-	-	CarbopepD_reg_2,CarboxypepD_reg,Inhibitor_I9,Peptidase_M6,Peptidase_S8
B4U62_08410	150.379	-4.88261	0.462237	-10.563	4.42267e-26	4.58143e-25	CP020102.1	CDS	cds-AQZ93056.1	AQZ93056.1	spoIIGA	sporulation sigma-E factor-processing peptidase	down	224308.BSU15310	6.04e-220	607	29ECG@1|root,301AF@2|Bacteria,1UY4W@1239|Firmicutes,4HDX6@91061|Bacilli,1ZAV2@1386|Bacillus	91061|Bacilli	M	aspartic protease that is responsible for the proteolytic cleavage of the RNA polymerase sigma E factor (SigE spoIIGB) to yield the active peptide in the mother cell during sporulation. Responds to a signal from the forespore that is triggered by the extracellular signal protein SpoIIR	spoIIGA	GO:0003674,GO:0003824,GO:0004175,GO:0004190,GO:0005488,GO:0005515,GO:0005575,GO:0005623,GO:0005886,GO:0005887,GO:0006508,GO:0006807,GO:0008150,GO:0008152,GO:0008233,GO:0016020,GO:0016021,GO:0016787,GO:0019538,GO:0031224,GO:0031226,GO:0043170,GO:0043621,GO:0044238,GO:0044425,GO:0044459,GO:0044464,GO:0070001,GO:0070011,GO:0071704,GO:0071944,GO:0140096,GO:1901564	-	ko:K06383	-	-	-	-	ko00000,ko01000,ko01002	-	-	-	Peptidase_U4
B4U62_08415	81.2298	-3.36062	0.359679	-9.34338	9.33047e-21	7.48459e-20	CP020102.1	CDS	cds-AQZ90422.1	AQZ90422.1	sigE	RNA polymerase sigma-E factor	down	224308.BSU15320	1.48e-160	451	COG1191@1|root,COG1191@2|Bacteria,1TP3T@1239|Firmicutes,4H9PG@91061|Bacilli,1ZBKD@1386|Bacillus	91061|Bacilli	K	sigma factors are initiation factors that promote the attachment of RNA polymerase to specific initiation sites and are then released	sigE	GO:0000003,GO:0000988,GO:0000990,GO:0003674,GO:0003676,GO:0003677,GO:0005488,GO:0005575,GO:0005622,GO:0005623,GO:0005737,GO:0005829,GO:0005886,GO:0006139,GO:0006351,GO:0006352,GO:0006355,GO:0006725,GO:0006807,GO:0008150,GO:0008152,GO:0009058,GO:0009059,GO:0009889,GO:0009987,GO:0010467,GO:0010468,GO:0010556,GO:0016020,GO:0016070,GO:0016987,GO:0018130,GO:0019219,GO:0019222,GO:0019438,GO:0019954,GO:…	-	ko:K03091	-	-	-	-	ko00000,ko03021	-	-	-	Sigma70_r2,Sigma70_r4
B4U62_08475	92.4699	-4.05238	0.542484	-7.47004	8.01702e-14	4.48711e-13	CP020102.1	CDS	cds-AQZ90432.1	AQZ90432.1	ylyA	hypothetical protein	down	224308.BSU15440	1.58e-83	246	COG1734@1|root,COG1734@2|Bacteria,1UA3Y@1239|Firmicutes,4IKDQ@91061|Bacilli,1ZGM6@1386|Bacillus	91061|Bacilli	T	COG1734 DnaK suppressor protein	ylyA	-	-	-	-	-	-	-	-	-	-	-	zf-dskA_traR
B4U62_08510	171.789	2.29159	0.301034	7.61239	2.69063e-14	1.55086e-13	CP020102.1	CDS	cds-AQZ90439.1	AQZ90439.1	pyrAA	carbamoyl-phosphate synthase pyrimidine-specific small chain	up	224308.BSU15510	1.31e-269	737	COG0505@1|root,COG0505@2|Bacteria,1TQ8N@1239|Firmicutes,4H9Z0@91061|Bacilli,1ZB7G@1386|Bacillus	91061|Bacilli	F	Carbamoyl-phosphate synthetase glutamine chain	carA	GO:0000050,GO:0005575,GO:0005622,GO:0005623,GO:0005737,GO:0005951,GO:0006082,GO:0006520,GO:0006525,GO:0006526,GO:0006807,GO:0008150,GO:0008152,GO:0008652,GO:0009058,GO:0009064,GO:0009084,GO:0009987,GO:0016053,GO:0019627,GO:0019752,GO:0032991,GO:0034641,GO:0043436,GO:0043603,GO:0043604,GO:0044237,GO:0044238,GO:0044249,GO:0044271,GO:0044281,GO:0044283,GO:0044424,GO:0044444,GO:0044464,GO:0046394,GO:…	6.3.5.5	ko:K01956	ko00240,ko00250,ko01100,map00240,map00250,map01100	M00051	R00256,R00575,R01395,R10948,R10949	RC00002,RC00010,RC00043,RC02750,RC02798,RC03314	ko00000,ko00001,ko00002,ko01000	-	-	iYO844.BSU15510	CPSase_sm_chain,GATase
B4U62_08580	646.255	-4.08381	0.24299	-16.8065	2.18695e-63	9.52822e-62	CP020102.1	CDS	cds-AQZ90453.1	AQZ90453.1	yloB	calcium-transporting ATPase	down	224308.BSU15650	0	1684	COG0474@1|root,COG0474@2|Bacteria,1TPF5@1239|Firmicutes,4H9S5@91061|Bacilli,1ZCDJ@1386|Bacillus	91061|Bacilli	P	COG0474 Cation transport ATPase	yloB	GO:0005575,GO:0005623,GO:0005886,GO:0016020,GO:0044464,GO:0071944	3.6.3.8	ko:K01537	-	-	-	-	ko00000,ko01000	3.A.3.2	-	iYO844.BSU15650	Cation_ATPase,Cation_ATPase_C,Cation_ATPase_N,E1-E2_ATPase,Hydrolase
B4U62_08585	7825.15	2.3295	0.301563	7.72477	1.12054e-14	6.67515e-14	CP020102.1	CDS	cds-AQZ90454.1	AQZ90454.1	yloC	YicC family protein	up	224308.BSU15660	8.41e-202	559	COG1561@1|root,COG1561@2|Bacteria,1TQHJ@1239|Firmicutes,4HAK9@91061|Bacilli,1ZCGE@1386|Bacillus	91061|Bacilli	S	stress-induced protein	yloC	-	-	-	-	-	-	-	-	-	-	-	DUF1732,YicC_N
B4U62_08655	232.285	-3.94023	0.301747	-13.058	5.71782e-39	1.02048e-37	CP020102.1	CDS	cds-AQZ90468.1	AQZ90468.1	thiN	thiamine pyrophosphokinase	down	224308.BSU15800	2.83e-157	440	COG1564@1|root,COG1564@2|Bacteria,1VA0W@1239|Firmicutes,4HHS1@91061|Bacilli,1ZD4A@1386|Bacillus	91061|Bacilli	H	thiamine pyrophosphokinase	thiN	-	2.7.6.2	ko:K00949	ko00730,ko01100,map00730,map01100	-	R00619	RC00002,RC00017	ko00000,ko00001,ko01000	-	-	-	TPK_B1_binding,TPK_catalytic
B4U62_08660	36.4184	-6.65427	1.08598	-6.12742	8.93156e-10	3.67177e-09	CP020102.1	CDS	cds-AQZ90469.1	AQZ90469.1	spoVM	stage V sporulation protein M	down	NA	NA	NA	NA	NA	NA	NA	NA	NA	NA	NA	NA	NA	NA	NA	NA	NA	NA	NA	NA
B4U62_08845	470.228	3.27308	0.188869	17.3299	2.79783e-67	1.36632e-65	CP020102.1	CDS	cds-AQZ90506.1	AQZ90506.1	flgB	flagellar basal body rod protein FlgB	up	224308.BSU16180	4.64e-83	246	COG1815@1|root,COG1815@2|Bacteria,1VIK5@1239|Firmicutes,4HX5S@91061|Bacilli,1ZQN0@1386|Bacillus	91061|Bacilli	N	Structural component of flagellum, the bacterial motility apparatus. Part of the rod structure of flagellar basal body	flgB	GO:0001539,GO:0005575,GO:0005623,GO:0006928,GO:0008150,GO:0009288,GO:0009424,GO:0009987,GO:0040011,GO:0042995,GO:0043226,GO:0043228,GO:0044422,GO:0044461,GO:0044463,GO:0044464,GO:0048870,GO:0051179,GO:0051674,GO:0071973,GO:0071978,GO:0097588	-	ko:K02387	ko02040,map02040	-	-	-	ko00000,ko00001,ko02035	-	-	-	Flg_bb_rod
B4U62_08850	104.808	3.23545	0.32012	10.107	5.14341e-24	4.85293e-23	CP020102.1	CDS	cds-AQZ90507.1	AQZ90507.1	flgC	flagellar basal body rod protein FlgC	up	224308.BSU16190	7.54e-99	287	COG1558@1|root,COG1558@2|Bacteria,1V6NB@1239|Firmicutes,4HH4W@91061|Bacilli,1ZGA0@1386|Bacillus	91061|Bacilli	N	Belongs to the flagella basal body rod proteins family	flgC	GO:0001539,GO:0005575,GO:0005623,GO:0006928,GO:0008150,GO:0009288,GO:0009424,GO:0009987,GO:0040011,GO:0042995,GO:0043226,GO:0043228,GO:0044422,GO:0044461,GO:0044463,GO:0044464,GO:0048870,GO:0051179,GO:0051674,GO:0071973,GO:0071978,GO:0097588	-	ko:K02388	ko02040,map02040	-	-	-	ko00000,ko00001,ko02035	-	-	-	Flg_bb_rod,Flg_bbr_C
B4U62_08855	40.4687	2.97236	0.396356	7.49923	6.41926e-14	3.59738e-13	CP020102.1	CDS	cds-AQZ93059.1	AQZ93059.1	fliE	flagellar hook-basal body complex protein FliE	up	224308.BSU16200	3.18e-52	166	COG1677@1|root,COG1677@2|Bacteria,1VEEY@1239|Firmicutes,4HNZW@91061|Bacilli,1ZIT0@1386|Bacillus	91061|Bacilli	N	Flagellar hook-basal body	fliE	-	-	ko:K02408	ko02040,map02040	-	-	-	ko00000,ko00001,ko02035	-	-	-	FliE
B4U62_08860	717.931	2.82907	0.273159	10.3568	3.89643e-25	3.85651e-24	CP020102.1	CDS	cds-AQZ90508.1	AQZ90508.1	fliF	flagellar M-ring protein	up	224308.BSU16210	0	935	COG1766@1|root,COG1766@2|Bacteria,1TRK0@1239|Firmicutes,4HBF0@91061|Bacilli,1ZAZN@1386|Bacillus	91061|Bacilli	N	The M ring may be actively involved in energy transduction	fliF	-	-	ko:K02409	ko02040,map02040	-	-	-	ko00000,ko00001,ko02035,ko02044	3.A.6.2,3.A.6.3	-	-	YscJ_FliF,YscJ_FliF_C
B4U62_08865	187.779	2.92053	0.318911	9.15782	5.29538e-20	4.0714e-19	CP020102.1	CDS	cds-AQZ90509.1	AQZ90509.1	fliG	flagellar motor switch protein FliG	up	1051501.AYTL01000027_gene1209	6.08e-230	634	COG1536@1|root,COG1536@2|Bacteria,1TP01@1239|Firmicutes,4HAFZ@91061|Bacilli,1ZAQU@1386|Bacillus	91061|Bacilli	N	One of the proteins that forms a switch complex that is proposed to be located at the base of the basal body. This complex interacts with chemotaxis proteins (such as CheY) in addition to contacting components of the motor that determine the direction of flagellar rotation	fliG	-	-	ko:K02410	ko02030,ko02040,map02030,map02040	-	-	-	ko00000,ko00001,ko02035	-	-	-	FliG_C,FliG_M,FliG_N
B4U62_08870	153.146	2.67793	0.327565	8.17527	2.95214e-16	1.91244e-15	CP020102.1	CDS	cds-AQZ90510.1	AQZ90510.1	fliH	flagellar assembly protein FliH	up	1051501.AYTL01000027_gene1210	1.92e-144	411	COG1317@1|root,COG1317@2|Bacteria,1VEUV@1239|Firmicutes,4HG3R@91061|Bacilli,1ZE47@1386|Bacillus	91061|Bacilli	NU	COG1317 Flagellar biosynthesis type III secretory pathway protein	fliH	-	-	ko:K02411	ko02040,map02040	-	-	-	ko00000,ko00001,ko02035,ko02044	3.A.6.2	-	-	FliH
B4U62_08875	150.314	2.31382	0.321013	7.20785	5.68416e-13	2.97882e-12	CP020102.1	CDS	cds-AQZ90511.1	AQZ90511.1	fliI	flagellum-specific ATP synthase	up	224308.BSU16240	2.11e-305	841	COG1157@1|root,COG1157@2|Bacteria,1TP0R@1239|Firmicutes,4HAUY@91061|Bacilli,1ZBXU@1386|Bacillus	91061|Bacilli	NU	COG1157 Flagellar biosynthesis type III secretory pathway ATPase	fliI	-	3.6.3.14	ko:K02412	ko02040,map02040	-	-	-	ko00000,ko00001,ko01000,ko02035,ko02044	3.A.6.2,3.A.6.3	-	-	ATP-synt_ab,ATP-synt_ab_N
B4U62_08880	75.3007	2.54894	0.275074	9.26636	1.92613e-20	1.51768e-19	CP020102.1	CDS	cds-AQZ90512.1	AQZ90512.1	fliJ	flagellar FliJ protein	up	224308.BSU16250	5.12e-91	267	COG2882@1|root,COG2882@2|Bacteria,1V6SQ@1239|Firmicutes,4HJZP@91061|Bacilli,1ZGXV@1386|Bacillus	91061|Bacilli	N	Flagellar biosynthesis chaperone	fliJ	GO:0005575,GO:0005623,GO:0005886,GO:0016020,GO:0044464,GO:0071944	-	ko:K02413	ko02040,map02040	-	-	-	ko00000,ko00001,ko02035	-	-	-	FliJ
B4U62_08885	111.593	3.39182	0.261353	12.978	1.63183e-38	2.85506e-37	CP020102.1	CDS	cds-AQZ90513.1	AQZ90513.1	ylxF	hypothetical protein	up	224308.BSU16260	5.08e-84	254	COG3334@1|root,COG3334@2|Bacteria,1V87H@1239|Firmicutes,4HM5Z@91061|Bacilli,1ZCXR@1386|Bacillus	91061|Bacilli	S	MgtE intracellular N domain	ylxF	-	-	-	-	-	-	-	-	-	-	-	MgtE_N
B4U62_08890	360.841	2.68015	0.260935	10.2713	9.48856e-25	9.22695e-24	CP020102.1	CDS	cds-AQZ90514.1	AQZ90514.1	fliK	flagellar hook-length control protein FliK	up	224308.BSU16270	9.41e-305	859	COG3144@1|root,COG3144@2|Bacteria,1VI6B@1239|Firmicutes,4HGUR@91061|Bacilli,1ZERA@1386|Bacillus	91061|Bacilli	N	Flagellar hook-length control protein	fliK	GO:0001539,GO:0006928,GO:0008150,GO:0009987,GO:0040011,GO:0048870,GO:0051179,GO:0051674,GO:0071973,GO:0071978,GO:0097588	-	ko:K02414	ko02040,map02040	-	-	-	ko00000,ko00001,ko02035	-	-	-	Flg_hook
B4U62_08895	34.8385	3.24942	0.426148	7.62508	2.43876e-14	1.41302e-13	CP020102.1	CDS	cds-AQZ90515.1	AQZ90515.1	flgD	FlaA locus uncharacterized protein YlxG	up	224308.BSU16280	2.81e-96	280	COG1843@1|root,COG1843@2|Bacteria,1VF85@1239|Firmicutes,4HNQK@91061|Bacilli,1ZI5S@1386|Bacillus	91061|Bacilli	N	Flagellar basal body rod modification protein	flgD	GO:0001539,GO:0005575,GO:0005623,GO:0006928,GO:0008150,GO:0009288,GO:0009424,GO:0009987,GO:0040011,GO:0042995,GO:0043226,GO:0043228,GO:0044422,GO:0044461,GO:0044463,GO:0044464,GO:0048870,GO:0051179,GO:0051674,GO:0071973,GO:0071978,GO:0097588	-	ko:K02389	ko02040,map02040	-	-	-	ko00000,ko00001,ko02035	-	-	-	FlgD
B4U62_08910	13.3597	2.6024	0.580861	4.48024	7.45603e-06	2.04408e-05	CP020102.1	CDS	cds-AQZ90518.1	AQZ90518.1	fliL	flagellar protein FliL	up	224308.BSU16300	5.59e-78	234	COG1580@1|root,COG1580@2|Bacteria,1V6K9@1239|Firmicutes,4HIJZ@91061|Bacilli,1ZI2U@1386|Bacillus	91061|Bacilli	N	Controls the rotational direction of flagella during chemotaxis	fliL	-	-	ko:K02415	-	-	-	-	ko00000,ko02035	-	-	-	FliL
B4U62_08915	92.0052	2.06604	0.26118	7.91041	2.56547e-15	1.56177e-14	CP020102.1	CDS	cds-AQZ90519.1	AQZ90519.1	fliM	flagellar motor switch protein FliM	up	224308.BSU16310	6.61e-231	636	COG1868@1|root,COG1868@2|Bacteria,1TPTM@1239|Firmicutes,4HAAY@91061|Bacilli,1ZCI6@1386|Bacillus	91061|Bacilli	N	One of the proteins that forms a switch complex that is proposed to be located at the base of the basal body. This complex interacts with chemotaxis proteins (such as CheY) in addition to contacting components of the motor that determine the direction of flagellar rotation	fliM	GO:0005575,GO:0005623,GO:0005886,GO:0006935,GO:0008150,GO:0009288,GO:0009425,GO:0009605,GO:0016020,GO:0040011,GO:0042221,GO:0042330,GO:0042995,GO:0043226,GO:0043228,GO:0044422,GO:0044461,GO:0044463,GO:0044464,GO:0050896,GO:0050918,GO:0071944	-	ko:K02416	ko02030,ko02040,map02030,map02040	-	-	-	ko00000,ko00001,ko02035	-	-	-	FliM,FliMN_C
B4U62_08925	32.1338	2.23333	0.377989	5.90847	3.45302e-09	1.352e-08	CP020102.1	CDS	cds-AQZ90521.1	AQZ90521.1	cheY	two-component system response regulator	up	224308.BSU16330	2.12e-77	231	COG2201@1|root,COG2201@2|Bacteria,1V3IU@1239|Firmicutes,4HGY2@91061|Bacilli,1ZG7Q@1386|Bacillus	91061|Bacilli	T	response regulator	cheY	-	-	ko:K03413	ko02020,ko02030,map02020,map02030	M00506	-	-	ko00000,ko00001,ko00002,ko02022,ko02035	-	-	-	Response_reg
B4U62_09120	140.301	-6.24556	0.457969	-13.6375	2.39633e-42	4.97629e-41	CP020102.1	CDS	cds-AQZ90560.1	AQZ90560.1	ymxH	YlmC/YmxH family sporulation protein	down	224308.BSU16720	1.53e-56	175	COG1873@1|root,COG1873@2|Bacteria,1VEJW@1239|Firmicutes,4HPFQ@91061|Bacilli,1ZI6Z@1386|Bacillus	91061|Bacilli	S	YlmC YmxH family	ymxH	-	-	-	-	-	-	-	-	-	-	-	PRC
B4U62_09125	444.428	-7.40461	0.435362	-17.0079	7.173e-65	3.18768e-63	CP020102.1	CDS	cds-AQZ90561.1	AQZ90561.1	spoVFA	dipicolinate synthase subunit A	down	224308.BSU16730	5.3e-208	575	COG1052@1|root,COG1052@2|Bacteria,1UI1W@1239|Firmicutes,4HA71@91061|Bacilli,1ZAZJ@1386|Bacillus	91061|Bacilli	CH	Dipicolinate synthase subunit A	dpaA	GO:0003674,GO:0003824,GO:0005575,GO:0005622,GO:0005623,GO:0005737,GO:0005829,GO:0008150,GO:0008152,GO:0016491,GO:0016614,GO:0016616,GO:0016618,GO:0030267,GO:0044424,GO:0044444,GO:0044464,GO:0055114	-	ko:K06410	-	-	-	-	ko00000	-	-	iYO844.BSU16730	2-Hacid_dh_C,AlaDh_PNT_C,DpaA_N
B4U62_09130	293.515	-5.88891	0.399171	-14.7528	2.95038e-49	8.09352e-48	CP020102.1	CDS	cds-AQZ90562.1	AQZ90562.1	spoVFB	dipicolinate synthase subunit B	down	224308.BSU16740	9.94e-142	400	COG0452@1|root,COG0452@2|Bacteria,1TQPT@1239|Firmicutes,4HAU9@91061|Bacilli,1ZCJQ@1386|Bacillus	91061|Bacilli	H	Together with DpaA, catalyzes the conversion of dihydrodipicolinate to dipicolinate (DPA)	spoVFB	-	-	ko:K06411	-	-	-	-	ko00000	-	-	iYO844.BSU16740	Flavoprotein
B4U62_09155	35.5051	-2.01128	0.374775	-5.36663	8.02202e-08	2.75501e-07	CP020102.1	CDS	cds-AQZ90567.1	AQZ90567.1	tepA	translocation-enhancing protein TepA	down	224308.BSU16790	5.01e-171	478	COG0740@1|root,COG0740@2|Bacteria,1TPX2@1239|Firmicutes,4H9XG@91061|Bacilli,1ZBH5@1386|Bacillus	91061|Bacilli	OU	COG0740 Protease subunit of ATP-dependent Clp proteases	tepA	-	-	-	-	-	-	-	-	-	-	-	CLP_protease
B4U62_09195	1236.77	-3.87509	0.274297	-14.1273	2.57702e-45	5.93383e-44	CP020102.1	CDS	cds-AQZ90574.1	AQZ90574.1	ymfJ	hypothetical protein	down	224308.BSU16880	5.13e-55	171	2E5KP@1|root,330BT@2|Bacteria,1VGM7@1239|Firmicutes,4HNNX@91061|Bacilli,1ZHTB@1386|Bacillus	91061|Bacilli	S	Protein of unknown function (DUF3243)	ymfJ	-	-	-	-	-	-	-	-	-	-	-	DUF3243
B4U62_09240	603.451	-2.44284	0.216986	-11.2581	2.11296e-29	2.6229e-28	CP020102.1	CDS	cds-AQZ90583.1	AQZ90583.1	spoVS	stage V sporulation protein S	down	1051501.AYTL01000027_gene1285	2.44e-49	157	COG2359@1|root,COG2359@2|Bacteria,1V6G8@1239|Firmicutes,4HIQV@91061|Bacilli,1ZH05@1386|Bacillus	91061|Bacilli	S	Stage V sporulation protein S	spoVS	-	-	ko:K06416	-	-	-	-	ko00000	-	-	-	SpoVS
B4U62_09250	1100.59	-2.16726	0.378418	-5.72715	1.02129e-08	3.81716e-08	CP020102.1	CDS	cds-AQZ90585.1	AQZ90585.1	kbl	8-amino-7-oxononanoate synthase	down	224308.BSU17000	1.02e-278	762	COG0156@1|root,COG0156@2|Bacteria,1TPUX@1239|Firmicutes,4HAH3@91061|Bacilli,1ZAUZ@1386|Bacillus	91061|Bacilli	H	Catalyzes the decarboxylative condensation of pimeloyl- acyl-carrier protein and L-alanine to produce 8-amino-7- oxononanoate (AON), acyl-carrier protein , and carbon dioxide	kbl	GO:0003674,GO:0003824,GO:0005488,GO:0006082,GO:0006732,GO:0006766,GO:0006767,GO:0006768,GO:0006790,GO:0006807,GO:0008144,GO:0008150,GO:0008152,GO:0008710,GO:0008890,GO:0009058,GO:0009102,GO:0009108,GO:0009110,GO:0009987,GO:0016053,GO:0016407,GO:0016408,GO:0016453,GO:0016740,GO:0016746,GO:0016747,GO:0017144,GO:0018130,GO:0019752,GO:0019842,GO:0030170,GO:0032787,GO:0034641,GO:0036094,GO:0042364,GO:…	2.3.1.29,2.3.1.47	ko:K00639,ko:K00652	ko00260,ko00780,ko01100,map00260,map00780,map01100	M00123,M00573,M00577	R00371,R03210,R10124	RC00004,RC00039,RC00394,RC02725	ko00000,ko00001,ko00002,ko01000,ko01007	-	-	-	Aminotran_1_2
B4U62_09260	6329.27	-2.38775	0.409602	-5.82943	5.56155e-09	2.12698e-08	CP020102.1	CDS	cds-AQZ90587.1	AQZ90587.1	ymcA	hypothetical protein	down	224308.BSU17020	1.27e-89	263	COG4550@1|root,COG4550@2|Bacteria,1V4W0@1239|Firmicutes,4HH6Y@91061|Bacilli,1ZG72@1386|Bacillus	91061|Bacilli	S	Belongs to the UPF0342 family	ymcA	-	3.6.3.21	ko:K02028	-	M00236	-	-	ko00000,ko00002,ko01000,ko02000	3.A.1.3	-	-	Com_YlbF
B4U62_09265	479.19	-6.91698	0.395888	-17.4721	2.3389e-68	1.20861e-66	CP020102.1	CDS	cds-AQZ90588.1	AQZ90588.1	cotE	spore coat protein E	down	1051501.AYTL01000027_gene1290	1.74e-119	342	2BYGR@1|root,2ZIKA@2|Bacteria,1V30V@1239|Firmicutes,4HFX6@91061|Bacilli,1ZE20@1386|Bacillus	91061|Bacilli	S	Spore coat protein	cotE	GO:0003674,GO:0005488,GO:0005515,GO:0042802	-	ko:K06328	-	-	-	-	ko00000	-	-	-	CotE
B4U62_09360	1160.33	-2.05213	0.305186	-6.72418	1.76586e-11	8.41102e-11	CP020102.1	CDS	cds-AQZ93062.1	AQZ93062.1	pksN	non-ribosomal peptide synthetase	down	224308.BSU17210	0	10890	COG1020@1|root,COG1028@1|root,COG3321@1|root,COG4221@1|root,COG1020@2|Bacteria,COG1028@2|Bacteria,COG3321@2|Bacteria,COG4221@2|Bacteria,1TPTH@1239|Firmicutes,4HTBC@91061|Bacilli,1ZS7J@1386|Bacillus	91061|Bacilli	IQ	polyketide synthase	-	-	-	ko:K13611,ko:K13613,ko:K13614	-	-	-	-	ko00000,ko01004,ko01008	-	-	-	AMP-binding,AMP-binding_C,Condensation,KAsynt_C_assoc,KR,Ketoacyl-synt_C,PP-binding,PS-DH,ketoacyl-synt
B4U62_09365	681.801	-2.18886	0.3363	-6.50864	7.5832e-11	3.44226e-10	CP020102.1	CDS	cds-AQZ90606.1	AQZ90606.1	pksR	polyketide synthase	down	224308.BSU17220	0	5055	COG0236@1|root,COG2227@1|root,COG3319@1|root,COG3321@1|root,COG0236@2|Bacteria,COG2227@2|Bacteria,COG3319@2|Bacteria,COG3321@2|Bacteria,1VRGS@1239|Firmicutes,4HV13@91061|Bacilli	91061|Bacilli	HQ	Beta-ketoacyl synthase	-	-	-	ko:K13615	-	-	-	-	ko00000,ko01004,ko01008	-	-	-	KAsynt_C_assoc,Ketoacyl-synt_C,Methyltransf_12,PP-binding,PS-DH,Thioesterase,ketoacyl-synt
B4U62_09385	3736.02	-6.49346	0.297542	-21.8237	1.3819e-105	2.11764e-103	CP020102.1	CDS	cds-AQZ90610.1	AQZ90610.1	aprX	serine protease	down	224308.BSU17260	0	890	COG1404@1|root,COG1404@2|Bacteria,1TQRU@1239|Firmicutes,4HAZA@91061|Bacilli,1ZAZK@1386|Bacillus	91061|Bacilli	O	Belongs to the peptidase S8 family	aprX	-	-	ko:K17734	-	-	-	-	ko00000,ko01000,ko01002	-	-	-	Peptidase_S8
B4U62_09400	52.712	2.03375	0.3972	5.12021	3.0519e-07	9.85657e-07	CP020102.1	CDS	cds-AQZ90613.1	AQZ90613.1	ebrB	multidrug resistance protein EbrB	up	224308.BSU17290	1.57e-73	221	COG2076@1|root,COG2076@2|Bacteria,1VEUF@1239|Firmicutes,4HNJX@91061|Bacilli,1ZHXE@1386|Bacillus	91061|Bacilli	P	COG2076 Membrane transporters of cations and cationic drugs	ebrB	GO:0005575,GO:0005623,GO:0005886,GO:0005887,GO:0006810,GO:0008150,GO:0016020,GO:0016021,GO:0031224,GO:0031226,GO:0044425,GO:0044459,GO:0044464,GO:0051179,GO:0051234,GO:0055085,GO:0071944	-	ko:K03297,ko:K11814,ko:K11815	-	M00710	-	-	ko00000,ko00002,ko02000	2.A.7.1,2.A.7.1.6	-	-	Multi_Drug_Res
B4U62_09405	32.5359	2.38881	0.664403	3.59543	0.000323857	0.000725049	CP020102.1	CDS	cds-AQZ90614.1	AQZ90614.1	ebrA	multidrug resistance protein EbrA	up	224308.BSU17300	1.17e-67	205	COG2076@1|root,COG2076@2|Bacteria,1VEUF@1239|Firmicutes,4HM1T@91061|Bacilli,1ZHQQ@1386|Bacillus	91061|Bacilli	P	Small Multidrug Resistance protein	ebrA	GO:0005575,GO:0005623,GO:0005886,GO:0005887,GO:0006810,GO:0008150,GO:0016020,GO:0016021,GO:0031224,GO:0031226,GO:0044425,GO:0044459,GO:0044464,GO:0051179,GO:0051234,GO:0055085,GO:0071944	-	ko:K11814	-	M00710	-	-	ko00000,ko00002,ko02000	2.A.7.1.6	-	-	Multi_Drug_Res
B4U62_09410	2449.23	-12.2809	0.840453	-14.6122	2.34692e-48	6.24533e-47	CP020102.1	CDS	cds-AQZ90615.1	AQZ90615.1	ymaG	hypothetical protein	down	NA	NA	NA	NA	NA	NA	NA	NA	NA	NA	NA	NA	NA	NA	NA	NA	NA	NA	NA	NA
B4U62_09415	10.3905	-6.11863	1.27724	-4.7905	1.66366e-06	4.93545e-06	CP020102.1	CDS	cds-AQZ90616.1	AQZ90616.1	ymaF	hypothetical protein	down	224308.BSU17320	2.22e-78	234	2DXCY@1|root,344GQ@2|Bacteria,1VZDS@1239|Firmicutes,4HYN9@91061|Bacilli,1ZFZA@1386|Bacillus	91061|Bacilli	S	YmaF family	ymaF	-	-	-	-	-	-	-	-	-	-	-	YmaF
B4U62_09435	2199.75	3.35778	0.247238	13.5811	5.18134e-42	1.05623e-40	CP020102.1	CDS	cds-AQZ90620.1	AQZ90620.1	ymzA	hypothetical protein	up	1274524.BSONL12_21669	1.2e-30	109	2BK5Y@1|root,32EJN@2|Bacteria,1UAJ9@1239|Firmicutes,4IKXT@91061|Bacilli,1ZI93@1386|Bacillus	91061|Bacilli	-	-	ymzA	-	-	-	-	-	-	-	-	-	-	-	-
B4U62_09455	252.815	-4.77585	0.351949	-13.5697	6.05672e-42	1.22904e-40	CP020102.1	CDS	cds-AQZ90624.1	AQZ90624.1	ymaB	hypothetical protein	down	224308.BSU17400	2.24e-141	399	COG4112@1|root,COG4112@2|Bacteria,1V7SZ@1239|Firmicutes,4IRNS@91061|Bacilli,1ZRW4@1386|Bacillus	91061|Bacilli	-	-	-	-	-	-	-	-	-	-	-	-	-	-	NUDIX
B4U62_09460	1509.14	-7.58543	0.339348	-22.353	1.13012e-110	1.93164e-108	CP020102.1	CDS	cds-AQZ90625.1	AQZ90625.1	cwlC	N-acetylmuramoyl-L-alanine amidase	down	224308.BSU17410	1.72e-151	429	COG0860@1|root,COG0860@2|Bacteria,1V3MD@1239|Firmicutes,4HHD1@91061|Bacilli,1ZBPF@1386|Bacillus	91061|Bacilli	M	n-acetylmuramoyl-L-alanine amidase	cwlC	GO:0003674,GO:0003824,GO:0005575,GO:0005623,GO:0008745,GO:0016787,GO:0016810,GO:0016811,GO:0030288,GO:0030313,GO:0031975,GO:0042597,GO:0044464,GO:0061783	3.5.1.28	ko:K01448	ko01503,map01503	M00727	R04112	RC00064,RC00141	ko00000,ko00001,ko00002,ko01000,ko01011,ko03036	-	-	-	Amidase_3,SPOR
B4U62_09470	153.045	-5.14244	0.397149	-12.9484	2.39995e-38	4.14995e-37	CP020102.1	CDS	cds-AQZ90627.1	AQZ90627.1	spoVK	stage V sporulation protein K	down	224308.BSU17420	2.29e-226	624	COG0464@1|root,COG0464@2|Bacteria,1TPQZ@1239|Firmicutes,4HCQK@91061|Bacilli,1ZBII@1386|Bacillus	91061|Bacilli	O	stage V sporulation protein K	spoVK	-	-	ko:K06413	-	-	-	-	ko00000	-	-	-	AAA
B4U62_09565	51.5763	-2.47526	0.357595	-6.92195	4.45474e-12	2.19721e-11	CP020102.1	CDS	cds-AQZ90645.1	AQZ90645.1	xylA	xylose isomerase	down	224308.BSU17600	0	908	COG2115@1|root,COG2115@2|Bacteria,1TQW2@1239|Firmicutes,4H9WG@91061|Bacilli,1ZE2B@1386|Bacillus	91061|Bacilli	G	Belongs to the xylose isomerase family	xylA	GO:0003674,GO:0003824,GO:0005575,GO:0005622,GO:0005623,GO:0005737,GO:0005975,GO:0005996,GO:0008150,GO:0008152,GO:0009045,GO:0009056,GO:0016052,GO:0016853,GO:0016860,GO:0016861,GO:0019321,GO:0019323,GO:0042732,GO:0042843,GO:0044238,GO:0044281,GO:0044282,GO:0044424,GO:0044464,GO:0046365,GO:0071704,GO:1901575	5.3.1.5	ko:K01805	ko00040,ko00051,ko01100,map00040,map00051,map01100	-	R00878,R01432	RC00376,RC00516	ko00000,ko00001,ko01000	-	-	-	AP_endonuc_2
B4U62_09590	177.304	-2.87559	0.255437	-11.2576	2.12575e-29	2.63143e-28	CP020102.1	CDS	cds-AQZ90649.1	AQZ90649.1	alrB	alanine racemase 2	down	224308.BSU17640	3.05e-281	769	COG0787@1|root,COG0787@2|Bacteria,1TNYY@1239|Firmicutes,4HA95@91061|Bacilli,1ZCW9@1386|Bacillus	91061|Bacilli	E	Catalyzes the interconversion of L-alanine and D- alanine. May also act on other amino acids	alr	-	5.1.1.1	ko:K01775	ko00473,ko01100,ko01502,map00473,map01100,map01502	-	R00401	RC00285	ko00000,ko00001,ko01000,ko01011	-	-	-	Ala_racemase_C,Ala_racemase_N
B4U62_09595	16.0934	2.25314	0.607178	3.71084	0.000206576	0.000473941	CP020102.1	CDS	cds-AQZ90650.1	AQZ90650.1	yncE	hypothetical protein	up	224308.BSU17650	3.44e-110	316	2CEK2@1|root,32S02@2|Bacteria,1VCYR@1239|Firmicutes,4HXMN@91061|Bacilli,1ZR51@1386|Bacillus	91061|Bacilli	S	Protein of unknown function (DUF2691)	-	-	-	-	-	-	-	-	-	-	-	-	DUF2691
B4U62_09605	2275.46	-6.90337	0.362266	-19.0561	5.85062e-81	4.90569e-79	CP020102.1	CDS	cds-AQZ90652.1	AQZ90652.1	cotU	hypothetical protein	down	NA	NA	NA	NA	NA	NA	NA	NA	NA	NA	NA	NA	NA	NA	NA	NA	NA	NA	NA	NA
B4U62_09630	2084.74	-6.12807	0.258035	-23.749	1.12449e-124	2.27146e-122	CP020102.1	CDS	cds-AQZ90657.1	AQZ90657.1	cotC	spore coat protein C	down	NA	NA	NA	NA	NA	NA	NA	NA	NA	NA	NA	NA	NA	NA	NA	NA	NA	NA	NA	NA
B4U62_09640	48.1498	-2.59414	0.367677	-7.05548	1.72003e-12	8.75579e-12	CP020102.1	CDS	cds-AQZ90659.1	AQZ90659.1	yndA	hypothetical protein	down	224308.BSU17720	8.92e-96	278	2BAHV@1|root,323YG@2|Bacteria,1U0CE@1239|Firmicutes,4I9P8@91061|Bacilli,1ZKHR@1386|Bacillus	91061|Bacilli	-	-	-	-	-	-	-	-	-	-	-	-	-	-	-
B4U62_09650	32.439	-3.69957	0.545117	-6.78674	1.14692e-11	5.51615e-11	CP020102.1	CDS	cds-AQZ90661.1	AQZ90661.1	NA	hypothetical protein	down	NA	NA	NA	NA	NA	NA	NA	NA	NA	NA	NA	NA	NA	NA	NA	NA	NA	NA	NA	NA
B4U62_09655	58.2672	-2.23429	0.378812	-5.89815	3.67604e-09	1.4305e-08	CP020102.1	CDS	cds-AQZ90662.1	AQZ90662.1	ynzB	hypothetical protein	down	NA	NA	NA	NA	NA	NA	NA	NA	NA	NA	NA	NA	NA	NA	NA	NA	NA	NA	NA	NA
B4U62_09665	10.0163	-2.76444	0.933888	-2.96014	0.00307497	0.00589524	CP020102.1	CDS	cds-AQZ90664.1	AQZ90664.1	yndE	germination protein	down	224308.BSU17760	2.38e-251	691	COG0531@1|root,COG0531@2|Bacteria,1TZQ6@1239|Firmicutes,4ISWZ@91061|Bacilli,1ZS7K@1386|Bacillus	91061|Bacilli	U	Spore germination	yndE7	GO:0003333,GO:0003674,GO:0005215,GO:0005342,GO:0005575,GO:0005623,GO:0005886,GO:0005887,GO:0006810,GO:0006811,GO:0006820,GO:0006865,GO:0008150,GO:0008509,GO:0008514,GO:0015075,GO:0015171,GO:0015179,GO:0015291,GO:0015297,GO:0015318,GO:0015711,GO:0015807,GO:0015849,GO:0016020,GO:0016021,GO:0022804,GO:0022857,GO:0031224,GO:0031226,GO:0034220,GO:0044425,GO:0044459,GO:0044464,GO:0046942,GO:0046943,GO:…	-	ko:K06311	-	-	-	-	ko00000,ko02000	2.A.3.9.4	-	-	Spore_permease
B4U62_09670	21.7201	-2.26164	0.508036	-4.45174	8.51784e-06	2.30813e-05	CP020102.1	CDS	cds-AQZ90665.1	AQZ90665.1	yndF	germination protein	down	224308.BSU17770	5.57e-289	789	28IEM@1|root,2Z8GN@2|Bacteria,1UB3Y@1239|Firmicutes,4HV0B@91061|Bacilli,1ZRWJ@1386|Bacillus	91061|Bacilli	S	Spore germination protein	-	-	-	ko:K06293,ko:K06312	-	-	-	-	ko00000	-	-	-	Spore_GerAC
B4U62_09695	504.967	-4.06141	0.261698	-15.5194	2.56337e-54	8.31505e-53	CP020102.1	CDS	cds-AQZ90670.1	AQZ90670.1	yndL	hypothetical protein	down	224308.BSU17820	1.68e-177	494	COG4195@1|root,COG4195@2|Bacteria,1VBQ5@1239|Firmicutes,4HK5Q@91061|Bacilli,1ZECB@1386|Bacillus	91061|Bacilli	S	Replication protein	yndL	-	-	-	-	-	-	-	-	-	-	-	Gamma_PGA_hydro
B4U62_09700	108.524	-3.17941	0.344918	-9.21787	3.03048e-20	2.35445e-19	CP020102.1	CDS	cds-AQZ90671.1	AQZ90671.1	yndM	hypothetical protein	down	224308.BSU17830	7.41e-120	343	2E4BW@1|root,32Z7G@2|Bacteria,1VH0F@1239|Firmicutes,4HPQD@91061|Bacilli,1ZINT@1386|Bacillus	91061|Bacilli	S	Protein of unknown function (DUF2512)	yndM	-	-	-	-	-	-	-	-	-	-	-	DUF2512
B4U62_09730	427.546	2.39269	0.410239	5.83242	5.46289e-09	2.09466e-08	CP020102.1	CDS	cds-AQZ90676.1	AQZ90676.1	ynzC	hypothetical protein	up	224308.BSU17880	1.15e-43	142	COG4224@1|root,COG4224@2|Bacteria,1VEKJ@1239|Firmicutes,4HNIB@91061|Bacilli,1ZIU8@1386|Bacillus	91061|Bacilli	S	UPF0291 protein	ynzC	-	-	-	-	-	-	-	-	-	-	-	DUF896
B4U62_09745	1676.58	2.14137	0.362439	5.90822	3.45832e-09	1.35288e-08	CP020102.1	CDS	cds-AQZ90679.1	AQZ90679.1	yneF	hypothetical protein	up	1051501.AYTL01000033_gene259	4.36e-39	130	COG3763@1|root,COG3763@2|Bacteria,1VEJC@1239|Firmicutes,4HNN9@91061|Bacilli,1ZHYQ@1386|Bacillus	91061|Bacilli	S	UPF0154 protein	yneF	-	-	ko:K09976	-	-	-	-	ko00000	-	-	-	UPF0154
B4U62_09775	1224.44	-7.83976	0.423219	-18.5241	1.31901e-76	9.01795e-75	CP020102.1	CDS	cds-AQZ90684.1	AQZ90684.1	cotM	spore coat protein M	down	224308.BSU17970	5e-92	268	COG0071@1|root,COG0071@2|Bacteria,1UB14@1239|Firmicutes,4IME0@91061|Bacilli,1ZJX9@1386|Bacillus	91061|Bacilli	O	Spore coat protein	cotM	-	-	ko:K06335	-	-	-	-	ko00000	-	-	-	-
B4U62_09780	7.16218	-4.06807	0.982744	-4.13951	3.48056e-05	8.7884e-05	CP020102.1	CDS	cds-AQZ90685.1	AQZ90685.1	sspP	small' acid-soluble spore protein P	down	224308.BSU17980	5.65e-27	98.2	2E54C@1|root,32ZXB@2|Bacteria,1VJFQ@1239|Firmicutes,4HQN1@91061|Bacilli,1ZK01@1386|Bacillus	91061|Bacilli	S	Belongs to the SspP family	sspP	-	-	ko:K06433	-	-	-	-	ko00000	-	-	-	SspP
B4U62_09785	13.4711	-3.40848	0.623653	-5.46535	4.61989e-08	1.62043e-07	CP020102.1	CDS	cds-AQZ93065.1	AQZ93065.1	sspO	small acid-soluble spore protein O	down	1178537.BA1_08761	1.78e-21	84.3	2EI8E@1|root,33BZS@2|Bacteria,1VNNB@1239|Firmicutes,4HS1A@91061|Bacilli,1ZIU1@1386|Bacillus	91061|Bacilli	S	Belongs to the SspO family	sspO	-	-	ko:K06432	-	-	-	-	ko00000	-	-	-	SspO
B4U62_09805	68.3463	-5.13683	0.703733	-7.29941	2.89037e-13	1.56073e-12	CP020102.1	CDS	cds-AQZ90689.1	AQZ90689.1	sspN	small' acid-soluble spore protein N	down	1461580.CCAS010000001_gene168	8.79e-13	62.4	2EPWV@1|root,33HHC@2|Bacteria,1VMWH@1239|Firmicutes,4HRXR@91061|Bacilli,1ZK32@1386|Bacillus	91061|Bacilli	S	Small acid-soluble spore protein N family	sspN	-	-	ko:K06431	-	-	-	-	ko00000	-	-	-	SspN
B4U62_09810	283.854	-5.83998	0.340904	-17.1309	8.73252e-66	4.04243e-64	CP020102.1	CDS	cds-AQZ90690.1	AQZ90690.1	tlp	small' acid-soluble spore protein Tlp	down	224308.BSU18030	6.62e-48	153	2E62M@1|root,330RR@2|Bacteria,1VF8M@1239|Firmicutes,4HPWY@91061|Bacilli,1ZITR@1386|Bacillus	91061|Bacilli	S	Belongs to the Tlp family	tlp	-	-	ko:K06434	-	-	-	-	ko00000	-	-	-	-
B4U62_09865	53.2753	-3.6389	0.590392	-6.16354	7.11372e-10	2.94626e-09	CP020102.1	CDS	cds-AQZ90701.1	AQZ90701.1	ynfE	hypothetical protein	down	NA	NA	NA	NA	NA	NA	NA	NA	NA	NA	NA	NA	NA	NA	NA	NA	NA	NA	NA	NA
B4U62_09905	229.127	-2.13982	0.240485	-8.89795	5.68893e-19	4.1996e-18	CP020102.1	CDS	cds-AQZ90709.1	AQZ90709.1	yngE	carboxylase	down	224308.BSU18210	0	1001	COG4799@1|root,COG4799@2|Bacteria,1TQCV@1239|Firmicutes,4HBK9@91061|Bacilli,1ZBHM@1386|Bacillus	91061|Bacilli	I	COG4799 Acetyl-CoA carboxylase, carboxyltransferase component (subunits alpha and beta)	yngE	-	-	-	-	-	-	-	-	-	-	iYO844.BSU18210	Carboxyl_trans
B4U62_09910	49.5773	-5.17405	0.599631	-8.62872	6.20436e-18	4.43996e-17	CP020102.1	CDS	cds-AQZ90710.1	AQZ90710.1	yngF	enoyl-CoA hydratase	down	224308.BSU18220	1.48e-175	490	COG1024@1|root,COG1024@2|Bacteria,1TQ89@1239|Firmicutes,4HCH3@91061|Bacilli,1ZAXG@1386|Bacillus	91061|Bacilli	I	Belongs to the enoyl-CoA hydratase isomerase family	yngF	GO:0003674,GO:0003824,GO:0004300,GO:0006082,GO:0006629,GO:0006631,GO:0006635,GO:0008150,GO:0008152,GO:0009056,GO:0009062,GO:0009987,GO:0016042,GO:0016054,GO:0016829,GO:0016835,GO:0016836,GO:0019395,GO:0019752,GO:0030258,GO:0032787,GO:0034440,GO:0043436,GO:0044237,GO:0044238,GO:0044242,GO:0044248,GO:0044255,GO:0044281,GO:0044282,GO:0046395,GO:0055114,GO:0071704,GO:0072329,GO:1901575	-	-	-	-	-	-	-	-	-	-	ECH_1
B4U62_09915	32.3472	-3.78084	0.583103	-6.484	8.93222e-11	4.03402e-10	CP020102.1	CDS	cds-AQZ90711.1	AQZ90711.1	yngG	hydroxymethylglutaryl-CoA lyase	down	224308.BSU18230	7.02e-214	590	COG0119@1|root,COG0119@2|Bacteria,1TQG3@1239|Firmicutes,4HA1U@91061|Bacilli,1ZC18@1386|Bacillus	91061|Bacilli	E	Hydroxymethylglutaryl-CoA lyase	yngG	GO:0003674,GO:0003824,GO:0004419,GO:0005488,GO:0016829,GO:0016830,GO:0016833,GO:0043167,GO:0043169,GO:0046872	4.1.3.4	ko:K01640	ko00072,ko00280,ko00281,ko00650,ko01100,ko04146,map00072,map00280,map00281,map00650,map01100,map04146	M00036,M00088	R01360,R08090	RC00502,RC00503,RC01118,RC01946	ko00000,ko00001,ko00002,ko01000	-	-	-	HMGL-like
B4U62_09925	123.356	-5.43892	0.450335	-12.0775	1.38874e-33	1.97807e-32	CP020102.1	CDS	cds-AQZ90713.1	AQZ90713.1	yngH	biotin carboxylase 2	down	224308.BSU18240	0	870	COG0439@1|root,COG0439@2|Bacteria,1TP16@1239|Firmicutes,4HA40@91061|Bacilli,1ZBTG@1386|Bacillus	91061|Bacilli	I	Biotin carboxylase	yngH	-	6.3.4.14,6.4.1.2	ko:K01961	ko00061,ko00620,ko00640,ko00720,ko01100,ko01110,ko01120,ko01130,ko01200,ko01212,map00061,map00620,map00640,map00720,map01100,map01110,map01120,map01130,map01200,map01212	M00082,M00376	R00742,R04385	RC00040,RC00253,RC00367	ko00000,ko00001,ko00002,ko01000	-	-	-	Biotin_carb_C,Biotin_carb_N,CPSase_L_D2
B4U62_09930	253.412	-5.45723	0.381091	-14.32	1.64124e-46	3.96404e-45	CP020102.1	CDS	cds-AQZ90714.1	AQZ90714.1	yngI	AMP-binding protein	down	224308.BSU18250	0	1116	COG0318@1|root,COG0318@2|Bacteria,1TPSX@1239|Firmicutes,4HAHB@91061|Bacilli,1ZPZR@1386|Bacillus	91061|Bacilli	IQ	COG0318 Acyl-CoA synthetases (AMP-forming) AMP-acid ligases II	yngI	-	-	ko:K00666	-	-	-	-	ko00000,ko01000,ko01004	-	-	-	AMP-binding,AMP-binding_C
B4U62_09935	236.043	-4.7242	0.272304	-17.349	2.00655e-67	1.00192e-65	CP020102.1	CDS	cds-AQZ90715.1	AQZ90715.1	yngJ	acyl-CoA dehydrogenase	down	224308.BSU18260	3.76e-268	734	COG1960@1|root,COG1960@2|Bacteria,1TP57@1239|Firmicutes,4HAWZ@91061|Bacilli,1ZCGC@1386|Bacillus	91061|Bacilli	I	acyl-CoA dehydrogenase	yngJ	-	1.3.8.1	ko:K00248	ko00071,ko00280,ko00650,ko01100,ko01110,ko01120,ko01200,ko01212,map00071,map00280,map00650,map01100,map01110,map01120,map01200,map01212	-	R01175,R01178,R02661,R03172,R04751	RC00052,RC00068,RC00076,RC00120,RC00148	ko00000,ko00001,ko01000	-	-	-	Acyl-CoA_dh_1,Acyl-CoA_dh_M,Acyl-CoA_dh_N
B4U62_09945	166.044	-2.76144	0.226746	-12.1786	4.04375e-34	5.89194e-33	CP020102.1	CDS	cds-AQZ90717.1	AQZ90717.1	yngK	hypothetical protein	down	224308.BSU18280	0	1052	COG1649@1|root,COG1649@2|Bacteria,1TRTG@1239|Firmicutes,4HD0M@91061|Bacilli,1ZC0H@1386|Bacillus	91061|Bacilli	T	Glycosyl hydrolase-like 10	yngK	-	-	-	-	-	-	-	-	-	-	-	Big_2,Cu_amine_oxidN1,GHL10
B4U62_09955	1131.5	-2.11958	0.401197	-5.28313	1.26993e-07	4.25609e-07	CP020102.1	CDS	cds-AQZ90719.1	AQZ90719.1	ppsE	plipastatin synthase subunit E	down	224308.BSU18300	0	2568	COG1020@1|root,COG3319@1|root,COG1020@2|Bacteria,COG3319@2|Bacteria	2|Bacteria	Q	amino acid activation for nonribosomal peptide biosynthetic process	-	-	6.3.2.14	ko:K02364,ko:K15656,ko:K15668	ko01053,ko01054,ko01110,ko01130,ko02024,map01053,map01054,map01110,map01130,map02024	-	R07644	RC00162,RC03046	ko00000,ko00001,ko01000,ko01008	-	-	-	AMP-binding,AMP-binding_C,Condensation,KR,PP-binding,Thioesterase
B4U62_09965	2619.07	-2.1249	0.393691	-5.39738	6.76208e-08	2.33858e-07	CP020102.1	CDS	cds-AQZ90721.1	AQZ90721.1	ppsC	plipastatin synthase subunit C	down	224308.BSU18320	0	5081	COG1020@1|root,COG1020@2|Bacteria,1TPTH@1239|Firmicutes,4HAHU@91061|Bacilli,1ZB3S@1386|Bacillus	91061|Bacilli	Q	Catalyzes the first step in the D-alanylation of lipoteichoic acid (LTA), the activation of D-alanine and its transfer onto the D-alanyl carrier protein (Dcp) DltC. In an ATP- dependent two-step reaction, forms a high energy D-alanyl-AMP intermediate, followed by transfer of the D-alanyl residue as a thiol ester to the phosphopantheinyl prosthetic group of the Dcp. D-alanylation of LTA plays an i…	-	-	-	ko:K15664,ko:K15666,ko:K15667	ko01054,map01054	-	-	-	ko00000,ko00001,ko01008	-	-	-	AMP-binding,AMP-binding_C,Condensation,PP-binding
B4U62_09980	371.699	-2.17468	0.418001	-5.20258	1.96542e-07	6.46509e-07	CP020102.1	CDS	cds-AQZ90724.1	AQZ90724.1	dacC	D-alanyl-D-alanine carboxypeptidase	down	224308.BSU18350	0	954	COG2027@1|root,COG2027@2|Bacteria,1TQFQ@1239|Firmicutes,4HA3X@91061|Bacilli,1ZBNY@1386|Bacillus	91061|Bacilli	M	D-alanyl-D-alanine carboxypeptidase	dacC	-	3.4.16.4	ko:K07259	ko00550,map00550	-	-	-	ko00000,ko00001,ko01000,ko01002,ko01011	-	-	-	Peptidase_S13
B4U62_10015	853.865	-2.8989	0.290792	-9.96899	2.08344e-23	1.90511e-22	CP020102.1	CDS	cds-AQZ90730.1	AQZ90730.1	ggt	gamma-glutamyltranspeptidase	down	224308.BSU18410	0	1176	COG0405@1|root,COG0405@2|Bacteria,1TR9U@1239|Firmicutes,4HB23@91061|Bacilli,1ZCVJ@1386|Bacillus	91061|Bacilli	E	gamma-glutamyltransferase	ggt	-	2.3.2.2,3.4.19.13	ko:K00681	ko00430,ko00460,ko00480,ko01100,map00430,map00460,map00480,map01100	-	R00494,R01262,R01687,R03867,R03916,R03970,R03971,R04935	RC00064,RC00090,RC00096	ko00000,ko00001,ko01000,ko01002	-	-	-	G_glu_transpept
B4U62_10045	179.559	-2.79762	0.290983	-9.61436	6.95423e-22	5.88659e-21	CP020102.1	CDS	cds-AQZ90736.1	AQZ90736.1	proJ	glutamate 5-kinase	down	224308.BSU18470	3.31e-262	719	COG0263@1|root,COG0263@2|Bacteria,1TPG6@1239|Firmicutes,4HA9B@91061|Bacilli,1ZAPU@1386|Bacillus	91061|Bacilli	E	Catalyzes the transfer of a phosphate group to glutamate to form L-glutamate 5-phosphate	proB	GO:0003674,GO:0003824,GO:0004349,GO:0005575,GO:0005622,GO:0005623,GO:0005737,GO:0005829,GO:0006082,GO:0006520,GO:0006560,GO:0006561,GO:0006793,GO:0006796,GO:0006807,GO:0008150,GO:0008152,GO:0008652,GO:0009058,GO:0009064,GO:0009084,GO:0009987,GO:0016053,GO:0016301,GO:0016310,GO:0016740,GO:0016772,GO:0016774,GO:0018130,GO:0019202,GO:0019752,GO:0043436,GO:0044237,GO:0044238,GO:0044249,GO:0044281,GO:…	2.7.2.11	ko:K00931	ko00330,ko00332,ko01100,ko01130,ko01230,map00330,map00332,map01100,map01130,map01230	M00015	R00239	RC00002,RC00043	ko00000,ko00001,ko00002,ko01000	-	-	-	AA_kinase,PUA
B4U62_10115	201.579	-2.69336	0.256211	-10.5123	7.58436e-26	7.78404e-25	CP020102.1	CDS	cds-AQZ90750.1	AQZ90750.1	yozQ	hypothetical protein	down	224308.BSU18600	1.66e-61	189	2EIXM@1|root,2ZSX9@2|Bacteria,1W2TZ@1239|Firmicutes,4I06A@91061|Bacilli	91061|Bacilli	S	Protein of unknown function (DUF4025)	-	-	-	-	-	-	-	-	-	-	-	-	DUF4025
B4U62_10125	469.03	-2.60173	0.343265	-7.57936	3.4727e-14	1.98109e-13	CP020102.1	CDS	cds-AQZ90752.1	AQZ90752.1	yoaI	4-hydroxyphenylacetate 3-monooxygenase	down	224308.BSU18620	0	964	COG2368@1|root,COG2368@2|Bacteria,1TQ70@1239|Firmicutes,4HA4I@91061|Bacilli,1ZDRC@1386|Bacillus	91061|Bacilli	Q	COG2368 Aromatic ring hydroxylase	yoaI	-	1.14.14.9	ko:K00483	ko00350,ko01120,ko01220,map00350,map01120,map01220	-	R02698,R03299	RC00046	ko00000,ko00001,ko01000	-	-	-	HpaB,HpaB_N
B4U62_10155	419.675	-5.71735	0.30834	-18.5423	9.40487e-77	6.53051e-75	CP020102.1	CDS	cds-AQZ90758.1	AQZ90758.1	yoaN	oxalate decarboxylase OxdD	down	224308.BSU18670	1.55e-298	812	COG2140@1|root,COG2140@2|Bacteria,1TPC2@1239|Firmicutes,4HA6V@91061|Bacilli,1ZBBS@1386|Bacillus	91061|Bacilli	G	Oxalate decarboxylase	oxdD	GO:0003674,GO:0003824,GO:0005575,GO:0005622,GO:0005623,GO:0005737,GO:0006082,GO:0008150,GO:0008152,GO:0009987,GO:0016829,GO:0016830,GO:0016831,GO:0019752,GO:0033609,GO:0043436,GO:0043648,GO:0044237,GO:0044281,GO:0044424,GO:0044464,GO:0046564,GO:0071704	4.1.1.2	ko:K01569	ko00630,ko01100,map00630,map01100	-	R00522	RC00321	ko00000,ko00001,ko01000	-	-	iYO844.BSU18670	Cupin_1
B4U62_10175	10.6771	-2.15606	0.740178	-2.91289	0.003581	0.00681833	CP020102.1	CDS	cds-AQZ90762.1	AQZ90762.1	yozT	hypothetical protein	down	NA	NA	NA	NA	NA	NA	NA	NA	NA	NA	NA	NA	NA	NA	NA	NA	NA	NA	NA	NA
B4U62_10180	53.1376	-2.08269	0.393204	-5.29671	1.17905e-07	3.96345e-07	CP020102.1	CDS	cds-AQZ90763.1	AQZ90763.1	yozF	hypothetical protein	down	224308.BSU18710	1.37e-115	331	2EV9F@1|root,33IVQ@2|Bacteria,1VQIU@1239|Firmicutes,4HRBH@91061|Bacilli,1ZQPK@1386|Bacillus	91061|Bacilli	-	-	-	-	-	-	-	-	-	-	-	-	-	-	-
B4U62_10215	506.272	-2.09856	0.318192	-6.59527	4.24496e-11	1.96917e-10	CP020102.1	CDS	cds-AQZ90770.1	AQZ90770.1	yoaW	hypothetical protein	down	224308.BSU18780	1.96e-102	296	29QTX@1|root,30BTX@2|Bacteria,1U8NQ@1239|Firmicutes,4IIKN@91061|Bacilli,1ZNRJ@1386|Bacillus	91061|Bacilli	-	-	yoaW	-	-	-	-	-	-	-	-	-	-	-	-
B4U62_10240	370.274	-4.83007	0.537551	-8.98533	2.57964e-19	1.93647e-18	CP020102.1	CDS	cds-AQZ90775.1	AQZ90775.1	yobB	hypothetical protein	down	NA	NA	NA	NA	NA	NA	NA	NA	NA	NA	NA	NA	NA	NA	NA	NA	NA	NA	NA	NA
B4U62_10320	160.174	-2.55419	0.628133	-4.06631	4.77624e-05	0.000118778	CP020102.1	CDS	cds-AQZ90788.1	AQZ90788.1	phrK	phosphatase RapK inhibitor	down	NA	NA	NA	NA	NA	NA	NA	NA	NA	NA	NA	NA	NA	NA	NA	NA	NA	NA	NA	NA
B4U62_10335	1917.86	-2.23434	0.317331	-7.04102	1.90836e-12	9.6482e-12	CP020102.1	CDS	cds-AQZ90790.1	AQZ90790.1	yozM	hypothetical protein	down	224308.BSU18960	2.78e-71	214	291HX@1|root,2ZP4F@2|Bacteria,1W3P9@1239|Firmicutes,4I063@91061|Bacilli,1ZKG0@1386|Bacillus	91061|Bacilli	-	-	-	-	-	-	-	-	-	-	-	-	-	-	-
B4U62_10375	1539.59	-2.20699	0.225052	-9.80661	1.05453e-22	9.37268e-22	CP020102.1	CDS	cds-AQZ90796.1	AQZ90796.1	yobO	peptidase G2	down	224308.BSU19030	0	1584	COG5434@1|root,COG5434@2|Bacteria,1TSDM@1239|Firmicutes,4HF01@91061|Bacilli,1ZB2S@1386|Bacillus	91061|Bacilli	M	Pectate lyase superfamily protein	yobO	-	-	-	-	-	-	-	-	-	-	-	Pectate_lyase_3,Peptidase_G2
B4U62_10415	516.679	-6.27006	0.445876	-14.0623	6.4719e-45	1.45995e-43	CP020102.1	CDS	cds-AQZ90804.1	AQZ90804.1	yobW	protein csk22	down	224308.BSU19110	7.69e-123	350	2DUZZ@1|root,32UY8@2|Bacteria,1VAX8@1239|Firmicutes,4HMKW@91061|Bacilli,1ZF86@1386|Bacillus	91061|Bacilli	-	-	yobW	-	-	-	-	-	-	-	-	-	-	-	DUF1453
B4U62_10510	179.784	-3.7233	0.296072	-12.5756	2.87497e-36	4.53062e-35	CP020102.1	CDS	cds-AQZ90822.1	AQZ90822.1	yozN	hypothetical protein	down	224308.BSU19270	1.7e-54	170	2EHWS@1|root,33BND@2|Bacteria,1VPU6@1239|Firmicutes,4HRS1@91061|Bacilli,1ZHT1@1386|Bacillus	91061|Bacilli	-	-	yozN	-	-	-	-	-	-	-	-	-	-	-	-
B4U62_10515	115.357	-3.40978	0.352061	-9.68521	3.4848e-22	3.00125e-21	CP020102.1	CDS	cds-AQZ90823.1	AQZ90823.1	yocN	hypothetical protein	down	224308.BSU19280	1.83e-49	157	2EFR8@1|root,339HA@2|Bacteria,1VHR4@1239|Firmicutes,4HQMM@91061|Bacilli,1ZIJX@1386|Bacillus	91061|Bacilli	-	-	yocN	-	-	-	-	-	-	-	-	-	-	-	-
B4U62_10535	295.392	-3.34093	0.29471	-11.3363	8.66956e-30	1.08835e-28	CP020102.1	CDS	cds-AQZ90827.1	AQZ90827.1	sqhC	sporulenol synthase	down	224308.BSU19320	0	1239	COG1657@1|root,COG1657@2|Bacteria,1TRRG@1239|Firmicutes,4HA2Q@91061|Bacilli,1ZBBW@1386|Bacillus	91061|Bacilli	I	COG1657 Squalene cyclase	sqhC	-	4.2.1.137	ko:K18115	-	-	-	-	ko00000,ko01000	-	-	-	SQHop_cyclase_C,SQHop_cyclase_N
B4U62_10540	97.777	-2.85179	0.374039	-7.62431	2.45335e-14	1.41962e-13	CP020102.1	CDS	cds-AQZ90828.1	AQZ90828.1	sodF	superoxide dismutase [Fe]	down	224308.BSU19330	3.35e-212	585	COG0605@1|root,COG0605@2|Bacteria,1TPXT@1239|Firmicutes,4HAX6@91061|Bacilli,1ZB6Q@1386|Bacillus	91061|Bacilli	P	Superoxide dismutase	sodF	-	1.15.1.1	ko:K04564	ko04013,ko04068,ko04146,ko04211,ko04212,ko04213,ko05016,map04013,map04068,map04146,map04211,map04212,map04213,map05016	-	-	-	ko00000,ko00001,ko01000	-	-	-	DUF2935,Sod_Fe_C,Sod_Fe_N
B4U62_10570	366.124	2.07491	0.320358	6.47686	9.36523e-11	4.221e-10	CP020102.1	CDS	cds-AQZ90834.1	AQZ90834.1	yojN	hypothetical protein	up	224308.BSU19390	5.13e-214	591	COG0714@1|root,COG0714@2|Bacteria,1TQJA@1239|Firmicutes,4HBG4@91061|Bacilli,1ZAT6@1386|Bacillus	91061|Bacilli	S	ATPase family associated with various cellular activities (AAA)	yojN	-	-	ko:K04748	-	-	R00294	RC02794	ko00000	3.D.4.10	-	-	AAA_5,CbbQ_C
B4U62_10575	280.453	-3.61126	0.20834	-17.3335	2.62904e-67	1.29816e-65	CP020102.1	CDS	cds-AQZ90835.1	AQZ90835.1	sodC	superoxide dismutase-like protein YojM	down	224308.BSU19400	3.62e-142	400	COG2032@1|root,COG2032@2|Bacteria,1V652@1239|Firmicutes,4HH67@91061|Bacilli,1ZE46@1386|Bacillus	91061|Bacilli	P	Destroys radicals which are normally produced within the cells and which are toxic to biological systems	sodC	GO:0000302,GO:0000303,GO:0000305,GO:0003674,GO:0003824,GO:0004784,GO:0005488,GO:0005507,GO:0005515,GO:0005575,GO:0005576,GO:0005615,GO:0006801,GO:0006950,GO:0006979,GO:0008150,GO:0008152,GO:0008270,GO:0009636,GO:0009987,GO:0010035,GO:0016209,GO:0016491,GO:0016721,GO:0019430,GO:0033554,GO:0034599,GO:0034614,GO:0042221,GO:0042802,GO:0042803,GO:0043167,GO:0043169,GO:0044237,GO:0044421,GO:0046872,GO:…	1.15.1.1	ko:K04565	ko04146,ko04213,ko05014,ko05016,ko05020,map04146,map04213,map05014,map05016,map05020	-	-	-	ko00000,ko00001,ko01000	-	-	-	Sod_Cu
B4U62_10615	134.549	2.20509	0.341425	6.4585	1.05745e-10	4.73719e-10	CP020102.1	CDS	cds-AQZ90842.1	AQZ90842.1	yoyC	hypothetical protein	up	224308.BSU19479	1.85e-58	181	29HMR@1|root,304J1@2|Bacteria,1TWSW@1239|Firmicutes,4I5M0@91061|Bacilli,1ZJ8C@1386|Bacillus	91061|Bacilli	-	-	-	-	-	-	-	-	-	-	-	-	-	-	-
B4U62_10625	360.892	-8.68317	0.595612	-14.5786	3.84564e-48	1.01124e-46	CP020102.1	CDS	cds-AQZ90844.1	AQZ90844.1	gerT	germination protein GerT	down	224308.BSU19490	7.43e-107	308	2DR1M@1|root,339SJ@2|Bacteria,1VMD6@1239|Firmicutes,4HRV5@91061|Bacilli,1ZGEB@1386|Bacillus	91061|Bacilli	S	COG0071 Molecular chaperone (small heat shock protein)	yozR	-	-	-	-	-	-	-	-	-	-	-	CS
B4U62_10630	412.411	-9.09306	0.699142	-13.006	1.13056e-38	1.99373e-37	CP020102.1	CDS	cds-AQZ90845.1	AQZ90845.1	yojB	hypothetical protein	down	1178540.BA70_14055	1.95e-14	68.6	2B7QS@1|root,320WV@2|Bacteria,1UAN7@1239|Firmicutes,4IM0U@91061|Bacilli,1ZIN1@1386|Bacillus	91061|Bacilli	-	-	-	-	-	-	-	-	-	-	-	-	-	-	-
B4U62_10665	13.9707	-2.5624	0.914432	-2.80218	0.00507588	0.00939492	CP020102.1	CDS	cds-AQZ90852.1	AQZ90852.1	yoyD	hypothetical protein	down	224308.BSU19579	2.36e-38	128	2EFSS@1|root,339IS@2|Bacteria,1VMRC@1239|Firmicutes,4HR88@91061|Bacilli,1ZI2T@1386|Bacillus	91061|Bacilli	S	Protein of unknown function (DUF3311)	-	-	-	-	-	-	-	-	-	-	-	-	DUF3311
B4U62_10680	454.34	-5.83501	0.445076	-13.1101	2.88056e-39	5.26799e-38	CP020102.1	CDS	cds-AQZ90855.1	AQZ90855.1	yodH	methyltransferase	down	224308.BSU19600	1.83e-167	468	COG0500@1|root,COG2226@2|Bacteria,1V4RW@1239|Firmicutes,4HIF0@91061|Bacilli,1ZE3P@1386|Bacillus	91061|Bacilli	Q	Methyltransferase	yodH	GO:0003674,GO:0003824,GO:0005575,GO:0005622,GO:0005623,GO:0005737,GO:0008150,GO:0008152,GO:0008168,GO:0008757,GO:0016740,GO:0016741,GO:0032259,GO:0044424,GO:0044464	-	-	-	-	-	-	-	-	-	-	Methyltransf_11,Methyltransf_25,Methyltransf_31
B4U62_10685	23.4257	-6.51334	1.07701	-6.04761	1.47008e-09	5.97171e-09	CP020102.1	CDS	cds-AQZ90856.1	AQZ90856.1	yodI	hypothetical protein	down	224308.BSU19610	8.39e-42	138	2DPDU@1|root,331PB@2|Bacteria,1VFH2@1239|Firmicutes,4HQIZ@91061|Bacilli,1ZJAM@1386|Bacillus	91061|Bacilli	-	-	yodI	-	-	-	-	-	-	-	-	-	-	-	-
B4U62_10700	2.92206	-4.48952	1.54848	-2.89931	0.00373982	0.00709639	CP020102.1	CDS	cds-AQZ90859.1	AQZ90859.1	yoyE	hypothetical protein	down	1403313.AXBR01000024_gene4656	1.63e-13	63.9	2EKRV@1|root,33EFM@2|Bacteria,1VQ20@1239|Firmicutes,4HSEI@91061|Bacilli,1ZK5P@1386|Bacillus	91061|Bacilli	-	-	-	-	-	-	-	-	-	-	-	-	-	-	-
[truncated: 513 more rows]

## Sheet: bs_covsmono
locus_tag	baseMean	log2FoldChange	lfcSE	stat	pvalue	padj	seqnames	type	ID	Name	gene	product	change	seed_ortholog	evalue	score	eggNOG_OGs	max_annot_lvl	COG_category	Description	gene_emap	GOs	EC	KEGG_ko	KEGG_Pathway	KEGG_Module	KEGG_Reaction	KEGG_rclass	BRITE	KEGG_TC	CAZy	BiGG_Reaction	PFAMs
[truncated: 364 more rows]

## Sheet: mt_covsmono
locus_tag	baseMean	log2FoldChange	lfcSE	stat	pvalue	padj	p_label	lfc_label	seqnames	type	ID	Name	gene	product	change	seed_ortholog	evalue	score	eggNOG_OGs	max_annot_lvl	COG_category	Description	gene_emap	GOs	EC	KEGG_ko	KEGG_Pathway	KEGG_Module	KEGG_Reaction	KEGG_rclass	BRITE	KEGG_TC	CAZy	BiGG_Reaction	PFAMs
[truncated: 172 more rows]

[truncated: 4 more sheets: ps_co_mtvswt, ps_covsmono_mt, ps_covsmono_wt, README]
